# Supplementary material for: A Helicobacter pylori flagellar motor accessory is needed to maintain the barrier function of the outer membrane during flagellar rotation
Source: PLoS Pathog. 2025 Jan 10;21(1):e1012860. doi: 10.1371/journal.ppat.1012860 (PMC11756786; doi:10.1371/journal.ppat.1012860)
Supplement: S1 Table — (XLSX) [file ppat.1012860.s010.xlsx]

## Sheet: Sheet1
S1 Table. Homologs of FapH and FlgP in Helicobacter species and other members of Campylobacterota
aHelicobacter species with flagellar sheaths
species	bFapH homolog accession #	csignal peptide prediction	bFlgP homolog accession #	csignal peptide prediction	flgP-fapA synteny
Helicobacter pylori	WP_001268506.1	Sec/SPII (1.00)	WP_001236618.1	Sec/SPII (1.00)	yes
Helicobacter acinonychis	WP_011578069.1	Sec/SPII (1.00)	WP_011578068.1	Sec/SPII (1.00)	yes
Helicobacter ailurogastricus	WP_053945035.1	Sec/SPII (1.00)	WP_053941682.1	Sec/SPII (0.993)	yes
Helicobacter anseris	WP_115578244.1	Sec/SPII (0.997)	WP_115578245.1	Sec/SPII (0.984)	yes
Helicobacter aurati	WP_104763506.1	Sec/SPII (1.00)	WP_115582549.1	Sec/SPII (1.00)	yes
Helicobacter baculiformis	WP_104751740.1	Sec/SPII (0.999)	WP_233708949.1	dother (1.00); Sec/SPII (1.00)	yes
Helicobacter bilis	WP_005217292.1	Sec/SPII (1.00)	WP_077388503.1	Sec/SPII (1.00)	yes
Helicobacter bizzozeronii	WP_013889620.1	Sec/SPII (0.986)	WP_104628845.1	Sec/SPII (0.965)	yes
Helicobacter brantae	WP_115569802.1	Sec/SPII (1.00)	RDU70366.1	Sec/SPII (1.00)	yes
Helicobacter canis	WP_084330889.1	Sec/SPII (0.998)	WP_150336683.1	Sec/SPII (1.00)	yes
Helicobacter cetorum	WP_014658887.1	Sec/SPII (1.00)	WP_014661575.1	Sec/SPII (1.00)	yes
Helicobacter cholecystus	WP_104724631.1	Sec/SPII (1.00)	WP_104724630.1	Sec/SPII (1.00)	yes
Helicobacter cinaedi	WP_002957383.1	Sec/SPII (0.887)	WP_014666253.1	Sec/SPII (1.00)	yes
Helicobacter cynogastricus	WP_104750309.1	Sec/SPII (1.00)	WP_104750398.1	Sec/SPII (0.918)	yes
Helicobacter equorum	WP_104694233.1	Sec/SPII (0.797)	WP_115571536.1	Sec/SPII (1.00)	yes
Helicobacter felis	WP_013469510.1	Sec/SPII (1.00)	CBY83146.1	Sec/SPII (0.999)	yes
Helicobacter fennelliae	WP_023946537.1	Sec/SPII (1.00)	WP_034549153.1	Sec/SPII (0.853)	yes
Helicobacter heilmannii	CCM10801.1	Sec/SPII (1.00)	CCM10800.1	Sec/SPII (0.996)	yes
Helicobacter hepaticus	WP_011115818.1	Sec/SPII (1.00)	WP_011115819.1	Sec/SPII (1.00)	yes
Helicobacter himalayensis	WP_066386686.1	Sec/SPII (0.979)	WP_231860284.1	Sec/SPII (1.00)	yes
Helicobacter jaachi	WP_034352443.1	Sec/SPII (0.999)	WP_034352442.1	Sec/SPII (1.00)	yes
Helicobacter japonicus	WP_034362244.1	Sec/SPII (1.00)	WP_034362246.1	Sec/SPII (1.00)	yes
Helicobacter labetoulli	WP_121727297.1	Sec/SPII (0.898)	WP_014666253.1	Sec/SPII (1.00)	yes
Helicobacter macacae	WP_023927489.1	Sec/SPII (0.991)	WP_023927488.1	Sec/SPII (0.999)	yes
Helicobacter magdeburgensis	WP_034586686.1	Sec/SPII (0.999)	WP_138129097.1	Sec/SPII (1.00)	yes
Helicobacter marmotae	WP_233706655.1	Sec/SPII (1.00)	WP_104700435.1	Sec/SPII (1.00)	yes
Helicobacter muridarum	WP_034557117.1	Sec/SPII (1.00)	WP_034557115.1	Sec/SPII (1.00)	yes
Helicobacter mustelae	WP_013023615.1	Sec/SPII (1.00)	WP_013023614.1	Sec/SPII (0.948)	yes
Helicobacter pametensis	WP_051420501.1	Sec/SPII (1.00)	WP_027326760.1	Sec/SPII (1.00)	yes
Helicobacter rappini	WP_005217292.1	Sec/SPII (1.00)	WP_004085965.1	Sec/SPII (1.00)	yes
Helicobacter saguini	WP_052062339.1	Sec/SPII (1.00)	WP_034570145.1	Sec/SPII (1.00)	yes
Helicobacter salomonis	WP_104751259.1	Sec/SPII (1.00)	WP_233709791.1	dother (1.00); Sec/SPII (0.998)	yes
Helicobacter suis	WP_006564908.1	Sec/SPII (1.00)	WP_163532053.1	Sec/SPII (0.980)	yes
Helicobacter trogontum	WP_034321248.1	Sec/SPII (1.00)	TLD97124.1	Sec/SPII (1.00)	yes
Helicobacter typhlonius	WP_034325957.1	Sec/SPII (1.00)	WP_034325956.1	Sec/SPII (1.00)	yes
aHelicobacter species with unsheathed flagella
Helicobacter apodemus	WP_108910962.1	Sec/SPII (0.899)	WP_108910963.1	Sec/SPI (0.999)	yes
Helicobacter burdigaliensis	WP_121764719.1	Sec/SPII (1.00)	WP_121764718.1	Sec/SPI (0.999)	yes
Helicobacter canadensis	WP_006655834.1	Sec/SPII (0.545)	WP_006656899.1	Sec/SPI (0.999)	yes
Helicobacter ganmani	WP_115551484.1	Tat/SPII (0.596)	WP_115551483.1	Sec/SPI (0.998)	yes
Helicobacter mesocricetorum	WP_104722701.1	Sec/SPII (0.997)	WP_104722702.1	Sec/SPI (0.999)	yes
Helicobacter pullorum	WP_005020762.1	Sec/SPII (0.971)	WP_005020761.1	Sec/SPI (0.999)	yes
Helicobacter rodentium	WP_026943429.1	Tat/SPII (0.871)	WP_034550981.1	Sec/SPI (0.998)	yes
Helicobacter valdiviensis	PZT48166.1	Sec/SPII (1.00)	PZT48174.1	Sec/SPI (0.997)	yes
Helicobacter winghamensis	WP_006802619.1	Sec/SPII (1.00)	WP_040498531.1	Sec/SPI (0.999)	yes
Other representatives of Campylobacterota
Aliarcobacter butzleri	NLO18110.1	Sec/SPII (1.00)			n/a
Campylobacter jejuni	EFC32131.1	Sec/SPII (1.00)	EFC32730.1	Sec/SPII (1.00)	no
Nautilia profundicola	WP_015901819.1	Sec/SPII (1.00)	WP_187146597.1	Sec/SPII (1.00)	no
Sulfurimonas gotlandica	WP_008335553.1	Sec/SPII (1.00)	WP_008336442.1	Sec/SPI (0.999)	no
Sulfurospirillim deleyianum	WP_012855937.1	Sec/SPII (1.00)	WP_012856125.1	Sec/SPII (1.00)	no
Wolinella succinogenes	WP_011139560.1	Sec/SPII (1.00)	WP_011139561.1	Sec/SPI (0.999)	yes
aReference 1 and references therein.
bGenBank accession number
cPrediction from SignalP-6.0 for type of signal peptide: Sec/PI - predicted signal peptide; Sec/SPII - predicted lipoprotein signal peptide; Tat/SPII - predicted TAT lipoprotein signal peptide; other (no signal peptide). Likelihood of prediction is indicated in parentheses.
dSec/SPII site predicted using alternative translational start site.
Footnote 1: A FapH homolog in Steptomyces sulfonofaciens (WP_229925214.1) was identified in the PSI-BLAST analysis, but this protein appears to be incorrectly annotated as it shares 100% identity with H. pylori FapH.
Footnote 2: Two FlgP homologs in FS+ Helicobacter species are not predicted to have signal peptides, but this may be due to incorrect assignments for the translational start sites of these flgP homologs as selecting alternative upstream translational start sites resulted in protein sequences with predicted lipoprotein signal peptides.
Reference
1. Gibson K, Chu JK, Zhu S, Nguyen D, Mrazek J, Liu J, et al. A tripartite efflux system affects flagellum stability in Helicobacter pylori. Int J Mol Sci. 2022;23(19). Epub 2022/10/15. doi: 10.3390/ijms231911609
