# Supplementary material for: A Helicobacter pylori flagellar motor accessory is needed to maintain the barrier function of the outer membrane during flagellar rotation
Source: PLoS Pathog. 2025 Jan 10;21(1):e1012860. doi: 10.1371/journal.ppat.1012860 (PMC11756786; doi:10.1371/journal.ppat.1012860)
Supplement: S3 Table — (XLSX) [file ppat.1012860.s012.xlsx]

## Sheet: Table S3a
S3A Table. Proteins identified from first replicate of the co-immunoprecipitation assay with FapH-Myc protein.
Accession	Description	Coverage [%]	# Protein Unique Peptides	# Protein Groups	# AAs	MW [kDa]	calc. pI	1Score Mascot: A4 Mascot	2Score Mascot: B4 Mascot	1Coverage [%] (by Search Engine): A4 Mascot	2Coverage [%] (by Search Engine): B4 Mascot	1# PSMs (by Search Engine): A4 Mascot	2# PSMs (by Search Engine): B4 Mascot	1# Peptides (by Search Engine): A4 Mascot	2# Peptides (by Search Engine): B4 Mascot
QDY56465.1	FapH	59	16	1	205	24.4	9.04	2458	33	59	4	111	2	17	1
QDY56472.1	IMP dehydrogenase	62	30	1	481	51.6	7.65	1912	1659	53	46	63	83	23	25
QDW68641.1	flagellin A	51	0	1	510	53.2	6.43	1483	569	49	21	42	18	17	8
QDY55749.1	50S ribosomal protein L2	52	16	1	276	30.3	10.36	1384	591	48	32	50	24	14	10
QDY56949.1	outer membrane protein HopD	21	14	1	711	77.7	8.82	1273	185	20	10	41	10	13	7
QDY55679.1	hypothetical protein HP1456	54	12	1	175	19.1	9.51	1228	213	54	30	44	11	12	6
QDY56346.1	ATP-dependent zinc metalloprotease FtsH	37	0	1	632	69.7	6.11	1169	87	37	9	41	6	20	6
QDY55857.1	elongation factor Tu	63	21	1	399	43.6	5.26	1026	89	63	7	50	3	21	3
QDY55772.1	DNA-directed RNA polymerase subunit alpha	52	15	1	344	38.5	5.1	1003	101	52	11	41	5	16	4
AVG74095.1	DEAD/DEAH box helicase	43	0	1	492	55.8	8.75	967	460	36	26	30	17	14	11
QDW68185.1	outer membrane protein BabA	25	0	1	731	78.6	8.48	959	211	25	9	32	10	15	6
QDY55752.1	30S ribosomal protein S3	59	14	1	234	26.4	10.4	791	151	59	24	34	9	13	7
QDY55751.1	50S ribosomal protein L22	46	0	1	122	13.1	11.08	755	55	46	18	16	2	4	2
QDY55907.1	signal recognition particle protein	42	0	1	448	49.1	9.38	738	34	42	6	32	2	15	2
QDY55760.1	30S ribosomal protein S8	43	6	1	131	15.2	9.77	682	66	43	17	17	2	6	2
QDY56424.1	outer membrane beta-barrel protein HofC	27	13	1	528	59.7	9.19	655	31	27	2	26	1	13	1
QDY57017.1	30S ribosomal protein S2	42	12	1	264	30.6	7.11	633	83	42	12	30	4	12	4
QDY56274.1	50S ribosomal protein L21	43	5	1	104	11.8	10.26	617	160	38	27	14	4	4	3
QDY56993.1	peroxiredoxin	63	12	1	198	22.2	6.3	607	100	60	33	26	7	11	7
QDY55912.1	50S ribosomal protein L19	38	4	1	118	13.6	10.14	593	100	33	23	18	3	4	3
QDY55681.1	hypothetical protein HP1454	45	14	1	303	33.9	9.28	572	83	45	14	25	3	14	3
QDY56070.1	urease subunit beta, UreB	20	0	1	569	61.7	6.01	570	318	18	14	19	16	10	9
QDY56078.1	30S ribosomal protein S9	43	6	1	129	14.4	10.83	564	191	39	38	17	9	5	5
QDY55919.1	chromosome partitioning protein ParB	49	12	1	290	33.4	7.14	555	264	47	31	24	12	11	9
QDY56071.1	urease subunit alpha, UreA	33	8	1	238	26.5	8.47	552	476	29	25	17	18	7	7
QDY55758.1	50S ribosomal protein L5	43	9	1	181	20.3	9.92	550	28	43	4	18	1	9	1
QDY56970.1	DUF3944 domain-containing protein	42	11	1	253	28.4	5.43	540	216	42	21	24	9	11	6
QDY56081.1	malate:quinone oxidoreductase	30	13	1	450	50.7	7.88	536	82	30	10	21	4	13	4
QDY56746.1	virB8 family protein	41	8	1	252	29.1	9.51	503	20	41	4	12	1	8	1
QDY56963.1	molecular chaperone GroEL	33	17	1	546	58.2	5.76	471	178	30	15	19	9	14	9
QDY56671.1	TolC family protein	23	9	1	477	54.5	9	471		23		19		9
QDY55648.1	hypothetical protein HP1488	47	13	1	329	36.2	8.91	458		47		20		13
QDY56010.1	mechanosensitive ion channel family protein	22	0	1	623	71.4	8.4	455	171	19	10	16	6	10	6
QDY55867.1	30S ribosomal protein S7	41	7	1	155	18	10.24	443	214	41	32	20	8	7	5
QDY55747.1	50S ribosomal protein L4	27	6	1	215	24	9.41	427	96	27	14	21	7	7	4
QDY55771.1	30S ribosomal protein S4	44	10	1	208	24	10.08	426	215	44	22	23	12	10	6
QDY55678.1	hypothetical protein HP1457	29	5	1	210	23.2	8.59	412	166	29	18	13	6	5	3
QDY55866.1	30S ribosomal protein S12	36	5	1	135	15.1	10.7	378	92	36	14	13	3	5	3
QDY55748.1	50S ribosomal protein L23	49	5	1	93	10.4	9.99	362		49		14		5
QDY55746.1	50S ribosomal protein L3	27	6	1	191	21.2	10.24	356	122	24	17	10	4	5	3
QDY55862.1	50S ribosomal protein L1	41	10	1	234	25.3	9.61	349	40	41	5	13	1	10	1
QDY56650.1	2,3,4,5-tetrahydropyridine-2,6-carboxylate N-succinyltransferase	19	8	1	401	44.1	7.9	347	44	19	4	15	2	8	2
QDY55753.1	50S ribosomal protein L16	33	5	1	141	16	10.43	336	151	25	23	10	9	3	4
QDY55998.1	30S ribosomal protein S1	15	1	1	556	62.7	6.92	334		15		10		7
QDY56734.1	sel1 repeat family protein	29	9	1	283	32.4	9.6	298		29		14		9
QDY55703.1	ribonuclease J	18	8	1	691	77.6	8.81	284	117	18	6	10	3	8	3
QDY55756.1	50S ribosomal protein L14	36	4	1	122	13.3	10.45	271	47	36	18	7	2	4	2
QDY56129.1	iron-sulfur cluster-binding protein	17	9	1	481	54.2	7.03	262		17		14		9
QDY55770.1	30S ribosomal protein S11	30	5	1	131	14	10.33	260	67	30	22	9	3	5	3
QDY56009.1	4-hydroxyphenylacetate catabolism regulator HpaA	24	6	1	249	28.3	8.19	254		24		12		6
QDY56639.1	outer inflammatory protein OipA	16	0	1	326	36.6	9.64	248	25	16	3	12	1	4	1
QDY56118.1	outer membrane protein HorB	15	4	1	286	31.8	9.54	248	13	15	2	16	1	4	1
QDY55745.1	30S ribosomal protein S10	57	6	1	104	11.9	9.31	245		57		15		6
QDY56074.1	30S ribosomal protein S20	24	2	1	89	10.2	11.37	240	115	24	17	16	7	3	2
QDY55792.1	NADH-quinone oxidoreductase subunit M	12	5	1	512	57	6.95	237		12		10		5
QDY56571.1	DUF1104 domain-containing protein	33	4	1	150	17.1	8.94	234	68	33	24	9	4	4	3
AVG74283.1	rod shape-determining protein	31	0	1	347	37.3	5.85	230	37	28	7	11	2	8	2
QDY56697.1	signal peptidase I	20	1	1	290	33.7	8.95	225	23	20	4	9	1	5	1
QDY55791.1	NADH-quinone oxidoreductase subunit NuoN	4	0	1	490	55.1	5.59	221		4		8		3
QDY56407.1	oligoendopeptidase F	13	6	1	578	67.7	6.84	217		13		8		6
QDW68008.1	50S ribosomal protein L25/general stress protein Ctc	39	0	1	178	19.9	9.39	210	71	33	12	8	2	5	2
QDY56117.1	50S ribosomal protein L20	26	4	1	116	14.1	11.28	190	53	26	19	9	2	4	2
QDY55763.1	30S ribosomal protein S5	48	8	1	147	15.8	9.73	187	51	48	12	9	3	8	2
QDY56128.1	lactate utilization protein C	36	8	1	211	23.6	7.53	180	25	36	3	15	1	8	1
QDY56466.1	hypothetical protein CV725_04790	23	7	1	201	21.9	9.76	179	80	18	22	9	5	6	5
QDY56108.1	flagellin B	20	7	1	514	53.9	6.38	177	107	17	10	9	4	8	4
QDY55794.1	NADH-quinone oxidoreductase subunit NuoK	12	2	1	100	11	9.2	174		12		4		2
QDY56144.1	DNA recombination/repair protein RecA	15	5	1	347	37.6	5.77	169	45	15	3	7	1	5	1
QDY56260.1	potassium transporter TrkA	13	0	1	480	56.1	8.65	169		13		5		5
EEC24244.1	hypothetical protein HPB128_201g20	19	0	1	273	29.9	8.98	168	19	16	3	10	1	5	1
QDY56232.1	hypothetical protein CV725_03505	22	7	1	362	40	9.55	164	95	15	13	7	4	5	4
QDY56609.1	outer membrane protein HorF	19	4	1	270	30.4	9.03	164	26	19	3	8	1	4	1
QDY56679.1	tumor necrosis factor alpha-inducing protein	17	0	1	192	21.8	8.51	163	22	17	3	6	1	4	1
QDY56275.1	50S ribosomal protein L27	30	3	1	88	9.8	10.81	160		30		6		3
QDY56079.1	50S ribosomal protein L13	17	3	1	141	16.1	9.82	160	20	17	6	5	1	3	1
AVG73010.1	TonB-dependent receptor	5	0	1	877	97.3	8.97	154		5		6		4
QDY56744.1	type IV secretion system apparatus protein CagX	20	0	1	522	60.6	9.38	153		20		8		8
QDY56165.1	peptidylprolyl isomerase	18	6	1	299	34	9.35	152	30	18	3	10	1	6	1
QDY55762.1	50S ribosomal protein L18	38	5	1	118	13.5	10.15	151	20	38	14	6	2	5	2
QDY56720.1	type IV secretion system oncogenic effector CagA	6	7	1	1184	131.9	9	150	112	5	3	8	6	6	3
AVG74090.1	hypothetical protein BXP01_06270	11	0	1	471	52	9.55	145		11		10		6
AVG74167.1	DNA-binding response regulator	24	0	1	225	25.9	5.55	144	26	24	8	5	1	4	1
QDY56703.1	leucyl aminopeptidase	18	8	1	496	54.5	6.93	144	46	14	8	5	5	5	5
QDY56151.1	Sel1-like repeat protein HcpD	20	8	1	306	33.9	8.98	140	509	16	20	7	25	5	9
QDY56713.1	acetyl-CoA carboxylase carboxyl transferase subunit alpha	16	4	1	312	34.9	5.64	139		16		4		4
QDY55759.1	30S ribosomal protein S14 type Z	26	2	1	61	7	11	138		26		5		2
AVG73111.1	energy transducer TonB	15	0	1	291	32.2	9.51	136	21	15	5	6	1	4	1
QDY56522.1	RelA/SpoT family protein	7	6	1	775	89.1	7.9	136		7		7		6
QDY55761.1	50S ribosomal protein L6	24	4	1	178	19.5	9.83	129	60	24	10	6	2	4	2
QDY55793.1	NADH-quinone oxidoreductase subunit L	6	0	1	612	68.1	8.73	129		6		5		4
QDW68296.1	outer membrane protein Omp18	16	1	1	179	20	6.09	125	46	16	11	6	2	3	2
QDY55689.1	50S ribosomal protein L34	32	2	1	44	5.2	12.48	123	21	32	11	10	1	2	1
QDY55627.1	cytochrome c oxidase accessory protein CcoG	5	2	1	458	52.7	8.97	123		5		3		2
QDY56748.1	type IV secretion system apparatus protein CagT	26	7	1	280	32.4	9.28	122	21	26	3	7	1	7	1
QDY55755.1	30S ribosomal protein S17	21	0	1	86	9.9	9.99	115	24	21	21	5	2	2	2
QDY56737.1	type IV secretion system apparatus protein Cag3	15	4	1	481	55	8.92	113	25	7	8	3	2	2	2
QDY56776.1	50S ribosomal protein L28	27	2	1	62	6.9	11.9	113		27		6		2
AVG73935.1	hypothetical protein BXP01_05430	10	0	1	298	35.1	7.78	112		10		4		4
QDY56262.1	mechanosensitive ion channel family protein	8	0	1	523	60.2	9.22	107	37	6	4	4	2	3	2
EEC24295.1	hypothetical protein HPB128_19g18	10	0	1	498	55.4	6.74	105	33	10	4	7	3	5	2
QDY55908.1	30S ribosomal protein S16	46	4	1	76	9	10.36	105	30	46	9	5	1	4	1
QDY56405.1	hypothetical protein CV725_04465	7	3	1	495	57.6	6.44	103		7		4		3
QDY56837.1	acetyl-CoA carboxylase carboxyltransferase subunit beta	9	2	1	289	32.5	9.28	98		9		2		2
QDY56266.1	DUF4149 domain-containing protein	19	2	1	157	17.5	9.23	97		19		2		2
QDY56115.1	translation initiation factor IF-3	17	1	1	203	23.3	9.55	97	32	17	6	5	1	4	1
QDY56185.1	S-adenosylmethionine synthase	16	4	1	385	42.4	6.4	91		16		4		4
QDY55733.1	molecular chaperone DnaJ	6	0	1	369	41.9	8.06	88		6		3		2
EEC24999.1	hypothetical protein HPB128_3g44	3	0	1	430	50.4	6.6	80		3		2		2
QDY56337.1	AAA family ATPase	11	6	1	394	45.8	8.47	76	23	11	5	6	2	6	2
QDY56386.1	transcriptional repressor	8	1	1	150	17.7	8.25	76		8		2		1
QDY55686.1	membrane protein insertase YidC	5	0	1	544	62.2	9.2	75		5		3		2
QDY56710.1	30S ribosomal protein S21	23	3	1	70	8.6	10.68	75	42	16	21	6	2	2	2
QDY56016.1	glycosyltransferase family 4 protein	11	3	1	389	45	8.9	74		11		4		4
QDY56399.1	insulinase family protein	10	5	1	444	50.2	8.9	73		10		6		5
QDY57006.1	M23 family peptidase	4	0	1	312	35.6	9.41	72		4		2		1
QDY55865.1	DNA-directed RNA polymerase subunit beta/beta'	3	5	1	2890	323.5	7.17	72		3		5		5
QDY55894.1	glucose-6-phosphate isomerase	7	3	1	545	62.3	8.63	70		7		3		3
QDY56935.1	conjugal transfer protein	10	3	1	327	37.6	9	70	39	10	4	5	1	3	1
QDY55796.1	NADH-quinone oxidoreductase subunit NuoI	9	2	1	220	24.7	6.29	70		9		4		2
EEC25265.1	hypothetical protein HPB128_21g27	9	0	1	510	56	9.2	66		9		5		4
QDY56020.1	hypothetical protein CV725_02290	11	0	1	301	33.7	5.85	65		11		3		3
QDY56272.1	aliphatic amidase	13	5	1	339	37.7	6.64	65	53	6	13	3	5	3	5
EEC24768.1	hypothetical protein HPB128_186g35	3	0	1	327	35.6	8.65	64		3		1		1
QDY57014.1	preprotein translocase subunit YajC	31	3	1	127	14.4	9.5	62		31		4		3
EEC23782.1	hypothetical protein HPB128_162g2	14	0	1	161	18.2	9.31	61	30	9	14	2	2	1	2
QDY55991.1	chemotaxis protein CheW	24	2	1	165	19	5.44	61		24		2		2
QDY55872.1	DUF874 domain-containing protein	5	0	1	349	39.8	9.51	60	79	5	5	3	4	2	2
AVG74409.1	ligand-gated channel	7	0	1	842	94.7	9	59		7		4		4
QDY56116.1	50S ribosomal protein L35	11	1	1	64	7.3	12.21	58		11		1		1
QDY55722.1	phosphoglycerate kinase	7	2	1	402	44.7	6.92	57		7		2		2
QDY56509.1	cadmium-translocating P-type ATPase	8	4	1	686	74.8	6.65	55	29	6	2	3	1	3	1
QDY55820.1	30S ribosomal protein S18	15	3	1	85	10.4	10.13	55	68	15	14	4	3	3	2
QDY56066.1	urease accessory protein UreG	18	3	1	199	21.9	5.14	55	37	18	3	5	2	3	1
QDY56191.1	hypothetical protein CV725_03275	15	0	1	100	11.5	9.11	54		15		3		2
QDY56936.1	virB8 family protein	4	1	1	247	28.7	8.63	54		4		1		1
QDY56552.1	ribose-phosphate pyrophosphokinase	9	2	1	318	34.8	9.28	53		9		2		2
QDY55803.1	NADH-quinone oxidoreductase subunit B	14	2	1	159	17.8	9.38	52		14		4		2
QDY55852.1	serine acetyltransferase	18	2	1	171	18.3	9.58	52		18		3		2
QDY55863.1	50S ribosomal protein L10	22	3	1	164	18.6	9.32	52	18	22	3	4	1	4	1
AVG73900.1	catalase	5	0	1	505	58.5	8.53	52	27	5	1	3	2	3	1
QDY56091.1	hypothetical protein CV725_02735	7	2	1	237	26.1	8.48	51	42	7	4	2	1	2	1
QDY55797.1	NADH-quinone oxidoreductase subunit H	5	0	1	329	36.3	7.39	50		5		3		2
QDY56787.1	oxidoreductase	5	0	1	282	31.2	7.05	50		5		1		1
QDY56174.1	DUF1882 domain-containing protein	11	2	1	180	21.2	9.26	50		11		2		2
QDY56393.1	serine endoprotease DegQ	9	3	1	476	51.6	9.19	49		9		3		3
QDY56549.1	hypothetical protein CV725_05250	2	1	1	419	48.1	9.2	49		2		1		1
QDY56785.1	iron chelating transport ATP-binding protein	6	0	1	255	28.7	8.94	49		6		1		1
QDY57021.1	class 1 fructose-bisphosphatase	4	1	1	290	33	7.59	47		4		1		1
QDY55903.1	outer membrane protein	1	0	1	694	76.4	8.87	47		1		1		1
AVG79411.1	fucosyltransferase	2	0	1	421	49.2	8.41	47		2		2		1
QDY55924.1	ATP synthase subunit gamma	7	2	1	301	34.1	8.81	47	28	4	7	1	2	1	2
QDY56279.1	ABC transporter ATP-binding protein	9	0	1	287	32.2	8.28	47		9		3		2
QDY56975.1	pyridoxine 5'-phosphate synthase	11	3	1	262	29.7	7.91	45	65	8	6	2	2	2	2
QDY55798.1	NADH-quinone oxidoreductase subunit G	2	0	1	844	94.3	5.33	44		2		1		1
QDY56684.1	2-oxoglutarate synthase subunit alpha	7	2	1	375	41.5	6.47	44		7		2		2
QDY56030.1	outer membrane protein assembly factor BamD	8	0	1	220	26.3	9.31	44		8		2		2
QDY55634.1	outer membrane protein	4	0	1	388	42.9	9.52	44		4		2		1
QDY56777.1	potassium channel protein	3	1	1	378	42.8	8.91	42		3		1		1
QDY55719.1	1-acyl-sn-glycerol-3-phosphate acyltransferase	4	1	1	233	26.8	9.23	41		4		1		1
QDY56029.1	endopeptidase La	2	0	1	829	93.6	7.14	41		2		2		2
QDY55773.1	50S ribosomal protein L17	17	2	1	116	13.4	10.46	40		17		2		2
QDY56369.1	metallophosphoesterase	9	0	1	370	42.2	9.01	40		9		2		2
QDY56687.1	hypothetical protein CV725_06040	2	1	1	977	110.9	9.25	39		2		2		2
QDY56534.1	signal recognition particle-docking protein FtsY	6	1	1	297	33	8	39		6		1		1
AVG73851.1	homoserine dehydrogenase [Helicobacter pylori]	5	0	1	421	46.3	6.8	38		5		2		2
QDY57029.1	alanine dehydrogenase	4	1	1	380	40.9	6.74	38		4		1		1
QDY56740.1	sodium:calcium antiporter	2	2	1	748	85.8	8.24	36		2		2		2
QDY56280.1	ABC transporter ATP-binding protein	6	0	1	268	30.4	9.09	36		6		1		1
QDY55889.1	amino acid ABC transporter ATP-binding protein	6	1	1	248	28	8.78	36		6		1		1
QDY56683.1	2-oxoglutarate ferredoxin oxidoreductase subunit beta	3	1	1	273	30.4	7.66	36		3		1		1
QDY57092.1	hypothetical protein CV725_07045	4	0	1	413	47.7	8.72	36		4		2		2
QDY56554.1	UDP-N-acetylmuramoyl-tripeptide--D-alanyl-D-alanine ligase	2	1	1	493	55.8	8.73	35		2		1		1
QDY55925.1	ATP synthase subunit beta	9	0	1	469	51.4	5.41	35		9		3		3
QDY56680.1	disulfide bond formation protein B	2	1	1	490	55.5	7.53	35		2		1		1
QDY55922.1	ATP F0F1 synthase subunit delta	14	3	1	180	20.2	9	34		14		4		3
QDY56397.1	7-alpha-hydroxysteroid dehydrogenase	9	2	1	262	28.6	8.03	34		9		3		2
QDY55873.1	carbonic anhydrase	4	1	1	247	28.4	9.14	34		4		1		1
QDY56283.1	polyisoprenoid-binding protein	8	1	1	184	20.3	9.31	33		8		1		1
QDY55932.1	hypothetical protein CV725_01785	7	2	1	331	38.4	9.47	33	90	3	7	1	3	1	2
QDY55923.1	F0F1 ATP synthase subunit alpha	9	4	1	503	55.1	5.4	32	51	2	9	1	4	1	4
QDY55614.1	competence protein	3	0	1	479	54.7	6.64	32		3		1		1
EEC25303.1	hypothetical protein HPB128_21g65	3	0	1	550	63.2	8.38	32		3		2		2
QDY56296.1	nuclease NucT	11	2	1	180	20.1	9.5	32		11		2		2
QDY56215.1	disulfide isomerase	5	1	1	265	29.4	9.04	32		5		1		1
QDY56344.1	CDP-diacylglycerol--serine O-phosphatidyltransferase	3	1	1	237	26.6	9.29	31		3		2		1
QDY55617.1	hypothetical protein CV725_00030	10	1	1	115	13.3	7.5	31		10		1		1
EEC23993.1	hypothetical protein HPB128_182g4	1	0	1	813	91.7	6.67	31		1		2		2
QDY55812.1	ABC transporter substrate-binding protein	3	1	1	594	68.7	9.31	30		3		1		1
QDY56189.1	phosphate acetyltransferase PlsX	3	0	1	338	36.4	7.08	30		3		1		1
QDY56004.1	aminotransferase class V-fold PLP-dependent enzyme	8	2	1	440	48.4	8.6	30		8		2		2
AVG73672.1	lipopolysaccharide biosynthesis protein	4	0	1	446	52	5.6	29		4		2		2
QDY56759.1	type IV secretion system chaperone CagF	4	1	1	268	31.8	4.59	28		4		1		1
QDY55717.1	S41 family peptidase	4	0	1	459	50.5	9.38	28		4		1		1
QDY55978.1	ferrochelatase	3	1	1	334	38.6	8.38	28		3		1		1
QDW69233.1	methyl-accepting chemotaxis protein	1	1	1	673	75.2	6.9	27		1		1		1
QDY56875.1	type IV secretion system protein VirB7	13	1	1	46	5.3	9.45	27		13		1		1
QDY56616.1	hypothetical protein CV725_05665	3	1	1	338	39.5	7.44	27		3		1		1
QDY55814.1	SH3 domain-containing protein	6	1	1	196	22	9.36	26		6		1		1
AVG73019.1	carbonate dehydratase	1	0	1	788	86.6	7.69	26	22	1	1	2	1	2	1
QDY56303.1	septum site-determining protein MinD	6	1	1	268	29.3	6.8	25		6		1		1
QDY56096.1	glycosyltransferase	4	0	1	260	29.6	8.57	25		4		1		1
QDY56503.1	neuraminyllactose-binding hemagglutinin	7	0	1	260	29	8.53	25		7		2		2
QDY55801.1	NADH-quinone oxidoreductase subunit D	5	2	1	409	46.7	5.68	25	21	5	2	2	1	2	1
QDY56365.1	translation initiation factor IF-2	1	1	1	949	105.9	7.46	25		1		1		1
QDY56179.1	cardiolipin synthase ClsC	2	0	1	502	58.2	9.42	24		2		1		1
QDY56728.1	ATP-dependent protease ATPase subunit HslU	2	0	1	443	50	5.81	24		2		1		1
QDY56682.1	2-oxoglutarate:acceptor oxidoreductase	5	1	1	184	20	6.23	24	13	5	5	1	1	1	1
QDY56119.1	DUF1104 domain-containing protein	14	0	1	144	16.6	9.28	23	29	7	7	1	1	1	1
QDY56735.1	cag pathogenicity island protein Cag1	10	1	1	115	12.3	8.81	23		10		1		1
QDY56841.1	NAD(P)H-dependent oxidoreductase	7	0	1	210	24.1	8.02	23	44	3	7	1	2	1	2
QDY57007.1	M23 family peptidase	3	0	1	308	34.9	8.95	23		3		1		1
QDY57084.1	50S ribosomal protein L31	10	1	1	67	7.6	8.92	22		10		1		1
QDY56234.1	ABC transporter ATP-binding protein	2	1	1	516	58.1	8.84	22		2		1		1
QDY55637.1	adenine methyltransferase	2	0	1	333	38.9	9.19	22	22	2	2	1	1	1	1
QDY55691.1	TonB-system energizer ExbB	5	1	1	150	16.7	8.41	22		5		1		1
QDY56247.1	hypothetical protein CV725_03605	11	1	1	80	9.5	7.5	22		11		1		1
QDY55668.1	outer membrane protein	3	1	1	248	28	9.51	21		3		1		1
QDY56960.1	ATP-binding protein	2	0	1	350	40.1	8.78	21		2		1		1
QDY56089.1	hypothetical protein CV725_02725	5	1	1	176	20.7	9.01	21		5		1		1
AVG73738.1	acetone carboxylase subunit alpha	1	0	1	765	86.4	6.86	21		1		1		1
QDY56338.1	hypothetical protein CV725_04080	6	1	1	235	28	5.94	21		6		1		1
QDY56054.1	sodium/proline symporter PutP	4	0	1	496	54.1	8.19	20		4		1		1
QDY56441.1	hypothetical protein CV725_04660	9	1	1	218	25.4	8.57	20		9		1		1
QDY56149.1	hypothetical protein CV725_03055	2	1	1	318	36.4	8.19	20		2		1		1
QDY55999.1	4-hydroxy-3-methylbut-2-enyl diphosphate reductase	3	0	1	274	30.9	8.97	20		3		1		1
QDY55779.1	polyisoprenoid-binding protein	3	1	1	182	20.6	9.29	20		3		1		1
QDY56202.1	CDP-archaeol synthase	4	1	1	266	28.7	8.81	20		4		1		1
AVG73761.1	hypothetical protein BXP01_04425	2	0	1	640	69.7	9.14	20		2		1		1
QDY56856.1	hypothetical protein CV725_07055	2	0	1	358	40.4	9.36	19		2		1		1
QDY56835.1	LapA family protein	3	0	1	337	39.7	8.68	19		3		1		1
EEC24158.1	hypothetical protein HPB128_197g8	6	0	1	155	17.7	6.2	19		6		1		1
QDY56335.1	neuraminyllactose-binding hemagglutinin family protein	4	0	1	207	23.8	9.35	19		4		1		1
AVG74062.1	tRNA (N(6)-L-threonylcarbamoyladenosine(37)-C(2))-methylthiotransferase MtaB	2	0	1	418	47.8	8.85	19		2		1		1
QDY55802.1	NADH-quinone oxidoreductase subunit C	6	0	1	266	31.5	8.48	18		6		2		2
EEC23793.1	hypothetical protein HPB128_146g4	11	1	1	92	10.7	9.33	18		11		1		1
QDY55647.1	TolC family protein	2	1	1	510	57	9.1	18		2		1		1
QDY57064.1	MFS transporter	1	0	1	381	41.9	9.61	18		1		1		1
QDY56645.1	nickel-dependent hydrogenase large subunit	2	1	1	578	64.4	7.14	16		2		1		1
QDY56442.1	plasmid stabilization protein	2	1	1	534	61	9.13	16		2		1		1
QDY55950.1	pyruvate ferredoxin oxidoreductase	3	0	1	186	21	8.51	16	20	3	3	1	1	1	1
QDY56082.1	hypothetical protein CV725_02680	2	1	1	457	52.3	9.28	16		2		1		1
QDY56934.1	hypothetical protein CV725_07600	2	1	1	378	42.3	9.45	16		2		1		1
QDY56429.1	hypothetical protein CV725_04600	1	1	1	791	88.5	8.6	15		1		1		1
QDY55685.1	spoIIIJ-associated protein	4	1	1	265	30.4	6.81	13		4		1		1
QDY55877.1	tRNA 2-thiocytidine(32) synthetase TtcA	3	1	1	253	28.6	8.4	13		3		1		1
EEC25118.1	hypothetical protein HPB128_199g72	2	0	1	227	26.5	7.8		24		2		1		1
QDY56109.1	type I DNA topoisomerase	1	1	1	736	83.1	8.97		19		1		1		1
QDY55940.1	HP1117 family Sel1-like repeat protein	11	3	1	256	29	8.37		92		11		3		3
QDY56099.1	cystathionine gamma-synthase	3	1	1	380	41.2	6.4		18		3		1		1
QDY56962.1	co-chaperone GroES	23	3	1	118	13	6.6		158		23		7		3
QDY56121.1	hypothetical protein CV725_02910	16	0	1	286	32.7	9.36		82		16		4		4
QDY56200.1	tRNA uridine-5-carboxymethylaminomethyl(34) synthesis enzyme MnmG	1	1	1	621	69.6	7.25		21		1		2		1
QDW69212.1	methyl-accepting chemotaxis protein TlpB	3	0	1	565	62.8	5.88		19		3		2		2
QDY55769.1	30S ribosomal protein S13	28	3	1	120	13.6	10.23		57		28		3		3
QDY56477.1	thiol reductase thioredoxin	11	1	1	106	11.8	5.22		18		11		1		1
EEC24019.1	hypothetical protein HPB128_147g10	0	1	1	1064	115.4	9.11		21		0		1		1
QDY56181.1	fumarate reductase flavoprotein subunit	1	1	1	714	80.1	7.21		14		1		1		1
QDY55750.1	30S ribosomal protein S19	9	1	1	93	10.7	10.36		40		9		1		1
QDY56184.1	UDP-3-O-(3-hydroxymyristoyl)glucosamine N-acyltransferase	3	1	1	336	36.6	8.59		16		3		1		1
QDY56228.1	two-component sensor histidine kinase	9	3	1	381	43.7	7.61		74		9		3		3
QDY56672.1	uroporphyrinogen decarboxylase [Helicobacter pylori B128]	1	0	1	340	38.5	7.81		19		1		1		1
QDY55740.1	class II fumarate hydratase	3	1	1	463	50.9	7.12		42		3		1		1
QDY56287.1	carbon-nitrogen hydrolase family protein	3	0	1	292	32.4	8.97		43		3		1		1
QDY56948.1	citrate synthase	2	1	1	426	48.3	7.84		14		2		1		1
QDY55676.1	rRNA pseudouridine synthase	4	0	1	262	30.2	9.96		14		4		1		1
1Mascot scores and spectra data for identified proteins from the co-IP assay with the FapA-Myc protein are indicated in columns I, K, M, and O.
2Mascot scores and spectra data for identified proteins from the co-IP assay with the FapA-Myc protein are indicated in columns J, L, N, and P.

## Sheet: Table S3b
S3B Table. Proteins identified from second replicate of the co-immunoprecipitation assay with FapH-Myc protein.
Master	Accession	Description	Coverage [%]	# Peptides	# PSMs	# Unique Peptides	# AAs	MW [kDa]	calc. pI	Score Mascot: A Mascot	Score Mascot: B Mascot	# Peptides (by Search Engine): A Mascot	# Peptides (by Search Engine): B Mascot	# Protein Groups
Master Protein	AVG74095.1	DEAD/DEAH box helicase	37	17	80	17	492	55.8	8.75	1613	1002	13	17	1
	Confidence	Sequence	Modifications	# Protein Groups	# Proteins	# PSMs	Master Protein Accessions	# Missed Cleavages	Theo. MH+ [Da]	Confidence (by Search Engine): A Mascot	Confidence (by Search Engine): B Mascot	Ions Score (by Search Engine): A Mascot	Ions Score (by Search Engine): B Mascot
	High	NDADVLVATDVASR		1	2	6	AVG74095.1	0	1445.72	High	High	98	113
	High	NPQVMIATPGR		1	2	5	AVG74095.1	0	1183.63	High	High	63	59
	High	NPQVMIATPGR	1xOxidation [M5]	1	2	6	AVG74095.1	0	1199.62	High	High	62	46
	High	TAAFALPIINNLK		1	2	2	AVG74095.1	0	1385.82	High	High	31	44
	High	SVYEAGFTSPSPIQEK		1	2	8	AVG74095.1	0	1739.85	High	High	61	89
	Medium	STALHGDMDQR		1	2	1	AVG74095.1	0	1230.55	n/a	Medium		15
	High	ELAMQISDEIFK	1xOxidation [M4]	1	2	1	AVG74095.1	0	1439.71	n/a	High		60
	High	ELAMQISDEIFK		1	2	2	AVG74095.1	0	1423.71	High	n/a	35
	High	AIPAVLQGR		1	2	5	AVG74095.1	0	924.563	High	High	28	37
	High	AEAIMR		1	2	1	AVG74095.1	0	690.36	n/a	High		43
	High	DVIAQAQTGTGK		1	2	24	AVG74095.1	0	1188.62	High	High	68	75
	High	ASIMAFK		1	2	6	AVG74095.1	0	767.412	High	High	48	39
	Medium	ASIMAFK	1xOxidation [M4]	1	2	1	AVG74095.1	0	783.407	n/a	Medium		19
	Medium	ILENPIK		1	2	1	AVG74095.1	0	826.503	n/a	Medium		19
	High	LLDTQAPK		1	2	6	AVG74095.1	0	885.504	High	High	45	37
	High	IHIAPSNITNTDITQR		1	2	1	AVG74095.1	0	1793.95	n/a	High		47
	High	IGLNQQEIDAIQNPK		1	2	8	AVG74095.1	0	1680.89	High	High	94	94
	High	LLSLQFETSK		1	2	2	AVG74095.1	0	1165.65	High	High	33	47
	High	GMAITLVTPLEYK	1xOxidation [M2]	1	2	2	AVG74095.1	0	1451.78	High	High	42	49
	High	KNDADVLVATDVASR		1	2	4	AVG74095.1	1	1573.82	High	High	41	110
Master Protein	QDY55749.1	50S ribosomal protein L2	54	17	93	17	276	30.3	10.36	1069	1304	7	17	1
	Confidence	Sequence	Modifications	# Protein Groups	# Proteins	# PSMs	Master Protein Accessions	# Missed Cleavages	Theo. MH+ [Da]	Confidence (by Search Engine): A Mascot	Confidence (by Search Engine): B Mascot	Ions Score (by Search Engine): A Mascot	Ions Score (by Search Engine): B Mascot
	High	SAGMSAQIMGR	2xOxidation [M4; M9]	1	1	1	QDY55749.1	0	1140.51	n/a	High		31
	High	SAGMSAQIMGR	1xOxidation [M]	1	1	15	QDY55749.1	0	1124.52	High	High	57	73
	High	SAGMSAQIMGR		1	1	7	QDY55749.1	0	1108.52	High	High	58	68
	High	MPSSEMR	1xOxidation [M]	1	1	7	QDY55749.1	0	853.354	n/a	High		45
	High	MPSSEMR		1	1	2	QDY55749.1	0	837.359	n/a	High		30
	High	VGFAMK	1xOxidation [M5]	1	1	1	QDY55749.1	0	668.344	n/a	High		27
	High	VGFAMK		1	1	3	QDY55749.1	0	652.349	n/a	High		53
	High	VGDSVIAAEGGLDIK		1	1	9	QDY55749.1	0	1443.77	High	High	100	95
	High	YTILR		1	1	2	QDY55749.1	0	665.398	n/a	High		35
	High	YNIEGK		1	1	1	QDY55749.1	0	723.367	n/a	High		40
	High	YILQPSGLK		1	1	9	QDY55749.1	0	1018.59	High	High	35	33
	High	VAAIEYDPYR		1	1	14	QDY55749.1	0	1196.59	High	High	77	77
	Medium	TYKPYTPSR		1	1	1	QDY55749.1	0	1112.57	n/a	Medium		24
	High	TGTSGHPVSPWGTPAK		1	1	3	QDY55749.1	0	1579.79	High	High	22	39
	High	FMSVLDSK		1	1	1	QDY55749.1	0	926.465	Low	High	17	26
	High	FMSVLDSK	1xOxidation [M2]	1	1	2	QDY55749.1	0	942.46	High	High	40	48
	High	ILISR		1	4	3	QDY55749.1	0	601.403	n/a	High		34
	High	IIDFK		1	2	8	QDY55749.1	0	635.376	n/a	High		31
	Medium	GSAMNPVDHPHGGGEGK	1xOxidation [M4]	1	1	1	QDY55749.1	0	1662.73	n/a	Medium		17
	High	GSAMNPVDHPHGGGEGK		1	1	1	QDY55749.1	0	1646.73	n/a	High		23
	High	GIRPQTR		1	1	1	QDY55749.1	0	827.485	n/a	High		30
	High	IALVVYPDGDK		1	1	1	QDY55749.1	0	1189.65	n/a	High		40
	High	IALVVYPDGDKR		1	1	6	QDY55749.1	1	1345.75	High	High	29	45
Master Protein	QDY56465.1	Fap	37	8	43	8	205	24.4	9.04	1004		8		1
	Confidence	Sequence	Modifications	# Protein Groups	# Proteins	# PSMs	Master Protein Accessions	# Missed Cleavages	Theo. MH+ [Da]	Confidence (by Search Engine): A Mascot	Confidence (by Search Engine): B Mascot	Ions Score (by Search Engine): A Mascot	Ions Score (by Search Engine): B Mascot
	High	SGEIILYER		1	1	8	QDY56465.1	0	1079.57	High	n/a	51
	High	VGDIYMTK		1	1	8	QDY56465.1	0	926.465	High	n/a	59
	High	VGDIYMTK	1xOxidation [M6]	1	1	8	QDY56465.1	0	942.46	High	n/a	56
	High	VSYGDLFDDIVLGR		1	1	2	QDY56465.1	0	1568.8	High	n/a	64
	Medium	TDKDHNIEVTLYK		1	1	2	QDY56465.1	1	1575.8	Medium	n/a	18
	High	EETLNALR		1	1	7	QDY56465.1	0	945.5	High	n/a	32
	High	FYDYGTIK		1	1	4	QDY56465.1	0	1006.49	High	Low	31	15
	High	DIFGK		1	3	2	QDY56465.1	0	579.314	High	n/a	34
	High	LIYINTPVFR		1	1	3	QDY56465.1	0	1235.71	High	n/a	28
Master Protein	QDY56070.1	urease subunit beta, UreB	28	9	21	9	569	61.7	6.01	665	100	9	1	1
	Confidence	Sequence	Modifications	# Protein Groups	# Proteins	# PSMs	Master Protein Accessions	# Missed Cleavages	Theo. MH+ [Da]	Confidence (by Search Engine): A Mascot	Confidence (by Search Engine): B Mascot	Ions Score (by Search Engine): A Mascot	Ions Score (by Search Engine): B Mascot
	High	YDANITFVSQAAYDK		1	2	2	QDY56070.1	0	1705.81	High	n/a	89
	High	VSLAQLFSIF		1	2	1	QDY56070.1	0	1124.64	High	n/a	26
	Medium	VADLVLWSPAFFGVKPNMIIK	1xOxidation [M18]	1	2	1	QDY56070.1	0	2361.3	Medium	n/a	17
	High	VADLVLWSPAFFGVKPNMIIK		1	2	2	QDY56070.1	0	2345.31	High	n/a	30
	High	EGMSQSNNPSKEELDLIITNALIVDYTGIYK	1xOxidation [M3]	1	2	1	QDY56070.1	1	3471.72	High	n/a	23
	Medium	EGMSQSNNPSKEELDLIITNALIVDYTGIYK		1	2	1	QDY56070.1	1	3455.73	Medium	n/a	20
	High	AKYDANITFVSQAAYDK		1	2	2	QDY56070.1	1	1904.94	High	n/a	65
	High	AAEEYSMNFGFLAK		1	2	2	QDY56070.1	0	1577.73	High	n/a	85
	High	YTINPAIAHGISEYVGSVEVGK		1	2	1	QDY56070.1	0	2304.19	High	n/a	27
	High	LGDTDLIAEVEHDYTIYGEELK		1	2	2	QDY56070.1	0	2523.21	High	n/a	24
	High	GNVSNDASLADQIEAGAIGFK		1	2	6	QDY56070.1	0	2077.02	High	High	128	94
Master Protein	QDY56274.1	50S ribosomal protein L21	38	4	31	4	104	11.8	10.26	638	567	4	4	1
	Confidence	Sequence	Modifications	# Protein Groups	# Proteins	# PSMs	Master Protein Accessions	# Missed Cleavages	Theo. MH+ [Da]	Confidence (by Search Engine): A Mascot	Confidence (by Search Engine): B Mascot	Ions Score (by Search Engine): A Mascot	Ions Score (by Search Engine): B Mascot
	High	VVEGDIVLLDK		1	1	8	QDY56274.1	0	1199.69	High	High	92	93
	High	SYAIFK		1	1	3	QDY56274.1	0	728.398	Medium	High	20	39
	High	ALVELVEVLAVSK		1	1	8	QDY56274.1	0	1369.83	High	High	97	118
	High	IEAEVINEGR		1	1	12	QDY56274.1	0	1129.58	High	High	67	67
Master Protein	QDY56078.1	30S ribosomal protein S9	58	10	62	10	129	14.4	10.83	617	978	5	10	1
	Confidence	Sequence	Modifications	# Protein Groups	# Proteins	# PSMs	Master Protein Accessions	# Missed Cleavages	Theo. MH+ [Da]	Confidence (by Search Engine): A Mascot	Confidence (by Search Engine): B Mascot	Ions Score (by Search Engine): A Mascot	Ions Score (by Search Engine): B Mascot
	High	RSPQFSK		1	1	1	QDY56078.1	1	849.458	n/a	High		40
	High	SPQFSK		1	1	3	QDY56078.1	0	693.357	n/a	High		47
	High	IYATGK		1	1	2	QDY56078.1	0	652.366	n/a	High		29
	High	QEQSVDIK		1	1	12	QDY56078.1	0	946.484	Medium	High	21	32
	High	VMQPLLLTK	1xOxidation [M2]	1	1	12	QDY56078.1	0	1058.63	High	High	50	45
	High	VMQPLLLTK		1	1	4	QDY56078.1	0	1042.63	High	High	43	53
	Medium	VWLTPGK		1	1	3	QDY56078.1	0	800.466	Medium	Medium	23	23
	High	ALNAYDIAFR		1	1	11	QDY56078.1	0	1153.6	High	High	58	63
	Medium	AILKPK		1	1	1	QDY56078.1	0	669.466	n/a	Medium		20
	High	AVVFGGGYSAQAEALR		1	1	12	QDY56078.1	0	1595.82	High	High	106	127
	High	KTAIAK		1	1	1	QDY56078.1	1	631.414	n/a	High		41
Master Protein	QDY56671.1	TolC family protein	19	7	21	7	477	54.5	9	604		7		1
	Confidence	Sequence	Modifications	# Protein Groups	# Proteins	# PSMs	Master Protein Accessions	# Missed Cleavages	Theo. MH+ [Da]	Confidence (by Search Engine): A Mascot	Confidence (by Search Engine): B Mascot	Ions Score (by Search Engine): A Mascot	Ions Score (by Search Engine): B Mascot
	High	QSIMLGQLANEK	1xOxidation [M4]	1	1	2	QDY56671.1	0	1347.69	High	n/a	35
	High	SNVANLEYSR		1	1	4	QDY56671.1	0	1152.56	High	n/a	72
	High	TTIDAPNLQLR		1	1	4	QDY56671.1	0	1241.68	High	n/a	30
	High	ETATTINQEIAK		1	1	4	QDY56671.1	0	1318.68	High	n/a	63
	High	GATTNLSLQAQELSVK		1	1	3	QDY56671.1	0	1659.89	High	n/a	83
	High	LIDPPTSSLEATPSFLSSPK		1	1	2	QDY56671.1	0	2087.09	High	n/a	53
	High	GLTTIDDLQSLK		1	1	2	QDY56671.1	0	1303.71	High	n/a	35
Master Protein	QDY56010.1	mechanosensitive ion channel family protein	10	6	22	6	623	71.4	8.4	598	234	5	5	1
	Confidence	Sequence	Modifications	# Protein Groups	# Proteins	# PSMs	Master Protein Accessions	# Missed Cleavages	Theo. MH+ [Da]	Confidence (by Search Engine): A Mascot	Confidence (by Search Engine): B Mascot	Ions Score (by Search Engine): A Mascot	Ions Score (by Search Engine): B Mascot
	High	SAEISLYNTQK		1	2	7	QDY56010.1	0	1253.64	High	High	66	68
	Medium	LYTFPK		1	2	2	QDY56010.1	0	768.429	Medium	n/a	19
	High	SSIDIFSEQK		1	2	2	QDY56010.1	0	1153.57	High	High	44	44
	High	IGIDINQNLK		1	2	1	QDY56010.1	0	1127.64	n/a	High		43
	High	LNTYTEVLR		1	2	5	QDY56010.1	0	1108.6	High	High	50	42
	High	IANGADSALQNVSDYR		1	2	5	QDY56010.1	0	1693.81	High	High	110	108
Master Protein	QDY55912.1	50S ribosomal protein L19	53	9	42	9	118	13.6	10.14	501	630	5	9	1
	Confidence	Sequence	Modifications	# Protein Groups	# Proteins	# PSMs	Master Protein Accessions	# Missed Cleavages	Theo. MH+ [Da]	Confidence (by Search Engine): A Mascot	Confidence (by Search Engine): B Mascot	Ions Score (by Search Engine): A Mascot	Ions Score (by Search Engine): B Mascot
	High	LYYLR		1	1	2	QDY55912.1	0	727.414	High	High	25	23
	High	YIQQFEDTQLKDK		1	1	6	QDY55912.1	1	1655.83	Medium	High	22	86
	High	YIQQFEDTQLK		1	1	9	QDY55912.1	0	1412.71	High	High	49	49
	Medium	AGDTLR		1	1	1	QDY55912.1	0	632.336	n/a	Medium		24
	Medium	IKEVR		1	1	1	QDY55912.1	1	644.409	n/a	Medium		28
	High	LGITIK		1	2	6	QDY55912.1	0	644.434	n/a	High		50
	High	IGANNIGVEK		1	1	14	QDY55912.1	0	1014.56	High	High	69	69
	High	IFPFYSESLASVEVLR		1	1	5	QDY55912.1	0	1856.98	High	High	65	65
	High	KIGANNIGVEK		1	1	1	QDY55912.1	1	1142.65	n/a	High		60
Master Protein	QDY55867.1	30S ribosomal protein S7	48	9	41	9	155	18	10.24	439	508	4	9	1
	Confidence	Sequence	Modifications	# Protein Groups	# Proteins	# PSMs	Master Protein Accessions	# Missed Cleavages	Theo. MH+ [Da]	Confidence (by Search Engine): A Mascot	Confidence (by Search Engine): B Mascot	Ions Score (by Search Engine): A Mascot	Ions Score (by Search Engine): B Mascot
	High	QQSLSIR		1	1	2	QDY55867.1	0	831.468	n/a	High		36
	Medium	MMVDR	1xOxidation [M]	1	1	2	QDY55867.1	0	667.29	n/a	Medium		16
	Medium	MMVDR		1	1	2	QDY55867.1	0	651.295	n/a	Medium		17
	Medium	MMFNGK		1	1	1	QDY55867.1	0	727.327	n/a	Medium		17
	Medium	MAEANK		1	1	1	QDY55867.1	0	663.313	n/a	Medium		26
	High	VGGATYQVPVEVR		1	1	9	QDY55867.1	0	1374.74	High	High	54	59
	High	VRPLVEVR		1	1	1	QDY55867.1	0	967.605	n/a	High		25
	High	EVLGDPVYGNK		1	1	7	QDY55867.1	0	1190.61	High	High	44	35
	High	GIEVFEK		1	1	7	QDY55867.1	0	821.44	High	High	41	24
	High	LANELMDAASDK	1xOxidation [M6]	1	1	2	QDY55867.1	0	1293.6	Low	High	15	74
	High	LANELMDAASDK		1	1	7	QDY55867.1	0	1277.6	High	High	74	89
Master Protein	QDY55703.1	ribonuclease J	10	5	12	5	691	77.6	8.81	407		5		1
	Confidence	Sequence	Modifications	# Protein Groups	# Proteins	# PSMs	Master Protein Accessions	# Missed Cleavages	Theo. MH+ [Da]	Confidence (by Search Engine): A Mascot	Confidence (by Search Engine): B Mascot	Ions Score (by Search Engine): A Mascot	Ions Score (by Search Engine): B Mascot
	High	SAIVIDAGMSFPK	1xOxidation [M9]	1	1	4	QDY55703.1	0	1351.69	High	n/a	57
	High	SGTTPSESTIAPAFDTLFK		1	1	2	QDY55703.1	0	1969.98	High	n/a	52
	High	VYQAIQYGIK		1	1	4	QDY55703.1	0	1182.65	High	n/a	63
	High	SSNAEILNNPK		1	1	1	QDY55703.1	0	1186.61	High	n/a	67
	Medium	EEVASAGVFAATIFVNK		1	1	1	QDY55703.1	0	1752.92	Medium	n/a	26
Master Protein	QDY55717.1	S41 family peptidase	10	4	17	4	459	50.5	9.38	392		4		1
	Confidence	Sequence	Modifications	# Protein Groups	# Proteins	# PSMs	Master Protein Accessions	# Missed Cleavages	Theo. MH+ [Da]	Confidence (by Search Engine): A Mascot	Confidence (by Search Engine): B Mascot	Ions Score (by Search Engine): A Mascot	Ions Score (by Search Engine): B Mascot
	High	MINDDIQLK	1xOxidation [M1]	1	2	4	QDY55717.1	0	1105.56	High	n/a	59
	High	MINDDIQLK		1	2	3	QDY55717.1	0	1089.56	High	n/a	51
	High	FSNVVTEIEK		1	2	4	QDY55717.1	0	1165.61	High	n/a	47
	Medium	DGVLTVIAPLEGTPAYK		1	2	2	QDY55717.1	0	1743.95	Medium	n/a	20
	High	GITPDIVIYPGK		1	2	4	QDY55717.1	0	1272.72	High	n/a	39
Master Protein	QDY56071.1	urease subunit alpha, UreA	36	5	14	5	238	26.5	8.47	382		5		1
	Confidence	Sequence	Modifications	# Protein Groups	# Proteins	# PSMs	Master Protein Accessions	# Missed Cleavages	Theo. MH+ [Da]	Confidence (by Search Engine): A Mascot	Confidence (by Search Engine): B Mascot	Ions Score (by Search Engine): A Mascot	Ions Score (by Search Engine): B Mascot
	Medium	SVELIDIGGNR		1	1	1	QDY56071.1	0	1172.63	Medium	n/a	19
	High	TLLKPDDVMDGVASMIHEVGIEAMFPDGTK		1	1	2	QDY56071.1	0	3216.56	High	n/a	39
	High	ELDKLMLHYAGELAK		1	1	2	QDY56071.1	1	1730.91	High	n/a	28
	High	LNYVEAVALISAHIMEEAR		1	1	3	QDY56071.1	0	2129.11	High	n/a	83
	High	LNYVEAVALISAHIMEEAR	1xOxidation [M15]	1	1	2	QDY56071.1	0	2145.1	High	n/a	88
	High	IFGFNALVDR		1	1	4	QDY56071.1	0	1151.62	High	n/a	58
Master Protein	QDY55752.1	30S ribosomal protein S3	41	11	32	11	234	26.4	10.4	363	236	5	10	1
	Confidence	Sequence	Modifications	# Protein Groups	# Proteins	# PSMs	Master Protein Accessions	# Missed Cleavages	Theo. MH+ [Da]	Confidence (by Search Engine): A Mascot	Confidence (by Search Engine): B Mascot	Ions Score (by Search Engine): A Mascot	Ions Score (by Search Engine): B Mascot
	High	RPQADAQLAAENVATQLEK		1	1	1	QDY55752.1	0	2053.07	n/a	High		47
	High	VNPVGLR		1	1	8	QDY55752.1	0	754.457	High	High	35	56
	High	VMQAALK		1	1	1	QDY55752.1	0	760.439	n/a	High		55
	High	TAPSNIDEDNKIR		1	1	1	QDY55752.1	1	1472.73	n/a	High		26
	High	TEWYMEGR		1	1	2	QDY55752.1	0	1071.46	n/a	High		25
	High	TEWYMEGR	1xOxidation [M5]	1	1	1	QDY55752.1	0	1087.45	n/a	High		31
	High	EVSINIK		1	1	3	QDY55752.1	0	802.467	High	n/a	40
	High	ELYYAGVSEIVIER		1	1	3	QDY55752.1	0	1640.85	High	High	50	38
	High	GIQFEK		1	1	4	QDY55752.1	0	721.388	High	Medium	32	24
	Medium	GVDIEK		1	1	1	QDY55752.1	0	660.356	n/a	Medium		21
	High	KGVDIEK		1	1	1	QDY55752.1	1	788.451	n/a	High		38
	High	LAGAEIAR		1	1	6	QDY55752.1	0	800.462	High	Medium	69	15
Master Protein	QDY56720.1	type IV secretion system oncogenic effector CagA	5	5	11	5	1184	131.9	9	358		5		1
	Confidence	Sequence	Modifications	# Protein Groups	# Proteins	# PSMs	Master Protein Accessions	# Missed Cleavages	Theo. MH+ [Da]	Confidence (by Search Engine): A Mascot	Confidence (by Search Engine): B Mascot	Ions Score (by Search Engine): A Mascot	Ions Score (by Search Engine): B Mascot
	High	QALAGIIIR		1	1	1	QDY56720.1	0	954.609	High	n/a	30
	High	NSGEPIYAQVNK		1	1	3	QDY56720.1	0	1319.66	High	n/a	29
	High	NGSGLVIAGGEK		1	1	1	QDY56720.1	0	1101.59	High	n/a	33
	High	TGQVASPEEPIYTQVAK		1	1	2	QDY56720.1	0	1817.93	High	n/a	62
	High	IDNLNQAVSEAK		1	1	4	QDY56720.1	0	1301.67	High	n/a	87
Master Protein	QDY56232.1	hypothetical protein CV725_03505	13	4	12	4	362	40	9.55	334	115	3	2	1
	Confidence	Sequence	Modifications	# Protein Groups	# Proteins	# PSMs	Master Protein Accessions	# Missed Cleavages	Theo. MH+ [Da]	Confidence (by Search Engine): A Mascot	Confidence (by Search Engine): B Mascot	Ions Score (by Search Engine): A Mascot	Ions Score (by Search Engine): B Mascot
	High	QIEVQGQFNEALK		1	1	1	QDY56232.1	0	1503.78	n/a	High		53
	High	SQANLSISQSLSDK		1	1	5	QDY56232.1	0	1477.75	High	High	92	79
	High	AQGVADAIVIEAK		1	1	4	QDY56232.1	0	1284.72	High	Low	87	6
	Medium	IINPVVR		1	1	2	QDY56232.1	0	810.52	Medium	n/a	18
Master Protein	QDY55753.1	50S ribosomal protein L16	33	5	30	5	141	16	10.43	321	316	3	5	1
	Confidence	Sequence	Modifications	# Protein Groups	# Proteins	# PSMs	Master Protein Accessions	# Missed Cleavages	Theo. MH+ [Da]	Confidence (by Search Engine): A Mascot	Confidence (by Search Engine): B Mascot	Ions Score (by Search Engine): A Mascot	Ions Score (by Search Engine): B Mascot
	High	QIESAR		1	1	3	QDY55753.1	0	703.373	n/a	High		32
	Medium	MLMPK	1xOxidation [M3]	1	1	1	QDY55753.1	0	635.326	n/a	Medium		26
	Medium	MLMPK		1	1	1	QDY55753.1	0	619.331	n/a	Medium		20
	High	IVYEMLGIEEGLAR	1xOxidation [M5]	1	1	4	QDY55753.1	0	1608.83	High	High	41	101
	High	IVYEMLGIEEGLAR		1	1	3	QDY55753.1	0	1592.84	High	High	54	82
	High	EALALAQSK		1	1	12	QDY55753.1	0	930.525	High	High	41	45
	High	GNSIAFGDIAIK		1	1	6	QDY55753.1	0	1205.65	High	High	60	28
Master Protein	QDY56262.1	mechanosensitive ion channel family protein	8	4	9	4	523	60.2	9.22	318		4		1
	Confidence	Sequence	Modifications	# Protein Groups	# Proteins	# PSMs	Master Protein Accessions	# Missed Cleavages	Theo. MH+ [Da]	Confidence (by Search Engine): A Mascot	Confidence (by Search Engine): B Mascot	Ions Score (by Search Engine): A Mascot	Ions Score (by Search Engine): B Mascot
	High	IYNQIYTEK		1	2	1	QDY56262.1	0	1171.6	High	n/a	58
	High	NQTALEEVLR		1	2	1	QDY56262.1	0	1172.63	High	n/a	43
	High	DSDEAISIVK		1	2	4	QDY56262.1	0	1076.55	High	n/a	78
	High	LSDEIYQTQAK		1	2	3	QDY56262.1	0	1295.65	High	n/a	66
Master Protein	QDY55751.1	50S ribosomal protein L22	34	3	19	3	122	13.1	11.08	301	315	3	3	1
	Confidence	Sequence	Modifications	# Protein Groups	# Proteins	# PSMs	Master Protein Accessions	# Missed Cleavages	Theo. MH+ [Da]	Confidence (by Search Engine): A Mascot	Confidence (by Search Engine): B Mascot	Ions Score (by Search Engine): A Mascot	Ions Score (by Search Engine): B Mascot
	High	QIQGMNAELAIASLEFTPNK	1xOxidation [M5]	1	2	2	QDY55751.1	0	2191.11	Low	High	13	42
	High	QIQGMNAELAIASLEFTPNK		1	2	1	QDY55751.1	0	2175.11	High	n/a	30
	High	VDAGPVLR		1	2	4	QDY55751.1	0	826.478	High	High	35	28
	High	VVASAVANGSLDAK		1	2	12	QDY55751.1	0	1301.71	High	High	85	91
Master Protein	QDY56081.1	malate:quinone oxidoreductase	9	4	14	4	450	50.7	7.88	273	149	2	4	1
	Confidence	Sequence	Modifications	# Protein Groups	# Proteins	# PSMs	Master Protein Accessions	# Missed Cleavages	Theo. MH+ [Da]	Confidence (by Search Engine): A Mascot	Confidence (by Search Engine): B Mascot	Ions Score (by Search Engine): A Mascot	Ions Score (by Search Engine): B Mascot
	High	GLQNEVIFETQK		1	1	3	QDY56081.1	0	1405.73	High	High	51	52
	High	IGPTALTMPK	1xOxidation [M8]	1	1	3	QDY56081.1	0	1044.58	High	n/a	35
	High	IGPTALTMPK		1	1	5	QDY56081.1	0	1028.58	High	High	64	55
	High	LSENFVEEALK		1	1	2	QDY56081.1	0	1278.66	n/a	High		70
	Medium	LAQISSSAK		1	1	1	QDY56081.1	0	904.51	n/a	Medium		20
Master Protein	QDY56346.1	ATP-dependent zinc metalloprotease FtsH	5	3	9	3	632	69.7	6.11	263		3		1
	Confidence	Sequence	Modifications	# Protein Groups	# Proteins	# PSMs	Master Protein Accessions	# Missed Cleavages	Theo. MH+ [Da]	Confidence (by Search Engine): A Mascot	Confidence (by Search Engine): B Mascot	Ions Score (by Search Engine): A Mascot	Ions Score (by Search Engine): B Mascot
	Medium	LIPLEEQAS		1	2	1	QDY56346.1	0	999.536	Medium	n/a	23
	High	GVLLVGPPGTGK		1	2	4	QDY56346.1	0	1094.66	High	n/a	32
	High	LANDVNLQEVAK		1	2	4	QDY56346.1	0	1313.71	High	n/a	67
Master Protein	QDY56074.1	30S ribosomal protein S20	18	2	27	2	89	10.2	11.37	250	202	1	2	1
	Confidence	Sequence	Modifications	# Protein Groups	# Proteins	# PSMs	Master Protein Accessions	# Missed Cleavages	Theo. MH+ [Da]	Confidence (by Search Engine): A Mascot	Confidence (by Search Engine): B Mascot	Ions Score (by Search Engine): A Mascot	Ions Score (by Search Engine): B Mascot
	High	EAVAVNDVAK		1	1	26	QDY56074.1	0	1015.54	High	High	46	37
	High	LNASVK		1	1	1	QDY56074.1	0	631.377	n/a	High		31
Master Protein	QDY55771.1	30S ribosomal protein S4	53	14	51	14	208	24	10.08	229	758	3	14	1
	Confidence	Sequence	Modifications	# Protein Groups	# Proteins	# PSMs	Master Protein Accessions	# Missed Cleavages	Theo. MH+ [Da]	Confidence (by Search Engine): A Mascot	Confidence (by Search Engine): B Mascot	Ions Score (by Search Engine): A Mascot	Ions Score (by Search Engine): B Mascot
	High	SALDKR		1	1	1	QDY55771.1	1	689.394	n/a	High		35
	High	RLDNVVYR		1	1	1	QDY55771.1	1	1034.57	n/a	High		38
	High	SNSQVVR		1	1	3	QDY55771.1	0	789.421	n/a	High		45
	High	SIFVEANR		1	1	3	QDY55771.1	0	935.495	n/a	High		34
	High	MMYGISEK	2xOxidation [M1; M2]	1	1	1	QDY55771.1	0	990.427	n/a	High		28
	High	MMYGISEK	1xOxidation [M]	1	1	7	QDY55771.1	0	974.432	High	High	35	40
	High	MMYGISEK		1	1	7	QDY55771.1	0	958.437	High	High	25	36
	High	MGFATTR	1xOxidation [M1]	1	1	1	QDY55771.1	0	799.377	n/a	High		45
	High	MGFATTR		1	1	4	QDY55771.1	0	783.382	n/a	High		43
	High	YPEREEVVVPIEER		1	1	2	QDY55771.1	1	1743.89	n/a	High		32
	High	TSDYGLQLK		1	1	9	QDY55771.1	0	1024.53	High	High	51	48
	Medium	EEVVVPIEER		1	1	1	QDY55771.1	0	1198.63	Low	Medium	18	24
	High	FGVSLALK		1	1	1	QDY55771.1	0	834.508	n/a	High		48
	High	AMELTAQTGIVPWIDVEK	1xOxidation [M2]	1	1	1	QDY55771.1	0	2017.03	n/a	High		62
	High	AMELTAQTGIVPWIDVEK		1	1	1	QDY55771.1	0	2001.04	n/a	High		52
	High	AYGPGQHGQR		1	1	1	QDY55771.1	0	1070.51	n/a	High		67
	High	LIVELYSK		1	1	6	QDY55771.1	0	964.571	High	High	33	53
	Medium	LDNVVYR		1	1	1	QDY55771.1	0	878.473	n/a	Medium		19
Master Protein	QDW68641.1	flagellin A	7	2	7	2	510	53.2	6.43	219	36	1	1	1
	Confidence	Sequence	Modifications	# Protein Groups	# Proteins	# PSMs	Master Protein Accessions	# Missed Cleavages	Theo. MH+ [Da]	Confidence (by Search Engine): A Mascot	Confidence (by Search Engine): B Mascot	Ions Score (by Search Engine): A Mascot	Ions Score (by Search Engine): B Mascot
	High	AADDASGMTVADSLR		1	2	4	QDW68641.1	0	1479.67	High	n/a	72
	High	AADDASGMTVADSLR	1xOxidation [M8]	1	2	2	QDW68641.1	0	1495.67	High	n/a	43
	High	LVAAINAVTSETGVEAYTDQK		1	2	1	QDW68641.1	0	2180.11	n/a	High		36
Master Protein	QDY56746.1	virB8 family protein	6	1	4	1	252	29.1	9.51	218		1		1
	Confidence	Sequence	Modifications	# Protein Groups	# Proteins	# PSMs	Master Protein Accessions	# Missed Cleavages	Theo. MH+ [Da]	Confidence (by Search Engine): A Mascot	Confidence (by Search Engine): B Mascot	Ions Score (by Search Engine): A Mascot	Ions Score (by Search Engine): B Mascot
	High	QIVNSEAVVDSATSK		1	1	4	QDY56746.1	0	1547.79	High	n/a	76
Master Protein	QDY55756.1	50S ribosomal protein L14	42	5	15	5	122	13.3	10.45	214	223	3	4	1
	Confidence	Sequence	Modifications	# Protein Groups	# Proteins	# PSMs	Master Protein Accessions	# Missed Cleavages	Theo. MH+ [Da]	Confidence (by Search Engine): A Mascot	Confidence (by Search Engine): B Mascot	Ions Score (by Search Engine): A Mascot	Ions Score (by Search Engine): B Mascot
	High	YASVGSVIVASVK		1	1	2	QDY55756.1	0	1279.73	Medium	High	22	67
	High	FDDNAAVILDAK		1	1	6	QDY55756.1	0	1291.65	High	High	98	98
	High	IISLAPEVV		1	1	2	QDY55756.1	0	940.571	High	n/a	24
	High	LNVADNSGAK		1	1	4	QDY55756.1	0	988.506	n/a	High		30
	High	IFGPVSR		1	1	1	QDY55756.1	0	775.446	n/a	High		28
Master Protein	QDY55746.1	50S ribosomal protein L3	17	3	10	3	191	21.2	10.24	206	127	2	3	1
	Confidence	Sequence	Modifications	# Protein Groups	# Proteins	# PSMs	Master Protein Accessions	# Missed Cleavages	Theo. MH+ [Da]	Confidence (by Search Engine): A Mascot	Confidence (by Search Engine): B Mascot	Ions Score (by Search Engine): A Mascot	Ions Score (by Search Engine): B Mascot
	High	MEFLVQK		1	1	1	QDY55746.1	0	894.475	n/a	High		28
	High	TIDANSTPVTLLK		1	1	5	QDY55746.1	0	1372.77	High	High	71	66
	High	GSVAGFSGAYGR		1	1	4	QDY55746.1	0	1128.54	High	High	55	53
Master Protein	QDY55748.1	50S ribosomal protein L23	14	1	6	1	93	10.4	9.99	183	58	1	1	1
	Confidence	Sequence	Modifications	# Protein Groups	# Proteins	# PSMs	Master Protein Accessions	# Missed Cleavages	Theo. MH+ [Da]	Confidence (by Search Engine): A Mascot	Confidence (by Search Engine): B Mascot	Ions Score (by Search Engine): A Mascot	Ions Score (by Search Engine): B Mascot
	High	GVLVVQTAQNVTK		1	1	6	QDY55748.1	0	1356.78	High	High	81	54
Master Protein	QDY55759.1	30S ribosomal protein S14 type Z	28	3	20	3	61	7	11	178	226	1	3	1
	Confidence	Sequence	Modifications	# Protein Groups	# Proteins	# PSMs	Master Protein Accessions	# Missed Cleavages	Theo. MH+ [Da]	Confidence (by Search Engine): A Mascot	Confidence (by Search Engine): B Mascot	Ions Score (by Search Engine): A Mascot	Ions Score (by Search Engine): B Mascot
	Medium	SMIAK		1	1	1	QDY55759.1	0	549.306	n/a	Medium		22
	High	MGSEGLIPGLR	1xOxidation [M1]	1	1	11	QDY55759.1	0	1145.6	High	High	59	51
	High	MGSEGLIPGLR		1	1	5	QDY55759.1	0	1129.6	High	High	49	61
	High	MGSEGLIPGLRK	1xOxidation [M1]	1	1	3	QDY55759.1	1	1273.69	n/a	High		27
Master Protein	QDY55866.1	30S ribosomal protein S12	36	5	20	5	135	15.1	10.7	177	327	1	5	1
	Confidence	Sequence	Modifications	# Protein Groups	# Proteins	# PSMs	Master Protein Accessions	# Missed Cleavages	Theo. MH+ [Da]	Confidence (by Search Engine): A Mascot	Confidence (by Search Engine): B Mascot	Ions Score (by Search Engine): A Mascot	Ions Score (by Search Engine): B Mascot
	High	PTINQLIR		1	1	9	QDY55866.1	0	954.573	High	High	64	60
	High	GALDTAGVNKR		1	1	2	QDY55866.1	1	1101.6	n/a	High		56
	High	GALDTAGVNK		1	1	6	QDY55866.1	0	945.5	n/a	High		36
	High	FEVISYIPGEGHNLQEHSIVLVR		1	1	2	QDY55866.1	0	2636.38	n/a	High		23
	High	KPNSALR		1	1	1	QDY55866.1	0	785.463	n/a	High		34
Master Protein	QDY56253.1	ATP-dependent nuclease subunit B	5	2	7	2	431	49.7	8.76	173		2		1
	Confidence	Sequence	Modifications	# Protein Groups	# Proteins	# PSMs	Master Protein Accessions	# Missed Cleavages	Theo. MH+ [Da]	Confidence (by Search Engine): A Mascot	Confidence (by Search Engine): B Mascot	Ions Score (by Search Engine): A Mascot	Ions Score (by Search Engine): B Mascot
	Medium	QASLIYQEK		1	1	3	QDY56253.1	0	1079.57	Medium	n/a	20
	High	EAAISAASLGDIK		1	1	4	QDY56253.1	0	1245.67	High	n/a	71
Master Protein	QDY56734.1	sel1 repeat family protein	33	10	13	10	283	32.4	9.6	165	136	3	7	1
	Confidence	Sequence	Modifications	# Protein Groups	# Proteins	# PSMs	Master Protein Accessions	# Missed Cleavages	Theo. MH+ [Da]	Confidence (by Search Engine): A Mascot	Confidence (by Search Engine): B Mascot	Ions Score (by Search Engine): A Mascot	Ions Score (by Search Engine): B Mascot
	High	QQMGEILYR		1	1	1	QDY56734.1	0	1137.57	n/a	High		36
	High	MQAQGLGMK		1	1	1	QDY56734.1	0	963.475	n/a	High		34
	High	NQWDEIAR		1	1	1	QDY56734.1	0	1031.49	n/a	High		39
	High	STNYFANNFR		1	1	1	QDY56734.1	0	1233.56	n/a	High		49
	High	FGILVMK		1	1	1	QDY56734.1	0	807.48	n/a	High		29
	High	FIDLSGLSANPIK		1	1	1	QDY56734.1	0	1374.76	High	n/a	57
	High	AQFYAQNAIK		1	1	4	QDY56734.1	0	1153.6	High	Low	50	13
	Medium	AMEAL		1	1	1	QDY56734.1	0	534.259	n/a	Medium		21
	Medium	IGIAYK		1	1	1	QDY56734.1	0	664.403	n/a	Medium		26
	Medium	LAQEYSIGLGSVYLAK		1	1	1	QDY56734.1	0	1711.93	Medium	Low	20	7
Master Protein	QDY56117.1	50S ribosomal protein L20	26	4	10	4	116	14.1	11.28	158	137	1	4	1
	Confidence	Sequence	Modifications	# Protein Groups	# Proteins	# PSMs	Master Protein Accessions	# Missed Cleavages	Theo. MH+ [Da]	Confidence (by Search Engine): A Mascot	Confidence (by Search Engine): B Mascot	Ions Score (by Search Engine): A Mascot	Ions Score (by Search Engine): B Mascot
	High	SMYYAFR	1xOxidation [M2]	1	1	2	QDY56117.1	0	953.419	n/a	High		27
	High	VLADMAMNDMQAFK	3xOxidation [M5; M7; M10]	1	1	1	QDY56117.1	0	1632.71	High	n/a	28
	High	VLADMAMNDMQAFK	2xOxidation [M]	1	1	4	QDY56117.1	0	1616.71	High	n/a	76
	High	VLADMAMNDMQAFK	1xOxidation [M10]	1	1	1	QDY56117.1	0	1600.72	n/a	High		96
	High	VANIELDR		1	1	1	QDY56117.1	0	929.505	n/a	High		38
	Medium	VANIELDRK		1	1	1	QDY56117.1	1	1057.6	n/a	Medium		17
Master Protein	QDY56275.1	50S ribosomal protein L27	13	2	7	2	88	9.8	10.81	157	21	2	1	1
	Confidence	Sequence	Modifications	# Protein Groups	# Proteins	# PSMs	Master Protein Accessions	# Missed Cleavages	Theo. MH+ [Da]	Confidence (by Search Engine): A Mascot	Confidence (by Search Engine): B Mascot	Ions Score (by Search Engine): A Mascot	Ions Score (by Search Engine): B Mascot
	High	VSVVSQNFGE		1	1	5	QDY56275.1	0	1065.52	High	Medium	50	21
	High	KVSVVSQNFGE		1	1	2	QDY56275.1	1	1193.62	High	n/a	42
Master Protein	QDY55857.1	elongation factor Tu	9	3	12	3	399	43.6	5.26	152	23	3	1	1
	Confidence	Sequence	Modifications	# Protein Groups	# Proteins	# PSMs	Master Protein Accessions	# Missed Cleavages	Theo. MH+ [Da]	Confidence (by Search Engine): A Mascot	Confidence (by Search Engine): B Mascot	Ions Score (by Search Engine): A Mascot	Ions Score (by Search Engine): B Mascot
	High	VGDEVEIVGIRPTQK		1	1	4	QDY55857.1	0	1639.9	High	n/a	36
	High	TVGAGVVSNIIE		1	1	3	QDY55857.1	0	1158.64	High	Low	24	6
	High	TTVTGVEMFR	1xOxidation [M8]	1	1	2	QDY55857.1	0	1156.57	High	n/a	28
	High	TTVTGVEMFR		1	1	3	QDY55857.1	0	1140.57	High	Medium	32	23
Master Protein	QDY55679.1	hypothetical protein HP1456	11	1	6	1	175	19.1	9.51	150		1		1
	Confidence	Sequence	Modifications	# Protein Groups	# Proteins	# PSMs	Master Protein Accessions	# Missed Cleavages	Theo. MH+ [Da]	Confidence (by Search Engine): A Mascot	Confidence (by Search Engine): B Mascot	Ions Score (by Search Engine): A Mascot	Ions Score (by Search Engine): B Mascot
	High	AEDLITNNDVDYSTNQATAK		1	1	6	QDY55679.1	0	2183.01	High	n/a	78
Master Protein	QDY56228.1	two-component sensor histidine kinase	17	6	12	6	381	43.7	7.61	140	139	2	6	1
	Confidence	Sequence	Modifications	# Protein Groups	# Proteins	# PSMs	Master Protein Accessions	# Missed Cleavages	Theo. MH+ [Da]	Confidence (by Search Engine): A Mascot	Confidence (by Search Engine): B Mascot	Ions Score (by Search Engine): A Mascot	Ions Score (by Search Engine): B Mascot
	High	SALFEPFETTK		1	1	3	QDY56228.1	0	1269.64	High	High	31	36
	High	QIITATDISAQK		1	1	5	QDY56228.1	0	1288.71	High	High	47	41
	High	SYLVQQNSIQGK		1	1	1	QDY56228.1	0	1364.72	n/a	High		48
	High	TFEIR		1	1	1	QDY56228.1	0	665.362	n/a	High		30
	High	ESEDLLENFSNK		1	1	1	QDY56228.1	0	1424.65	n/a	High		28
	High	LENFNTEIEHENK		1	1	1	QDY56228.1	0	1616.76	n/a	High		38
Master Protein	QDY56669.1	AcrB/AcrD/AcrF family protein	2	2	4	2	1028	113.8	9.01	138		2		1
	Confidence	Sequence	Modifications	# Protein Groups	# Proteins	# PSMs	Master Protein Accessions	# Missed Cleavages	Theo. MH+ [Da]	Confidence (by Search Engine): A Mascot	Confidence (by Search Engine): B Mascot	Ions Score (by Search Engine): A Mascot	Ions Score (by Search Engine): B Mascot
	High	IYADPTLMNK	1xOxidation [M8]	1	1	1	QDY56669.1	0	1181.59	High	n/a	22
	High	SVTVLAEPNR		1	1	3	QDY56669.1	0	1085.59	High	n/a	64
Master Protein	AVG73111.1	energy transducer TonB	8	2	5	2	291	32.2	9.51	129		2		1
	Confidence	Sequence	Modifications	# Protein Groups	# Proteins	# PSMs	Master Protein Accessions	# Missed Cleavages	Theo. MH+ [Da]	Confidence (by Search Engine): A Mascot	Confidence (by Search Engine): B Mascot	Ions Score (by Search Engine): A Mascot	Ions Score (by Search Engine): B Mascot
	High	VTMSLASINTNSK		1	4	1	AVG73111.1	0	1365.7	High	n/a	39
	High	IPIAYSLKED		1	4	4	AVG73111.1	1	1148.62	High	n/a	56
Master Protein	QDY55772.1	DNA-directed RNA polymerase subunit alpha	24	6	11	6	344	38.5	5.1	119	70	4	3	1
	Confidence	Sequence	Modifications	# Protein Groups	# Proteins	# PSMs	Master Protein Accessions	# Missed Cleavages	Theo. MH+ [Da]	Confidence (by Search Engine): A Mascot	Confidence (by Search Engine): B Mascot	Ions Score (by Search Engine): A Mascot	Ions Score (by Search Engine): B Mascot
	High	VVYEIENVLVEGDPNYEK		1	1	2	QDY55772.1	0	2109.04	Medium	High	18	32
	High	TAPLIPSEIK		1	1	2	QDY55772.1	0	1068.63	High	n/a	27
	High	ALVGQDSSLENQSVVVDYSFK		1	1	1	QDY55772.1	0	2285.13	n/a	High		25
	High	LLLLSSVGYAPIGLK		1	1	1	QDY55772.1	0	1543.95	n/a	High		42
	Medium	GMGYVPSENTR		1	1	2	QDY55772.1	0	1210.55	Medium	n/a	23
	High	IESMNLSAR		1	1	3	QDY55772.1	0	1020.51	High	n/a	57
Master Protein	QDY56975.1	pyridoxine 5'-phosphate synthase	11	3	9	3	262	29.7	7.91	110	18	3	1	1
	Confidence	Sequence	Modifications	# Protein Groups	# Proteins	# PSMs	Master Protein Accessions	# Missed Cleavages	Theo. MH+ [Da]	Confidence (by Search Engine): A Mascot	Confidence (by Search Engine): B Mascot	Ions Score (by Search Engine): A Mascot	Ions Score (by Search Engine): B Mascot
	High	VTIVPENR		1	1	3	QDY56975.1	0	927.526	High	n/a	40
	Medium	TYEPEILEALFIAK		1	1	1	QDY56975.1	0	1636.88	Medium	n/a	15
	High	AVLVGLEK		1	1	5	QDY56975.1	0	828.519	High	Medium	30	18
Master Protein	QDY55770.1	30S ribosomal protein S11	25	3	18	3	131	14	10.33	110	228	1	3	1
	Confidence	Sequence	Modifications	# Protein Groups	# Proteins	# PSMs	Master Protein Accessions	# Missed Cleavages	Theo. MH+ [Da]	Confidence (by Search Engine): A Mascot	Confidence (by Search Engine): B Mascot	Ions Score (by Search Engine): A Mascot	Ions Score (by Search Engine): B Mascot
	Medium	VQGPGSGR		1	1	4	QDY55770.1	0	757.395	n/a	Medium		18
	High	SVGATEGVK		1	1	4	QDY55770.1	0	847.452	n/a	High		44
	High	STPYAAQQAVESALSK		1	1	10	QDY55770.1	0	1650.83	High	High	66	98
Master Protein	QDY56522.1	RelA/SpoT family protein	3	2	5	2	775	89.1	7.9	103		2		1
	Confidence	Sequence	Modifications	# Protein Groups	# Proteins	# PSMs	Master Protein Accessions	# Missed Cleavages	Theo. MH+ [Da]	Confidence (by Search Engine): A Mascot	Confidence (by Search Engine): B Mascot	Ions Score (by Search Engine): A Mascot	Ions Score (by Search Engine): B Mascot
	Medium	ETLAVYAPIASR		1	1	1	QDY56522.1	0	1290.71	Medium	n/a	15
	High	IENALNLAAK		1	1	4	QDY56522.1	0	1056.6	High	n/a	52
Master Protein	QDY55755.1	30S ribosomal protein S17	17	2	5	2	86	9.9	9.99	101	30	1	1	1
	Confidence	Sequence	Modifications	# Protein Groups	# Proteins	# PSMs	Master Protein Accessions	# Missed Cleavages	Theo. MH+ [Da]	Confidence (by Search Engine): A Mascot	Confidence (by Search Engine): B Mascot	Ions Score (by Search Engine): A Mascot	Ions Score (by Search Engine): B Mascot
	High	SAVILVER		1	2	1	QDY55755.1	0	886.536	n/a	High		30
	High	EILVVGV		1	2	4	QDY55755.1	0	728.455	High	n/a	56
Master Protein	QDY55750.1	30S ribosomal protein S19	25	2	6	2	93	10.7	10.36	100	32	1	2	1
	Confidence	Sequence	Modifications	# Protein Groups	# Proteins	# PSMs	Master Protein Accessions	# Missed Cleavages	Theo. MH+ [Da]	Confidence (by Search Engine): A Mascot	Confidence (by Search Engine): B Mascot	Ions Score (by Search Engine): A Mascot	Ions Score (by Search Engine): B Mascot
	Medium	VFVPVYITENHVGYK		1	1	1	QDY55750.1	0	1764.93	n/a	Medium		14
	High	LGEFAPTR		1	1	5	QDY55750.1	0	890.473	High	High	40	35
Master Protein	QDY57017.1	30S ribosomal protein S2	3	1	3	1	264	30.6	7.11	92		1		1
	Confidence	Sequence	Modifications	# Protein Groups	# Proteins	# PSMs	Master Protein Accessions	# Missed Cleavages	Theo. MH+ [Da]	Confidence (by Search Engine): A Mascot	Confidence (by Search Engine): B Mascot	Ions Score (by Search Engine): A Mascot	Ions Score (by Search Engine): B Mascot
	High	YTYNIVR		1	1	3	QDY57017.1	0	928.489	High	n/a	51
Master Protein	QDY55760.1	30S ribosomal protein S8	17	2	5	2	131	15.2	9.77	86	96	1	2	1
	Confidence	Sequence	Modifications	# Protein Groups	# Proteins	# PSMs	Master Protein Accessions	# Missed Cleavages	Theo. MH+ [Da]	Confidence (by Search Engine): A Mascot	Confidence (by Search Engine): B Mascot	Ions Score (by Search Engine): A Mascot	Ions Score (by Search Engine): B Mascot
	High	MVNDIIADSLTR	1xOxidation [M1]	1	1	4	QDY55760.1	0	1363.69	High	High	60	61
	High	GVITNEEAYR		1	1	1	QDY55760.1	0	1151.57	n/a	High		52
Master Protein	AVG73540.1	hypothetical protein BXP01_03165	2	1	2	1	735	79.3	8.59	78		1		1
	Confidence	Sequence	Modifications	# Protein Groups	# Proteins	# PSMs	Master Protein Accessions	# Missed Cleavages	Theo. MH+ [Da]	Confidence (by Search Engine): A Mascot	Confidence (by Search Engine): B Mascot	Ions Score (by Search Engine): A Mascot	Ions Score (by Search Engine): B Mascot
	High	VPNAQSLQNVVSK		1	9	2	AVG73540.1	0	1383.76	High	n/a	53
Master Protein	QDY56639.1	outer inflammatory protein OipA	10	3	7	3	326	36.6	9.64	74	173	1	3	1
	Confidence	Sequence	Modifications	# Protein Groups	# Proteins	# PSMs	Master Protein Accessions	# Missed Cleavages	Theo. MH+ [Da]	Confidence (by Search Engine): A Mascot	Confidence (by Search Engine): B Mascot	Ions Score (by Search Engine): A Mascot	Ions Score (by Search Engine): B Mascot
	Medium	TLDANTLK		1	2	1	QDY56639.1	0	875.483	n/a	Medium		14
	High	ASAENALNEAINNAK		1	3	3	QDY56639.1	0	1529.76	High	High	46	75
	High	DAQNALNEVK		1	3	3	QDY56639.1	0	1101.55	n/a	High		57
Master Protein	QDY56650.1	2,3,4,5-tetrahydropyridine-2,6-carboxylate N-succinyltransferase	2	1	4	1	401	44.1	7.9	63		1		1
	Confidence	Sequence	Modifications	# Protein Groups	# Proteins	# PSMs	Master Protein Accessions	# Missed Cleavages	Theo. MH+ [Da]	Confidence (by Search Engine): A Mascot	Confidence (by Search Engine): B Mascot	Ions Score (by Search Engine): A Mascot	Ions Score (by Search Engine): B Mascot
	High	LLEVNSALEK		1	1	4	QDY56650.1	0	1115.63	High	n/a	39
Master Protein	QDY56687.1	hypothetical protein CV725_06040	3	2	2	2	977	110.9	9.25	62		2		1
	Confidence	Sequence	Modifications	# Protein Groups	# Proteins	# PSMs	Master Protein Accessions	# Missed Cleavages	Theo. MH+ [Da]	Confidence (by Search Engine): A Mascot	Confidence (by Search Engine): B Mascot	Ions Score (by Search Engine): A Mascot	Ions Score (by Search Engine): B Mascot
	High	SYGLNNDPDNPQPTK		1	1	1	QDY56687.1	0	1659.76	High	n/a	53
	High	DVFYATGDTLK		1	1	1	QDY56687.1	0	1229.6	High	n/a	27
Master Protein	QDY55769.1	30S ribosomal protein S13	7	1	3	1	120	13.6	10.23	53		1		1
	Confidence	Sequence	Modifications	# Protein Groups	# Proteins	# PSMs	Master Protein Accessions	# Missed Cleavages	Theo. MH+ [Da]	Confidence (by Search Engine): A Mascot	Confidence (by Search Engine): B Mascot	Ions Score (by Search Engine): A Mascot	Ions Score (by Search Engine): B Mascot
	High	IAGVDLPK		1	1	3	QDY55769.1	0	812.488	High	n/a	30
Master Protein	QDY55762.1	50S ribosomal protein L18	65	9	15	9	118	13.5	10.15	50	233	2	9	1
	Confidence	Sequence	Modifications	# Protein Groups	# Proteins	# PSMs	Master Protein Accessions	# Missed Cleavages	Theo. MH+ [Da]	Confidence (by Search Engine): A Mascot	Confidence (by Search Engine): B Mascot	Ions Score (by Search Engine): A Mascot	Ions Score (by Search Engine): B Mascot
	High	QNTITHIDGR		1	1	1	QDY55762.1	0	1154.59	n/a	High		34
	Medium	NTQEDAKK		1	1	1	QDY55762.1	1	933.464	n/a	Medium		18
	High	NGYLYHGVVAAFAESLR		1	1	1	QDY55762.1	0	1866.95	n/a	High		47
	High	YFYAQAIDDVK		1	1	5	QDY55762.1	0	1332.65	High	High	38	85
	Medium	VSVFR		1	1	2	QDY55762.1	0	607.356	n/a	Medium		18
	Medium	ENGIAL		1	1	2	QDY55762.1	0	616.33	Medium	Medium	14	15
	High	LLGDALRPR		1	1	1	QDY55762.1	0	1010.61	n/a	High		49
	High	LGVLFAEELKK		1	1	1	QDY55762.1	1	1246.74	Low	High	15	27
	High	LGVLFAEELK		1	1	1	QDY55762.1	0	1118.65	n/a	High		28
Master Protein	QDY56549.1	hypothetical protein CV725_05250	2	1	4	1	419	48.1	9.2	47		1		1
	Confidence	Sequence	Modifications	# Protein Groups	# Proteins	# PSMs	Master Protein Accessions	# Missed Cleavages	Theo. MH+ [Da]	Confidence (by Search Engine): A Mascot	Confidence (by Search Engine): B Mascot	Ions Score (by Search Engine): A Mascot	Ions Score (by Search Engine): B Mascot
	High	LSEPVLVK		1	1	4	QDY56549.1	0	884.545	High	n/a	32
Master Protein	QDY56963.1	molecular chaperone GroEL	10	4	5	4	546	58.2	5.76	46	41	2	3	1
	Confidence	Sequence	Modifications	# Protein Groups	# Proteins	# PSMs	Master Protein Accessions	# Missed Cleavages	Theo. MH+ [Da]	Confidence (by Search Engine): A Mascot	Confidence (by Search Engine): B Mascot	Ions Score (by Search Engine): A Mascot	Ions Score (by Search Engine): B Mascot
	High	VGAASEVEMK		1	1	1	QDY56963.1	0	1020.5	n/a	High		36
	Medium	GIEDELDVVEGMQFDR		1	1	1	QDY56963.1	0	1851.84	Medium	n/a	19
	High	AAVEEGIVIGGGAALIR		1	1	2	QDY56963.1	0	1595.91	High	Medium	41	17
	Medium	DGVITVEEAK		1	1	1	QDY56963.1	0	1060.55	n/a	Medium		19
Master Protein	QDY56472.1	IMP dehydrogenase	31	14	24	14	481	51.6	7.65	44	462	1	14	1
	Confidence	Sequence	Modifications	# Protein Groups	# Proteins	# PSMs	Master Protein Accessions	# Missed Cleavages	Theo. MH+ [Da]	Confidence (by Search Engine): A Mascot	Confidence (by Search Engine): B Mascot	Ions Score (by Search Engine): A Mascot	Ions Score (by Search Engine): B Mascot
	High	SESGVINDPIFIQAHR		1	1	1	QDY56472.1	0	1782.91	n/a	High		29
	High	NMDIQTQVK		1	1	2	QDY56472.1	0	1076.54	n/a	High		22
	High	NMDIQTQVK	1xOxidation [M2]	1	1	2	QDY56472.1	0	1092.54	n/a	High		26
	High	SSMGYQGAK		1	1	2	QDY56472.1	0	928.419	n/a	High		31
	High	VGAAIGVGQLDR		1	1	3	QDY56472.1	0	1155.65	n/a	High		62
	High	VSDMIFQLVGGVR		1	1	1	QDY56472.1	0	1420.76	n/a	High		61
	Medium	YFQEGVASEK		1	1	1	QDY56472.1	0	1157.55	n/a	Medium		21
	Medium	TAIAMAR		1	1	1	QDY56472.1	0	733.403	n/a	Medium		17
	Medium	TLADAK		1	1	1	QDY56472.1	0	618.346	n/a	Medium		17
	High	FDIPVIADGGIR		1	1	1	QDY56472.1	0	1272.69	n/a	High		65
	High	EATSDLISAGADAVK		1	1	4	QDY56472.1	0	1447.73	High	High	25	71
	High	ALTFEDVLMVPR		1	1	1	QDY56472.1	0	1390.74	n/a	High		63
	High	AEMLVK		1	1	1	QDY56472.1	0	690.385	n/a	High		31
	High	LPIVDKDNVLK		1	1	1	QDY56472.1	1	1253.75	n/a	High		59
	High	GMGSIGAMTK	1xOxidation [M8]	1	1	1	QDY56472.1	0	968.454	n/a	High		27
	Medium	GMGSIGAMTK		1	1	1	QDY56472.1	0	952.459	n/a	Medium		23
Master Protein	QDY55907.1	signal recognition particle protein	8	3	4	3	448	49.1	9.38	42	156	1	3	1
	Confidence	Sequence	Modifications	# Protein Groups	# Proteins	# PSMs	Master Protein Accessions	# Missed Cleavages	Theo. MH+ [Da]	Confidence (by Search Engine): A Mascot	Confidence (by Search Engine): B Mascot	Ions Score (by Search Engine): A Mascot	Ions Score (by Search Engine): B Mascot
	High	TASVLNPNEAK		1	2	1	QDY55907.1	0	1143.6	n/a	High		37
	High	LMGAGDIISLAEK	1xOxidation [M2]	1	2	1	QDY55907.1	0	1333.7	n/a	High		50
	High	IALGSGLEVSEINR		1	2	2	QDY55907.1	0	1457.8	High	High	42	103
Master Protein	QDY55794.1	NADH-quinone oxidoreductase subunit NuoK	12	1	1	1	100	11	9.2	39		1		1
	Confidence	Sequence	Modifications	# Protein Groups	# Proteins	# PSMs	Master Protein Accessions	# Missed Cleavages	Theo. MH+ [Da]	Confidence (by Search Engine): A Mascot	Confidence (by Search Engine): B Mascot	Ions Score (by Search Engine): A Mascot	Ions Score (by Search Engine): B Mascot
	High	SLDIDSLNAMKG	1xOxidation [M10]	1	1	1	QDY55794.1	1	1279.62	High	n/a	39
Master Protein	QDY56128.1	lactate utilization protein C	3	1	3	1	211	23.6	7.53	38		1		1
	Confidence	Sequence	Modifications	# Protein Groups	# Proteins	# PSMs	Master Protein Accessions	# Missed Cleavages	Theo. MH+ [Da]	Confidence (by Search Engine): A Mascot	Confidence (by Search Engine): B Mascot	Ions Score (by Search Engine): A Mascot	Ions Score (by Search Engine): B Mascot
	High	VAIILY		1	1	3	QDY56128.1	0	691.439	High	n/a	25
Master Protein	QDY56118.1	outer membrane protein	2	1	2	1	286	31.8	9.54	38		1		1
	Confidence	Sequence	Modifications	# Protein Groups	# Proteins	# PSMs	Master Protein Accessions	# Missed Cleavages	Theo. MH+ [Da]	Confidence (by Search Engine): A Mascot	Confidence (by Search Engine): B Mascot	Ions Score (by Search Engine): A Mascot	Ions Score (by Search Engine): B Mascot
	High	YIVSF		1	1	2	QDY56118.1	0	628.334	High	n/a	30
Master Protein	QDY56337.1	AAA family ATPase	3	1	2	1	394	45.8	8.47	38		1		1
	Confidence	Sequence	Modifications	# Protein Groups	# Proteins	# PSMs	Master Protein Accessions	# Missed Cleavages	Theo. MH+ [Da]	Confidence (by Search Engine): A Mascot	Confidence (by Search Engine): B Mascot	Ions Score (by Search Engine): A Mascot	Ions Score (by Search Engine): B Mascot
	High	LNIITGQNNAGK		1	1	2	QDY56337.1	0	1242.68	High	n/a	34
Master Protein	QDY55792.1	NADH-quinone oxidoreductase subunit M	2	1	2	1	512	57	6.95	37		1		1
	Confidence	Sequence	Modifications	# Protein Groups	# Proteins	# PSMs	Master Protein Accessions	# Missed Cleavages	Theo. MH+ [Da]	Confidence (by Search Engine): A Mascot	Confidence (by Search Engine): B Mascot	Ions Score (by Search Engine): A Mascot	Ions Score (by Search Engine): B Mascot
	High	QLLEVIEIR		1	1	2	QDY55792.1	0	1112.67	High	n/a	32
Master Protein	QDY56710.1	30S ribosomal protein S21	30	4	8	4	70	8.6	10.68	36	125	1	4	1
	Confidence	Sequence	Modifications	# Protein Groups	# Proteins	# PSMs	Master Protein Accessions	# Missed Cleavages	Theo. MH+ [Da]	Confidence (by Search Engine): A Mascot	Confidence (by Search Engine): B Mascot	Ions Score (by Search Engine): A Mascot	Ions Score (by Search Engine): B Mascot
	High	LYMLR	1xOxidation [M3]	1	1	1	QDY56710.1	0	711.386	n/a	High		32
	High	EGDAFDEAYRR		1	1	2	QDY56710.1	1	1328.59	n/a	High		37
	High	EGDAFDEAYR		1	1	4	QDY56710.1	0	1172.49	High	High	25	39
	Medium	FFESK		1	1	1	QDY56710.1	0	657.324	n/a	Medium		23
Master Protein	QDY56609.1	outer membrane protein	3	1	1	1	270	30.4	9.03	33		1		1
	Confidence	Sequence	Modifications	# Protein Groups	# Proteins	# PSMs	Master Protein Accessions	# Missed Cleavages	Theo. MH+ [Da]	Confidence (by Search Engine): A Mascot	Confidence (by Search Engine): B Mascot	Ions Score (by Search Engine): A Mascot	Ions Score (by Search Engine): B Mascot
	High	SSEFNYPK		1	1	1	QDY56609.1	0	971.447	High	n/a	33
Master Protein	QDY56985.1	septal ring lytic transglycosylase RlpA family protein	2	1	8	1	314	35.3	9.5	31		1		1
	Confidence	Sequence	Modifications	# Protein Groups	# Proteins	# PSMs	Master Protein Accessions	# Missed Cleavages	Theo. MH+ [Da]	Confidence (by Search Engine): A Mascot	Confidence (by Search Engine): B Mascot	Ions Score (by Search Engine): A Mascot	Ions Score (by Search Engine): B Mascot
	Medium	SVSGGK		1	1	8	QDY56985.1	0	534.288	Medium	n/a	19
Master Protein	QDY56970.1	DUF3944 domain-containing protein	3	1	1	1	253	28.4	5.43	29		1		1
	Confidence	Sequence	Modifications	# Protein Groups	# Proteins	# PSMs	Master Protein Accessions	# Missed Cleavages	Theo. MH+ [Da]	Confidence (by Search Engine): A Mascot	Confidence (by Search Engine): B Mascot	Ions Score (by Search Engine): A Mascot	Ions Score (by Search Engine): B Mascot
	High	SLQIESV		1	1	1	QDY56970.1	0	775.42	High	n/a	29
Master Protein	QDY56525.1	N-acetylmuramoyl-L-alanine amidase	5	2	3	2	432	48.9	9.8	27	34	1	2	1
	Confidence	Sequence	Modifications	# Protein Groups	# Proteins	# PSMs	Master Protein Accessions	# Missed Cleavages	Theo. MH+ [Da]	Confidence (by Search Engine): A Mascot	Confidence (by Search Engine): B Mascot	Ions Score (by Search Engine): A Mascot	Ions Score (by Search Engine): B Mascot
	High	ILFNQEVK		1	2	1	QDY56525.1	0	990.562	n/a	High		28
	High	ITNIVPFGSSSVK		1	1	2	QDY56525.1	0	1348.75	High	Medium	27	21
Master Protein	QDY55791.1	NADH-quinone oxidoreductase subunit NuoN	1	1	1	1	490	55.1	5.59	26		1		1
	Confidence	Sequence	Modifications	# Protein Groups	# Proteins	# PSMs	Master Protein Accessions	# Missed Cleavages	Theo. MH+ [Da]	Confidence (by Search Engine): A Mascot	Confidence (by Search Engine): B Mascot	Ions Score (by Search Engine): A Mascot	Ions Score (by Search Engine): B Mascot
	Medium	GLLEFVA		1	2	1	QDY55791.1	0	748.424	Medium	n/a	26
Master Protein	QDY56405.1	hypothetical protein CV725_04465	3	1	1	1	495	57.6	6.44	24		1		1
	Confidence	Sequence	Modifications	# Protein Groups	# Proteins	# PSMs	Master Protein Accessions	# Missed Cleavages	Theo. MH+ [Da]	Confidence (by Search Engine): A Mascot	Confidence (by Search Engine): B Mascot	Ions Score (by Search Engine): A Mascot	Ions Score (by Search Engine): B Mascot
	Medium	EVLDNNPEIINSVNEK		1	1	1	QDY56405.1	0	1826.91	Medium	n/a	24
Master Protein	QDY56670.1	efflux transporter periplasmic adaptor subunit	4	1	1	1	234	26	8.84	24		1		1
	Confidence	Sequence	Modifications	# Protein Groups	# Proteins	# PSMs	Master Protein Accessions	# Missed Cleavages	Theo. MH+ [Da]	Confidence (by Search Engine): A Mascot	Confidence (by Search Engine): B Mascot	Ions Score (by Search Engine): A Mascot	Ions Score (by Search Engine): B Mascot
	High	IYPTVDENTR		1	2	1	QDY56670.1	0	1207.6	High	n/a	24
Master Protein	EEC25303.1	hypothetical protein HPB128_21g65	2	1	2	1	550	63.2	8.38	21		1		1
	Confidence	Sequence	Modifications	# Protein Groups	# Proteins	# PSMs	Master Protein Accessions	# Missed Cleavages	Theo. MH+ [Da]	Confidence (by Search Engine): A Mascot	Confidence (by Search Engine): B Mascot	Ions Score (by Search Engine): A Mascot	Ions Score (by Search Engine): B Mascot
	High	GVLLIGPPGVGK		1	2	2	EEC25303.1	0	1106.69	High	n/a	21
Master Protein	QDY56769.1	DNA polymerase III subunit beta	2	1	3	1	374	42.1	5.74	21		1		1
	Confidence	Sequence	Modifications	# Protein Groups	# Proteins	# PSMs	Master Protein Accessions	# Missed Cleavages	Theo. MH+ [Da]	Confidence (by Search Engine): A Mascot	Confidence (by Search Engine): B Mascot	Ions Score (by Search Engine): A Mascot	Ions Score (by Search Engine): B Mascot
	Medium	NDLENALR		1	1	3	QDY56769.1	0	944.48	Medium	n/a	18
Master Protein	QDY56737.1	type IV secretion system apparatus protein Cag3	4	1	1	1	481	55	8.92	20		1		1
	Confidence	Sequence	Modifications	# Protein Groups	# Proteins	# PSMs	Master Protein Accessions	# Missed Cleavages	Theo. MH+ [Da]	Confidence (by Search Engine): A Mascot	Confidence (by Search Engine): B Mascot	Ions Score (by Search Engine): A Mascot	Ions Score (by Search Engine): B Mascot
	Medium	VVEVPISPQTSNSDETMR		1	1	1	QDY56737.1	0	1988.96	Medium	n/a	20
Master Protein	QDY55758.1	50S ribosomal protein L5	7	1	2	1	181	20.3	9.92		33		1	1
	Confidence	Sequence	Modifications	# Protein Groups	# Proteins	# PSMs	Master Protein Accessions	# Missed Cleavages	Theo. MH+ [Da]	Confidence (by Search Engine): A Mascot	Confidence (by Search Engine): B Mascot	Ions Score (by Search Engine): A Mascot	Ions Score (by Search Engine): B Mascot
	High	IVISVGAGAYAK		1	1	2	QDY55758.1	0	1148.67	n/a	High		28
Master Protein	QDY56993.1	peroxiredoxin	8	1	1	1	198	22.2	6.3		27		1	1
	Confidence	Sequence	Modifications	# Protein Groups	# Proteins	# PSMs	Master Protein Accessions	# Missed Cleavages	Theo. MH+ [Da]	Confidence (by Search Engine): A Mascot	Confidence (by Search Engine): B Mascot	Ions Score (by Search Engine): A Mascot	Ions Score (by Search Engine): B Mascot
	High	GGIGQVTFPMVADITK	1xOxidation [M10]	1	1	1	QDY56993.1	0	1649.86	n/a	High		27
Master Protein	QDY56023.1	ribonuclease N	2	1	1	1	292	34.6	9.32		28		1	1
	Confidence	Sequence	Modifications	# Protein Groups	# Proteins	# PSMs	Master Protein Accessions	# Missed Cleavages	Theo. MH+ [Da]	Confidence (by Search Engine): A Mascot	Confidence (by Search Engine): B Mascot	Ions Score (by Search Engine): A Mascot	Ions Score (by Search Engine): B Mascot
	High	MIFPK		1	2	1	QDY56023.1	0	635.359	n/a	High		28
Master Protein	QDY56571.1	DUF1104 domain-containing protein	19	2	2	2	150	17.1	8.94		53		2	1
	Confidence	Sequence	Modifications	# Protein Groups	# Proteins	# PSMs	Master Protein Accessions	# Missed Cleavages	Theo. MH+ [Da]	Confidence (by Search Engine): A Mascot	Confidence (by Search Engine): B Mascot	Ions Score (by Search Engine): A Mascot	Ions Score (by Search Engine): B Mascot
	High	MAGVVAPQDIVDYTK		1	1	1	QDY56571.1	0	1606.81	n/a	High		50
	Medium	NTDNMTVADFEAR	1xOxidation [M5]	1	1	1	QDY56571.1	0	1499.64	n/a	Medium		19
Master Protein	QDY55689.1	50S ribosomal protein L34	36	2	4	2	44	5.2	12.48		67		2	1
	Confidence	Sequence	Modifications	# Protein Groups	# Proteins	# PSMs	Master Protein Accessions	# Missed Cleavages	Theo. MH+ [Da]	Confidence (by Search Engine): A Mascot	Confidence (by Search Engine): B Mascot	Ions Score (by Search Engine): A Mascot	Ions Score (by Search Engine): B Mascot
	High	TYQPHNTPR		1	1	3	QDY55689.1	0	1113.54	n/a	High		40
	High	THGFLVR		1	1	1	QDY55689.1	0	829.468	n/a	High		28
Master Protein	QDY55773.1	50S ribosomal protein L17	11	2	2	2	116	13.4	10.46		30		2	1
	Confidence	Sequence	Modifications	# Protein Groups	# Proteins	# PSMs	Master Protein Accessions	# Missed Cleavages	Theo. MH+ [Da]	Confidence (by Search Engine): A Mascot	Confidence (by Search Engine): B Mascot	Ions Score (by Search Engine): A Mascot	Ions Score (by Search Engine): B Mascot
	High	SYIEK		1	1	1	QDY55773.1	0	639.335	n/a	High		26
	Medium	LVTEIAPK		1	1	1	QDY55773.1	0	870.529	Low	Medium	14	21
Master Protein	EEC24295.1	hypothetical protein HPB128_19g18	1	1	1	1	498	55.4	6.74		25		1	1
	Confidence	Sequence	Modifications	# Protein Groups	# Proteins	# PSMs	Master Protein Accessions	# Missed Cleavages	Theo. MH+ [Da]	Confidence (by Search Engine): A Mascot	Confidence (by Search Engine): B Mascot	Ions Score (by Search Engine): A Mascot	Ions Score (by Search Engine): B Mascot
	Medium	SFLDK		1	2	1	EEC24295.1	0	609.324	n/a	Medium		25
Master Protein	QDY55908.1	30S ribosomal protein S16	53	5	13	5	76	9	10.36		211		5	1
	Confidence	Sequence	Modifications	# Protein Groups	# Proteins	# PSMs	Master Protein Accessions	# Missed Cleavages	Theo. MH+ [Da]	Confidence (by Search Engine): A Mascot	Confidence (by Search Engine): B Mascot	Ions Score (by Search Engine): A Mascot	Ions Score (by Search Engine): B Mascot
	Medium	MTVIR		1	1	1	QDY55908.1	0	619.36	n/a	Medium		22
	High	VVVTDSR		1	1	9	QDY55908.1	0	775.431	n/a	High		50
	High	DGGWIESIGYYNPLSEPK		1	1	1	QDY55908.1	0	2024.96	n/a	High		69
	High	LNYWK		1	1	1	QDY55908.1	0	723.382	n/a	High		30
	Medium	IDKER		1	1	1	QDY55908.1	1	660.368	n/a	Medium		22
Master Protein	EEC23782.1	hypothetical protein HPB128_162g2	9	1	1	1	161	18.2	9.31		38		1	1
	Confidence	Sequence	Modifications	# Protein Groups	# Proteins	# PSMs	Master Protein Accessions	# Missed Cleavages	Theo. MH+ [Da]	Confidence (by Search Engine): A Mascot	Confidence (by Search Engine): B Mascot	Ions Score (by Search Engine): A Mascot	Ions Score (by Search Engine): B Mascot
	High	LAGTLPSNEAIDYR		1	2	1	EEC23782.1	0	1519.78	n/a	High		38
Master Protein	QDY56776.1	50S ribosomal protein L28	16	1	1	1	62	6.9	11.9		21		1	1
	Confidence	Sequence	Modifications	# Protein Groups	# Proteins	# PSMs	Master Protein Accessions	# Missed Cleavages	Theo. MH+ [Da]	Confidence (by Search Engine): A Mascot	Confidence (by Search Engine): B Mascot	Ions Score (by Search Engine): A Mascot	Ions Score (by Search Engine): B Mascot
	Medium	IQLDDGTTKR		1	1	1	QDY56776.1	1	1146.61	n/a	Medium		21
Master Protein	QDW68008.1	50S ribosomal protein L25/general stress protein Ctc	6	1	1	1	178	19.9	9.39		25		1	1
	Confidence	Sequence	Modifications	# Protein Groups	# Proteins	# PSMs	Master Protein Accessions	# Missed Cleavages	Theo. MH+ [Da]	Confidence (by Search Engine): A Mascot	Confidence (by Search Engine): B Mascot	Ions Score (by Search Engine): A Mascot	Ions Score (by Search Engine): B Mascot
	High	DGYLIANVYGK		1	2	1	QDW68008.1	0	1212.63	n/a	High		25
Master Protein	QDY56651.1	flavodoxin-dependent (E)-4-hydroxy-3-methylbut-2-enyl-diphosphate synthase	2	1	1	1	359	39.2	8.82		28		1	1
	Confidence	Sequence	Modifications	# Protein Groups	# Proteins	# PSMs	Master Protein Accessions	# Missed Cleavages	Theo. MH+ [Da]	Confidence (by Search Engine): A Mascot	Confidence (by Search Engine): B Mascot	Ions Score (by Search Engine): A Mascot	Ions Score (by Search Engine): B Mascot
	Medium	DALALK		1	1	1	QDY56651.1	0	630.382	n/a	Medium		28
Master Protein	QDY55862.1	50S ribosomal protein L1	5	1	1	1	234	25.3	9.61		54		1	1
	Confidence	Sequence	Modifications	# Protein Groups	# Proteins	# PSMs	Master Protein Accessions	# Missed Cleavages	Theo. MH+ [Da]	Confidence (by Search Engine): A Mascot	Confidence (by Search Engine): B Mascot	Ions Score (by Search Engine): A Mascot	Ions Score (by Search Engine): B Mascot
	High	AYGVEQGVEVVK		1	1	1	QDY55862.1	0	1277.67	n/a	High		54
Master Protein	QDY56116.1	50S ribosomal protein L35	38	5	8	5	64	7.3	12.21		203		5	1
	Confidence	Sequence	Modifications	# Protein Groups	# Proteins	# PSMs	Master Protein Accessions	# Missed Cleavages	Theo. MH+ [Da]	Confidence (by Search Engine): A Mascot	Confidence (by Search Engine): B Mascot	Ions Score (by Search Engine): A Mascot	Ions Score (by Search Engine): B Mascot
	High	SHILTK		1	1	1	QDY56116.1	0	698.42	n/a	High		42
	High	ANLNAPK		1	1	4	QDY56116.1	0	727.41	n/a	High		58
	High	KANLNAPK		1	1	1	QDY56116.1	1	855.505	n/a	High		32
	Medium	GSAFK		1	1	1	QDY56116.1	0	509.272	n/a	Medium		17
	High	KNLIK		1	3	2	QDY56116.1	1	615.419	n/a	High		32
Master Protein	QDY56837.1	acetyl-CoA carboxylase carboxyltransferase subunit beta	4	1	1	1	289	32.5	9.28		44		1	1
	Confidence	Sequence	Modifications	# Protein Groups	# Proteins	# PSMs	Master Protein Accessions	# Missed Cleavages	Theo. MH+ [Da]	Confidence (by Search Engine): A Mascot	Confidence (by Search Engine): B Mascot	Ions Score (by Search Engine): A Mascot	Ions Score (by Search Engine): B Mascot
	High	EALLIVSASGGAR		1	1	1	QDY56837.1	0	1243.7	n/a	High		44
Master Protein	QDY56962.1	co-chaperone GroES	10	1	2	1	118	13	6.6		56		1	1
	Confidence	Sequence	Modifications	# Protein Groups	# Proteins	# PSMs	Master Protein Accessions	# Missed Cleavages	Theo. MH+ [Da]	Confidence (by Search Engine): A Mascot	Confidence (by Search Engine): B Mascot	Ions Score (by Search Engine): A Mascot	Ions Score (by Search Engine): B Mascot
	High	TSSGIIIPDNAK		1	1	2	QDY56962.1	0	1215.66	n/a	High		44
Master Protein	QDY55820.1	30S ribosomal protein S18	15	2	2	2	85	10.4	10.13		34		2	1
	Confidence	Sequence	Modifications	# Protein Groups	# Proteins	# PSMs	Master Protein Accessions	# Missed Cleavages	Theo. MH+ [Da]	Confidence (by Search Engine): A Mascot	Confidence (by Search Engine): B Mascot	Ions Score (by Search Engine): A Mascot	Ions Score (by Search Engine): B Mascot
	High	VEVAIK		1	1	1	QDY55820.1	0	658.413	n/a	High		29
	High	VVDSPFK		1	1	1	QDY55820.1	0	791.43	n/a	High		22
Master Protein	AVG73900.1	catalase	1	1	2	1	505	58.5	8.53		55		1	1
	Confidence	Sequence	Modifications	# Protein Groups	# Proteins	# PSMs	Master Protein Accessions	# Missed Cleavages	Theo. MH+ [Da]	Confidence (by Search Engine): A Mascot	Confidence (by Search Engine): B Mascot	Ions Score (by Search Engine): A Mascot	Ions Score (by Search Engine): B Mascot
	High	GFAMK		1	2	2	AVG73900.1	0	553.28	n/a	High		39
Master Protein	QDY55919.1	chromosome partitioning protein ParB	14	4	4	4	290	33.4	7.14		89		4	1
	Confidence	Sequence	Modifications	# Protein Groups	# Proteins	# PSMs	Master Protein Accessions	# Missed Cleavages	Theo. MH+ [Da]	Confidence (by Search Engine): A Mascot	Confidence (by Search Engine): B Mascot	Ions Score (by Search Engine): A Mascot	Ions Score (by Search Engine): B Mascot
	High	EVALIENIQR		1	1	1	QDY55919.1	0	1184.66	n/a	High		35
	High	ETQTLIAEDELER		1	1	1	QDY55919.1	0	1546.76	n/a	High		30
	High	EDLNPLELAR		1	1	1	QDY55919.1	0	1169.62	n/a	High		41
	High	LLTLSSK		1	1	1	QDY55919.1	0	761.477	n/a	High		31
1Mascot scores and spectra data for identified proteins from the co-IP assay with the FapA-Myc protein are indicated in columns K and M.
2Mascot scores and spectra data for identified proteins from the co-IP assay with the FapA-Myc protein are indicated in columns L and N.

## Sheet: Table S3c
S3C Table. Proteins identified from third replicate of the co-immunoprecipitation assay with FapH-Myc protein.
Protein FDR Confidence: Combined	Master	Accession	Description	Exp. q-value: Combined	Sum PEP Score	Coverage [%]	# Peptides	# PSMs	# Unique Peptides	# AAs	MW [kDa]	calc. pI	Score Mascot: A Mascot	# Peptides (by Search Engine): A Mascot	# Protein Groups
High	Master Protein	QDY56078.1	30S ribosomal protein S9	0	76.361	73	11	535	11	129	14.4	10.83	10268	11	1
	Confidence	Sequence	Modifications	# Protein Groups	# Proteins	# PSMs	Master Protein Accessions	# Missed Cleavages	Theo. MH+ [Da]	Confidence (by Search Engine): A Mascot	Percolator q-Value (by Search Engine): A Mascot	Percolator PEP (by Search Engine): A Mascot	Ions Score (by Search Engine): A Mascot	Qvality PEP	Qvality q-value
	High	IYATGK		1	1	38	QDY56078.1	0	652.366	High	0.0002634	0.002722	35	0.0372122	0.000562632
	High	QEQSVDIK		1	1	73	QDY56078.1	0	946.484	High	0.0002634	0.002182	19	0.0321002	0.000562632
	High	ALNAYDIAFR		1	1	74	QDY56078.1	0	1153.6	High	0.0002634	1.362e-06	78	0.000184892	0.000562632
	High	AVVFGGGYSAQAEALR		1	1	81	QDY56078.1	0	1595.82	High	0.0002634	1.928e-11	112	7.28911e-08	0.000562632
	High	VMQPLLLTKQEQSVDIK		1	1	3	QDY56078.1	1	1970.1	High	0.0002634	0.003086	20	0.0405581	0.000562632
	High	VMQPLLLTK	1xOxidation [M2]	1	1	27	QDY56078.1	0	1058.63	High	0.0002634	0.0001549	43	0.00510649	0.000562632
	High	VMQPLLLTK		1	1	63	QDY56078.1	0	1042.63	High	0.0002634	5.594e-05	53	0.00250277	0.000562632
	High	GGLSINEQSLNQWLGGHEAIK		1	1	41	QDY56078.1	0	2251.15	High	0.0002634	1.534e-08	83	7.92068e-06	0.000562632
	High	AILKPK		1	1	48	QDY56078.1	0	669.466	High	0.001248	0.01694	23	0.123966	0.0057019
	High	VWLTPGK		1	1	45	QDY56078.1	0	800.466	High	0.001248	0.01558	29	0.117682	0.0057019
	High	SPQFSK		1	1	21	QDY56078.1	0	693.357	High	0.002011	0.02959	21	0.17511	0.00942662
	Medium	GLLTR		1	1	21	QDY56078.1	0	559.356	High	0.005024	0.07184	11	0.29197	0.0294216
High	Master Protein	QDY56465.1	FapH	0	121.416	57	16	581	16	205	24.4	9.04	8968	16	1
	Confidence	Sequence	Modifications	# Protein Groups	# Proteins	# PSMs	Master Protein Accessions	# Missed Cleavages	Theo. MH+ [Da]	Confidence (by Search Engine): A Mascot	Percolator q-Value (by Search Engine): A Mascot	Percolator PEP (by Search Engine): A Mascot	Ions Score (by Search Engine): A Mascot	Qvality PEP	Qvality q-value
	High	VGDIYMTK		1	1	71	QDY56465.1	0	926.465	High	0.0002634	6.529e-06	61	0.000554542	0.000562632
	High	VGDIYMTK	1xOxidation [M6]	1	1	7	QDY56465.1	0	942.46	High	0.0002634	0.001308	38	0.0225664	0.000562632
	High	LIYINTPVFR		1	1	49	QDY56465.1	0	1235.71	High	0.0002634	0.0006038	35	0.01321	0.000562632
	High	NDLISFQNLTQK		1	1	11	QDY56465.1	0	1420.74	High	0.0002634	6.058e-07	76	0.000104591	0.000562632
	High	SGEIILYER		1	1	70	QDY56465.1	0	1079.57	High	0.0002634	4.516e-06	67	0.000428913	0.000562632
	High	TDKDHNIEVTLYK		1	1	62	QDY56465.1	1	1575.8	High	0.0002634	5.568e-06	65	0.00049594	0.000562632
	High	NICFSQK	1xPropionamide [C3]	1	1	4	QDY56465.1	0	910.445	High	0.0002634	0.001423	37	0.0239225	0.000562632
	High	REETLNALR		1	1	16	QDY56465.1	1	1101.6	High	0.0002634	0.0005342	57	0.0121366	0.000562632
	High	RHLTPEYVIQR		1	1	6	QDY56465.1	1	1411.78	High	0.0002634	1.952e-05	37	0.00119828	0.000562632
	High	EETLNALR		1	1	60	QDY56465.1	0	945.5	High	0.0002634	0.0005122	33	0.0117839	0.000562632
	High	KNDLISFQNLTQK		1	1	35	QDY56465.1	1	1548.84	High	0.0002634	2.405e-07	81	5.47142e-05	0.000562632
	High	HLTPEYVIQR		1	1	54	QDY56465.1	0	1255.68	High	0.0002634	1.348e-05	37	0.000923458	0.000562632
	High	FYDYGTIK		1	1	70	QDY56465.1	0	1006.49	High	0.0002634	0.0008508	33	0.0167762	0.000562632
	High	VSYGDLFDDIVLGR		1	1	33	QDY56465.1	0	1568.8	High	0.0002634	3.798e-07	76	7.53667e-05	0.000562632
	High	DIFGK		1	3	24	QDY56465.1	0	579.314	High	0.0009153	0.01324	34	0.10628	0.00456321
	Medium	WIAAR		1	1	7	QDY56465.1	0	616.357	High	0.003529	0.05053	20	0.239621	0.0203104
	Medium	HPFSK		1	1	14	QDY56465.1	0	615.325	High	0.003709	0.05439	2	0.249711	0.0214963
High	Master Protein	QDY55771.1	30S ribosomal protein S4	0	187.588	73	25	487	25	208	24	10.08	6518	25	1
	Confidence	Sequence	Modifications	# Protein Groups	# Proteins	# PSMs	Master Protein Accessions	# Missed Cleavages	Theo. MH+ [Da]	Confidence (by Search Engine): A Mascot	Percolator q-Value (by Search Engine): A Mascot	Percolator PEP (by Search Engine): A Mascot	Ions Score (by Search Engine): A Mascot	Qvality PEP	Qvality q-value
	High	MMYGISEK		1	1	26	QDY55771.1	0	958.437	High	0.0002634	0.001411	35	0.0237487	0.000562632
	High	MGFATTR		1	1	38	QDY55771.1	0	783.382	High	0.0002634	0.0002903	46	0.00793626	0.000562632
	High	MMYGISEK	1xOxidation [M]	1	1	39	QDY55771.1	0	974.432	High	0.0002634	0.00149	24	0.02463	0.000562632
	High	LIVELYSK		1	1	16	QDY55771.1	0	964.571	High	0.0002634	0.0001212	63	0.00430515	0.000562632
	High	SIFVEANR		1	1	27	QDY55771.1	0	935.495	High	0.0002634	0.000842	40	0.0166535	0.000562632
	High	SIFVEANRLDGNTGENLIR		1	1	5	QDY55771.1	1	2118.09	High	0.0002634	9.127e-06	36	0.000703731	0.000562632
	High	TSDYGLQLK		1	1	54	QDY55771.1	0	1024.53	High	0.0002634	1.143e-05	55	0.000822821	0.000562632
	High	SNSQVVR		1	1	12	QDY55771.1	0	789.421	High	0.0002634	0.001897	28	0.0291114	0.000562632
	High	RFGVSLALK		1	1	5	QDY55771.1	1	990.609	High	0.0002634	0.001029	38	0.0191431	0.000562632
	High	RFGVSLALKGER		1	1	4	QDY55771.1	2	1332.77	High	0.0002634	5.398e-05	44	0.00244756	0.000562632
	High	RLDNVVYR		1	1	27	QDY55771.1	1	1034.57	High	0.0002634	0.0005428	37	0.0122716	0.000562632
	High	RLDIPSYFVR		1	1	10	QDY55771.1	1	1265.7	High	0.0002634	0.000486	39	0.0113572	0.000562632
	High	QLVTHGHVLVDGK		1	1	19	QDY55771.1	0	1402.78	High	0.0002634	3.158e-06	71	0.00033422	0.000562632
	High	EEVVVPIEER		1	1	8	QDY55771.1	0	1198.63	High	0.0002634	0.000147	41	0.00493881	0.000562632
	High	LDNVVYR		1	1	21	QDY55771.1	0	878.473	High	0.0002634	0.001021	35	0.0190034	0.000562632
	High	AMELTAQTGIVPWIDVEK		1	1	8	QDY55771.1	0	2001.04	High	0.0002634	5.204e-06	58	0.000474271	0.000562632
	High	AMELTAQTGIVPWIDVEK	1xOxidation [M2]	1	1	7	QDY55771.1	0	2017.03	High	0.0002634	7.045e-09	82	4.58174e-06	0.000562632
	High	AMELTAQTGIVPWIDVEKDK		1	1	4	QDY55771.1	1	2244.16	High	0.0002634	2.656e-07	70	5.87255e-05	0.000562632
	High	AMELTAQTGIVPWIDVEKDK	1xOxidation [M2]	1	1	4	QDY55771.1	1	2260.15	High	0.0002634	7.537e-06	53	0.000615467	0.000562632
	High	AMELTAQTGIVPWIDVEKDKK		1	1	7	QDY55771.1	2	2372.25	High	0.0002634	0.001233	42	0.021678	0.000562632
	High	YGIFTR		1	1	29	QDY55771.1	0	756.404	High	0.0002634	0.0005262	35	0.0120032	0.000562632
	High	AMELTAQTGIVPWIDVEKDKK	1xOxidation [M2]	1	1	2	QDY55771.1	2	2388.25	High	0.0002634	6.976e-05	30	0.00292564	0.000562632
	High	YPEREEVVVPIEER		1	1	78	QDY55771.1	1	1743.89	High	0.0002634	5.29e-07	62	9.52934e-05	0.000562632
	High	LDGNTGENLIR		1	1	4	QDY55771.1	0	1201.62	High	0.0002634	0.001095	32	0.0199297	0.000562632
	High	LDIPSYFVR		1	1	10	QDY55771.1	0	1109.6	High	0.0002634	3.988e-05	47	0.00198008	0.000562632
	High	FGVSLALK		1	1	6	QDY55771.1	0	834.508	High	0.0002634	3.415e-05	59	0.00177102	0.000562632
	High	FGVSLALKGER		1	1	10	QDY55771.1	1	1176.67	High	0.0002634	1.483e-07	95	3.89882e-05	0.000562632
	Medium	QLVTHGHVLVDGKR		1	1	4	QDY55771.1	1	1558.88	High	0.002539	0.03704	18	0.20024	0.0131193
	Medium	AYGPGQHGQR		1	1	3	QDY55771.1	0	1070.51	High	0.005799	0.08399	13	0.318105	0.0314172
High	Master Protein	QDY56734.1	sel1 repeat family protein	0	151.937	57	18	198	18	283	32.4	9.6	4096	18	1
	Confidence	Sequence	Modifications	# Protein Groups	# Proteins	# PSMs	Master Protein Accessions	# Missed Cleavages	Theo. MH+ [Da]	Confidence (by Search Engine): A Mascot	Percolator q-Value (by Search Engine): A Mascot	Percolator PEP (by Search Engine): A Mascot	Ions Score (by Search Engine): A Mascot	Qvality PEP	Qvality q-value
	High	MQAQGLGMK		1	1	30	QDY56734.1	0	963.475	High	0.0002634	0.001079	39	0.0197121	0.000562632
	High	LPNLAFTSMLIGSR		1	1	8	QDY56734.1	0	1519.83	High	0.0002634	6.564e-08	76	2.19726e-05	0.000562632
	High	LPNLAFTSMLIGSR	1xOxidation [M9]	1	1	8	QDY56734.1	0	1535.83	High	0.0002634	5.226e-08	76	1.87215e-05	0.000562632
	High	STNYFANNFR		1	1	13	QDY56734.1	0	1233.56	High	0.0002634	8.589e-05	45	0.00338186	0.000562632
	High	NQWDEIAR		1	1	13	QDY56734.1	0	1031.49	High	0.0002634	0.0001639	40	0.00531915	0.000562632
	High	TYYFENGLDHFNQGQYQQAFK		1	1	7	QDY56734.1	0	2598.17	High	0.0002634	1.603e-08	55	8.19063e-06	0.000562632
	High	QQMGEILYR		1	1	18	QDY56734.1	0	1137.57	High	0.0002634	4.634e-05	56	0.00219738	0.000562632
	High	AQFYAQNAIK		1	1	16	QDY56734.1	0	1153.6	High	0.0002634	9.032e-05	53	0.00350986	0.000562632
	High	KFGILVMK		1	1	4	QDY56734.1	1	935.575	High	0.0002634	0.003224	33	0.041736	0.000562632
	High	KAQFYAQNAIK		1	1	5	QDY56734.1	1	1281.69	High	0.0002634	0.001484	30	0.02463	0.000562632
	High	GYGSGLLGGALVLGR		1	1	9	QDY56734.1	0	1389.78	High	0.0002634	8.229e-09	72	5.12327e-06	0.000562632
	High	LAQEYSIGLGSVYLAK		1	1	12	QDY56734.1	0	1711.93	High	0.0002634	4.981e-08	47	1.81045e-05	0.000562632
	High	FGILVMK		1	1	10	QDY56734.1	0	807.48	High	0.0002634	2.965e-05	54	0.00160775	0.000562632
	High	FGILVMK	1xOxidation [M6]	1	1	8	QDY56734.1	0	823.475	High	0.0002634	0.0003557	43	0.00913379	0.000562632
	High	FIDLSGLSANPIK		1	1	17	QDY56734.1	0	1374.76	High	0.0002634	9.048e-09	96	5.47844e-06	0.000562632
	High	MYLEGK		1	1	8	QDY56734.1	0	740.365	High	0.0009153	0.0124	23	0.101791	0.00456321
	High	IGIAYK		1	1	3	QDY56734.1	0	664.403	High	0.0007308	0.01031	24	0.0905242	0.00456321
	High	FIDLSGLSANPIKFGK		1	1	3	QDY56734.1	1	1706.95	High	0.001248	0.01647	19	0.121973	0.0057019
	High	SAEFGYEK		1	1	5	QDY56734.1	0	930.42	High	0.001248	0.01555	6	0.117682	0.0057019
	Medium	STQIK		1	1	1	QDY56734.1	0	576.335	High	0.003381	0.04964	5	0.236976	0.0191901
High	Master Protein	QDY56274.1	50S ribosomal protein L21	0	49.435	44	6	176	6	104	11.8	10.26	3981	6	1
	Confidence	Sequence	Modifications	# Protein Groups	# Proteins	# PSMs	Master Protein Accessions	# Missed Cleavages	Theo. MH+ [Da]	Confidence (by Search Engine): A Mascot	Percolator q-Value (by Search Engine): A Mascot	Percolator PEP (by Search Engine): A Mascot	Ions Score (by Search Engine): A Mascot	Qvality PEP	Qvality q-value
	High	MSYAIFK		1	1	5	QDY56274.1	0	859.438	High	0.0002634	0.001425	38	0.0239225	0.000562632
	High	MSYAIFK	1xOxidation [M1]	1	1	3	QDY56274.1	0	875.433	High	0.0002634	0.0007834	36	0.0158189	0.000562632
	High	IEAEVINEGR		1	1	82	QDY56274.1	0	1129.58	High	0.0002634	6.991e-07	81	0.000115653	0.000562632
	High	SYAIFK		1	1	24	QDY56274.1	0	728.398	High	0.0002634	0.005113	32	0.0570238	0.000562632
	High	ALVELVEVLAVSK		1	1	8	QDY56274.1	0	1369.83	High	0.0002634	5.111e-09	106	3.66435e-06	0.000562632
	High	VVEGDIVLLDK		1	1	44	QDY56274.1	0	1199.69	High	0.0002634	1.892e-07	97	4.62728e-05	0.000562632
	Medium	VITFK		1	1	10	QDY56274.1	0	607.381	High	0.005799	0.08548	21	0.32126	0.0314172
High	Master Protein	QDY55867.1	30S ribosomal protein S7	0	91.543	59	12	256	12	155	18	10.24	3819	12	1
	Confidence	Sequence	Modifications	# Protein Groups	# Proteins	# PSMs	Master Protein Accessions	# Missed Cleavages	Theo. MH+ [Da]	Confidence (by Search Engine): A Mascot	Percolator q-Value (by Search Engine): A Mascot	Percolator PEP (by Search Engine): A Mascot	Ions Score (by Search Engine): A Mascot	Qvality PEP	Qvality q-value
	High	MMFNGK		1	1	24	QDY55867.1	0	727.327	High	0.0002634	0.006754	39	0.0686118	0.000562632
	High	VGGATYQVPVEVR		1	1	27	QDY55867.1	0	1374.74	High	0.0002634	4e-06	57	0.000393713	0.000562632
	High	RVGGATYQVPVEVR		1	1	11	QDY55867.1	1	1530.84	High	0.0002634	5.188e-06	60	0.000472508	0.000562632
	High	QQSLSIR		1	1	17	QDY55867.1	0	831.468	High	0.0002634	0.003147	32	0.041143	0.000562632
	High	EVLGDPVYGNK		1	1	47	QDY55867.1	0	1190.61	High	0.0002634	0.0001143	53	0.00413289	0.000562632
	High	LANELMDAASDKGAAFK	1xOxidation [M6]	1	1	8	QDY55867.1	1	1767.86	High	0.0002634	5.307e-08	91	1.89318e-05	0.000562632
	High	LANELMDAASDK	1xOxidation [M6]	1	1	5	QDY55867.1	0	1293.6	High	0.0002634	2.731e-05	71	0.00151484	0.000562632
	High	LANELMDAASDKGAAFK		1	1	14	QDY55867.1	1	1751.86	High	0.0002634	2.888e-08	98	1.23371e-05	0.000562632
	High	LANELMDAASDK		1	1	22	QDY55867.1	0	1277.6	High	0.0002634	9.94e-08	88	2.93782e-05	0.000562632
	High	WILEATR		1	1	6	QDY55867.1	0	888.494	High	0.0002634	0.0007351	37	0.0151365	0.000562632
	High	GIEVFEK		1	1	24	QDY55867.1	0	821.44	High	0.0002634	0.000818	42	0.0162906	0.000562632
	High	VRPLVEVR		1	1	30	QDY55867.1	0	967.605	High	0.0007308	0.008705	36	0.0809315	0.00334799
	Medium	AFNKIEEK		1	1	10	QDY55867.1	1	978.525	High	0.006635	0.09139	33	0.333239	0.0335585
	Medium	AFAHYR		1	1	11	QDY55867.1	0	764.384	Medium	0.01086	0.1211	9	0.386709	0.049063
High	Master Protein	QDY55762.1	50S ribosomal protein L18	0	92.285	54	10	194	10	118	13.5	10.15	3677	10	1
	Confidence	Sequence	Modifications	# Protein Groups	# Proteins	# PSMs	Master Protein Accessions	# Missed Cleavages	Theo. MH+ [Da]	Confidence (by Search Engine): A Mascot	Percolator q-Value (by Search Engine): A Mascot	Percolator PEP (by Search Engine): A Mascot	Ions Score (by Search Engine): A Mascot	Qvality PEP	Qvality q-value
	High	LGVLFAEELK		1	1	4	QDY55762.1	0	1118.65	High	0.0002634	4.293e-06	63	0.000413238	0.000562632
	High	LGVLFAEELKK		1	1	26	QDY55762.1	1	1246.74	High	0.0002634	3.638e-05	43	0.00185186	0.000562632
	High	LLGDALRPR		1	1	22	QDY55762.1	0	1010.61	High	0.0002634	9.242e-05	45	0.00356239	0.000562632
	High	NGYLYHGVVAAFAESLR		1	1	5	QDY55762.1	0	1866.95	High	0.0002634	2.655e-09	60	2.31781e-06	0.000562632
	High	QNTITHIDGR		1	1	50	QDY55762.1	0	1154.59	High	0.0002634	0.0001576	17	0.00518282	0.000562632
	High	YFYAQAIDDVKQNTITHIDGR		1	1	7	QDY55762.1	1	2468.22	High	0.0002634	1.137e-08	91	6.4298e-06	0.000562632
	High	YFYAQAIDDVK		1	1	56	QDY55762.1	0	1332.65	High	0.0002634	1.392e-07	84	3.72844e-05	0.000562632
	High	KLGVLFAEELK		1	1	4	QDY55762.1	1	1246.74	High	0.0002634	0.0003129	50	0.00835815	0.000562632
	High	KLGVLFAEELKK		1	1	12	QDY55762.1	2	1374.84	High	0.0002634	1.4e-05	65	0.000947834	0.000562632
	High	VSVFR		1	1	8	QDY55762.1	0	607.356	High	0.002011	0.02912	26	0.173523	0.00942662
High	Master Protein	QDY55752.1	30S ribosomal protein S3	0	137.782	63	18	294	18	234	26.4	10.4	3597	18	1
	Confidence	Sequence	Modifications	# Protein Groups	# Proteins	# PSMs	Master Protein Accessions	# Missed Cleavages	Theo. MH+ [Da]	Confidence (by Search Engine): A Mascot	Percolator q-Value (by Search Engine): A Mascot	Percolator PEP (by Search Engine): A Mascot	Ions Score (by Search Engine): A Mascot	Qvality PEP	Qvality q-value
	High	IDYGFAEAMTVYGIIGVK		1	1	5	QDY55752.1	0	1946.99	High	0.0002634	3.889e-06	49	0.000386451	0.000562632
	High	TAPSNIDEDNKIR		1	1	21	QDY55752.1	1	1472.73	High	0.0002634	1.7e-05	62	0.00108777	0.000562632
	High	TEWYMEGR		1	1	14	QDY55752.1	0	1071.46	High	0.0002634	0.0004984	35	0.0115686	0.000562632
	High	TEWYMEGR	1xOxidation [M5]	1	1	3	QDY55752.1	0	1087.45	High	0.0002634	0.0006775	29	0.0143242	0.000562632
	High	RPQADAQLAAENVATQLEK		1	1	22	QDY55752.1	0	2053.07	High	0.0002634	3.353e-10	100	5.40434e-07	0.000562632
	High	RPQADAQLAAENVATQLEKR		1	1	8	QDY55752.1	1	2209.17	High	0.0002634	2.385e-09	57	2.14346e-06	0.000562632
	High	IDYGFAEAMTVYGIIGVK	1xOxidation [M9]	1	1	8	QDY55752.1	0	1962.99	High	0.0002634	2.452e-09	85	2.18375e-06	0.000562632
	High	ELYYAGVSEIVIER		1	1	8	QDY55752.1	0	1640.85	High	0.0002634	2.913e-10	102	4.90563e-07	0.000562632
	High	EVSINIK		1	1	22	QDY55752.1	0	802.467	High	0.0002634	0.001513	30	0.0249005	0.000562632
	High	AKIDYGFAEAMTVYGIIGVK	1xOxidation [M11]	1	1	4	QDY55752.1	1	2162.12	High	0.0002634	7.414e-07	47	0.000120488	0.000562632
	High	VPLHTLR		1	1	22	QDY55752.1	0	835.515	High	0.0002634	0.0004765	40	0.0111909	0.000562632
	High	VMQAALK		1	1	26	QDY55752.1	0	760.439	High	0.0002634	0.003195	35	0.041587	0.000562632
	High	LAGAEIAR		1	1	37	QDY55752.1	0	800.462	High	0.0002634	0.001077	50	0.0197121	0.000562632
	High	VWIFKGEVLQK		1	1	7	QDY55752.1	1	1346.78	High	0.0002634	0.0001011	50	0.00379457	0.000562632
	High	GIQFEK		1	1	32	QDY55752.1	0	721.388	High	0.0002634	0.004219	32	0.0500446	0.000562632
	High	VTVVAARPGLIIGK		1	1	11	QDY55752.1	0	1393.89	High	0.0002634	1.38e-05	42	0.000940805	0.000562632
	High	VNPVGLR		1	1	20	QDY55752.1	0	754.457	High	0.001248	0.02008	29	0.137825	0.0057019
	High	GVDIEK		1	1	20	QDY55752.1	0	660.356	High	0.001248	0.01753	21	0.126804	0.0057019
	Medium	VWIFK		1	1	2	QDY55752.1	0	692.413	High	0.003242	0.04407	30	0.221517	0.0180106
	Medium	GEVLQK		1	1	2	QDY55752.1	0	673.388	High	0.003529	0.05188	17	0.242955	0.0203104
High	Master Protein	QDY56117.1	50S ribosomal protein L20	0	84.996	50	10	170	10	116	14.1	11.28	3182	10	1
	Confidence	Sequence	Modifications	# Protein Groups	# Proteins	# PSMs	Master Protein Accessions	# Missed Cleavages	Theo. MH+ [Da]	Confidence (by Search Engine): A Mascot	Percolator q-Value (by Search Engine): A Mascot	Percolator PEP (by Search Engine): A Mascot	Ions Score (by Search Engine): A Mascot	Qvality PEP	Qvality q-value
	High	VLADMAMNDMQAFK	3xOxidation [M5; M7; M10]	1	1	2	QDY56117.1	0	1632.71	High	0.0002634	8.534e-05	36	0.00336932	0.000562632
	High	VLADMAMNDMQAFK	2xOxidation [M]	1	1	11	QDY56117.1	0	1616.71	High	0.0002634	3.437e-09	91	2.77144e-06	0.000562632
	High	VLADMAMNDMQAFK	1xOxidation [M]	1	1	21	QDY56117.1	0	1600.72	High	0.0002634	2.456e-08	105	1.1033e-05	0.000562632
	High	VLADMAMNDMQAFK		1	1	15	QDY56117.1	0	1584.72	High	0.0002634	9.949e-09	106	5.85824e-06	0.000562632
	High	SMYYAFR		1	1	20	QDY56117.1	0	937.424	High	0.0002634	0.00186	38	0.0286922	0.000562632
	High	SMYYAFR	1xOxidation [M2]	1	1	10	QDY56117.1	0	953.419	High	0.0002634	0.001786	30	0.0279726	0.000562632
	High	SVLESVKEHL		1	1	14	QDY56117.1	1	1140.63	High	0.0002634	0.001936	35	0.0295365	0.000562632
	High	KVLADMAMNDMQAFK		1	1	4	QDY56117.1	1	1712.82	High	0.0002634	8.862e-06	62	0.000688187	0.000562632
	High	KVLADMAMNDMQAFK	1xOxidation [M]	1	1	8	QDY56117.1	1	1728.81	High	0.0002634	8.644e-08	91	2.66672e-05	0.000562632
	High	SLWVVR		1	1	7	QDY56117.1	0	759.451	High	0.000503	0.007662	35	0.0745406	0.00198072
	High	VANIELDRK		1	1	15	QDY56117.1	1	1057.6	High	0.0009153	0.01147	34	0.0968194	0.00456321
	High	VANIELDR		1	1	5	QDY56117.1	0	929.505	High	0.001634	0.02779	13	0.168314	0.00822454
	Medium	SVLESVK		1	1	16	QDY56117.1	0	761.44	High	0.002881	0.03897	12	0.206165	0.0155464
	Medium	FMHALK		1	1	16	QDY56117.1	0	746.402	High	0.004374	0.06055	20	0.265704	0.0262138
	Medium	GFYSGR		1	1	6	QDY56117.1	0	686.326	High	0.005474	0.07954	16	0.308739	0.0304442
High	Master Protein	QDY55760.1	30S ribosomal protein S8	0	85.802	70	11	97	11	131	15.2	9.77	2489	11	1
	Confidence	Sequence	Modifications	# Protein Groups	# Proteins	# PSMs	Master Protein Accessions	# Missed Cleavages	Theo. MH+ [Da]	Confidence (by Search Engine): A Mascot	Percolator q-Value (by Search Engine): A Mascot	Percolator PEP (by Search Engine): A Mascot	Ions Score (by Search Engine): A Mascot	Qvality PEP	Qvality q-value
	High	IVVSILEIFK		1	1	4	QDY55760.1	0	1160.73	High	0.0002634	2.837e-05	59	0.00155481	0.000562632
	High	IVVSILEIFKEK		1	1	4	QDY55760.1	1	1417.87	High	0.0002634	0.006709	21	0.0681377	0.000562632
	High	MVNDIIADSLTR		1	1	17	QDY55760.1	0	1347.69	High	0.0002634	8.062e-07	80	0.000127885	0.000562632
	High	MVNDIIADSLTR	1xOxidation [M1]	1	1	6	QDY55760.1	0	1363.69	High	0.0002634	3.99e-07	77	7.82261e-05	0.000562632
	High	LEFTQLYYAK		1	1	4	QDY55760.1	0	1275.66	High	0.0002634	8.687e-06	51	0.000678016	0.000562632
	High	NGYGVIVVSTSK		1	1	6	QDY55760.1	0	1223.66	High	0.0002634	3.044e-05	57	0.00163793	0.000562632
	High	RLEFTQLYYAK		1	1	8	QDY55760.1	1	1431.76	High	0.0002634	1.464e-05	58	0.000980122	0.000562632
	High	QNVGGEVLCSIW	1xPropionamide [C9]	1	1	4	QDY55760.1	0	1375.67	High	0.0002634	0.001315	36	0.0226489	0.000562632
	High	QSVYVQLAYDEK		1	1	9	QDY55760.1	0	1442.72	High	0.0002634	3.739e-07	88	7.45295e-05	0.000562632
	High	GVITNEEAYR		1	1	22	QDY55760.1	0	1151.57	High	0.0002634	5.486e-06	68	0.000492261	0.000562632
	High	FKNGYGVIVVSTSK		1	1	6	QDY55760.1	1	1498.83	High	0.0002634	2.691e-05	52	0.00149802	0.000562632
	High	GFIKDFNVK		1	1	7	QDY55760.1	1	1067.59	High	0.0002634	0.00162	50	0.0261068	0.000562632
High	Master Protein	QDY55751.1	50S ribosomal protein L22	0	61.627	46	4	93	4	122	13.1	11.08	2320	4	1
	Confidence	Sequence	Modifications	# Protein Groups	# Proteins	# PSMs	Master Protein Accessions	# Missed Cleavages	Theo. MH+ [Da]	Confidence (by Search Engine): A Mascot	Percolator q-Value (by Search Engine): A Mascot	Percolator PEP (by Search Engine): A Mascot	Ions Score (by Search Engine): A Mascot	Qvality PEP	Qvality q-value
	High	QIQGMNAELAIASLEFTPNK		1	2	9	QDY55751.1	0	2175.11	High	0.000263435	1.53479e-11	141	6.21028e-08	0.000562632
	High	QIQGMNAELAIASLEFTPNK	1xOxidation [M5]	1	2	7	QDY55751.1	0	2191.11	High	0.0002634	1.867e-10	114	3.58796e-07	0.000562632
	High	VDAGPVLR		1	2	29	QDY55751.1	0	826.478	High	0.0002634	0.0004114	50	0.0101293	0.000562632
	High	KPTSHVFVEVVEGK		1	2	14	QDY55751.1	0	1555.85	High	0.0002634	1.104e-07	47	3.16497e-05	0.000562632
	High	VVASAVANGSLDAK		1	2	34	QDY55751.1	0	1301.71	High	0.0002634	5.03e-08	89	1.82398e-05	0.000562632
High	Master Protein	QDY55679.1	hypothetical protein HP1456	0	73.32	57	11	128	11	175	19.1	9.51	2266	11	1
	Confidence	Sequence	Modifications	# Protein Groups	# Proteins	# PSMs	Master Protein Accessions	# Missed Cleavages	Theo. MH+ [Da]	Confidence (by Search Engine): A Mascot	Percolator q-Value (by Search Engine): A Mascot	Percolator PEP (by Search Engine): A Mascot	Ions Score (by Search Engine): A Mascot	Qvality PEP	Qvality q-value
	High	ISQLVDKELIASK		1	1	14	QDY55679.1	1	1443.84	High	0.0002634	1.202e-06	69	0.000169085	0.000562632
	High	VFVLVGLDK		1	1	10	QDY55679.1	0	989.603	High	0.0002634	4.646e-06	70	0.000436973	0.000562632
	High	YSGVFLGR		1	1	13	QDY55679.1	0	898.478	High	0.0002634	7.19e-05	47	0.00299161	0.000562632
	High	AEDLITNNDVDYSTNQATAK		1	1	9	QDY55679.1	0	2183.01	High	0.0002634	5.091e-10	107	7.25276e-07	0.000562632
	High	ANLAANLK		1	1	43	QDY55679.1	0	814.478	High	0.0002634	0.002297	31	0.0331608	0.000562632
	High	GAPDWVVGDLEK		1	1	13	QDY55679.1	0	1285.64	High	0.0002634	6.856e-07	77	0.000114368	0.000562632
	High	EELGMVK		1	1	4	QDY55679.1	0	805.412	High	0.000503	0.007206	25	0.0715201	0.00198072
	High	QIVDKVREELGMVK		1	1	2	QDY55679.1	2	1643.91	High	0.0009153	0.01096	18	0.0939401	0.00456321
	High	DLENEK		1	1	10	QDY55679.1	0	747.352	High	0.0009153	0.01202	22	0.0997762	0.00456321
	High	SISGTDTEK		1	1	2	QDY55679.1	0	937.447	High	0.001634	0.02824	15	0.169864	0.00822454
	Medium	VREELGMVK		1	1	8	QDY55679.1	1	1060.58	High	0.002539	0.03562	12	0.19559	0.0131193
High	Master Protein	QDY55758.1	50S ribosomal protein L5	0	94.937	46	9	83	9	181	20.3	9.92	2228	9	1
	Confidence	Sequence	Modifications	# Protein Groups	# Proteins	# PSMs	Master Protein Accessions	# Missed Cleavages	Theo. MH+ [Da]	Confidence (by Search Engine): A Mascot	Percolator q-Value (by Search Engine): A Mascot	Percolator PEP (by Search Engine): A Mascot	Ions Score (by Search Engine): A Mascot	Qvality PEP	Qvality q-value
	High	IVISVGAGAYAK		1	1	10	QDY55758.1	0	1148.67	High	0.0002634	6.136e-07	83	0.000105765	0.000562632
	High	MYNFLEK	1xOxidation [M1]	1	1	2	QDY55758.1	0	960.45	High	0.0002634	0.0007013	33	0.0146438	0.000562632
	High	MYNFLEK		1	1	8	QDY55758.1	0	944.455	High	0.0002634	0.0009751	36	0.018387	0.000562632
	High	IMQNIAQTISLIAGQK		1	1	8	QDY55758.1	0	1728.97	High	0.0002634	4.292e-09	106	3.24062e-06	0.000562632
	High	IMQNIAQTISLIAGQK	1xOxidation [M2]	1	1	8	QDY55758.1	0	1744.96	High	0.0002634	4.887e-10	101	7.03988e-07	0.000562632
	High	LLELLGLPFAK		1	1	7	QDY55758.1	0	1213.76	High	0.0002634	2.802e-06	80	0.00030679	0.000562632
	High	LIVISLPR		1	1	10	QDY55758.1	0	910.608	High	0.0002634	6.604e-05	51	0.00281891	0.000562632
	High	QFYQNEVR		1	1	2	QDY55758.1	0	1083.52	High	0.0002634	0.00559	16	0.0605266	0.000562632
	High	LAQELDIK		1	1	6	QDY55758.1	0	929.53	High	0.0002634	0.001002	32	0.0187957	0.000562632
	High	LAQELDIKNPMLLPK		1	1	9	QDY55758.1	1	1722.98	High	0.0002634	1.25e-06	74	0.000174198	0.000562632
	High	LAQELDIKNPMLLPK	1xOxidation [M11]	1	1	6	QDY55758.1	1	1738.98	High	0.0002634	8.667e-07	61	0.000134729	0.000562632
	Medium	SVAGFK		1	1	7	QDY55758.1	0	608.34	High	0.005191	0.07329	15	0.294979	0.0294216
High	Master Protein	QDY55769.1	30S ribosomal protein S13	0	102.097	66	13	68	13	120	13.6	10.23	2021	13	1
	Confidence	Sequence	Modifications	# Protein Groups	# Proteins	# PSMs	Master Protein Accessions	# Missed Cleavages	Theo. MH+ [Da]	Confidence (by Search Engine): A Mascot	Percolator q-Value (by Search Engine): A Mascot	Percolator PEP (by Search Engine): A Mascot	Ions Score (by Search Engine): A Mascot	Qvality PEP	Qvality q-value
	High	IQQSYLVEGDLR		1	1	5	QDY55769.1	0	1420.74	High	0.0002634	7.289e-08	86	2.36715e-05	0.000562632
	High	IQQSYLVEGDLRK		1	1	3	QDY55769.1	1	1548.84	High	0.0002634	4.51e-06	72	0.000428913	0.000562632
	High	VHELSEDEVSSIAK		1	1	10	QDY55769.1	0	1542.76	High	0.0002634	1.204e-07	73	3.3718e-05	0.000562632
	High	SLMDLGNYR		1	1	6	QDY55769.1	0	1068.51	High	0.0002634	7.536e-05	54	0.00309336	0.000562632
	High	SLMDLGNYR	1xOxidation [M3]	1	1	5	QDY55769.1	0	1084.51	High	0.0002634	1.602e-05	54	0.00104414	0.000562632
	High	RVHELSEDEVSSIAK		1	1	2	QDY55769.1	1	1698.87	High	0.0002634	0.0004104	44	0.010092	0.000562632
	High	RVEYALTYIYGIGLK		1	1	1	QDY55769.1	1	1758.98	High	0.0002634	4.637e-05	46	0.00219738	0.000562632
	High	VEYALTYIYGIGLK		1	1	6	QDY55769.1	0	1602.88	High	0.0002634	9.369e-09	93	5.60222e-06	0.000562632
	High	EILEAVGISFDKR		1	1	6	QDY55769.1	1	1476.81	High	0.0002634	1.055e-05	60	0.000778137	0.000562632
	High	EILEAVGISFDK		1	1	1	QDY55769.1	0	1320.7	High	0.0002634	2.928e-06	63	0.000316066	0.000562632
	High	KIQQSYLVEGDLR		1	1	6	QDY55769.1	1	1548.84	High	0.0002634	3.168e-07	86	6.64041e-05	0.000562632
	High	KIQQSYLVEGDLRK		1	1	4	QDY55769.1	2	1676.93	High	0.0002634	0.0001613	56	0.00526029	0.000562632
	High	IAGVDLPK		1	1	12	QDY55769.1	0	812.488	High	0.0002634	5.146e-05	55	0.00236702	0.000562632
	High	VQMDIK		1	1	1	QDY55769.1	0	733.391	High	0.0007308	0.009804	27	0.0875153	0.00334799
High	Master Protein	QDY55746.1	50S ribosomal protein L3	0	80.75	51	12	101	12	191	21.2	10.24	1847	12	1
	Confidence	Sequence	Modifications	# Protein Groups	# Proteins	# PSMs	Master Protein Accessions	# Missed Cleavages	Theo. MH+ [Da]	Confidence (by Search Engine): A Mascot	Percolator q-Value (by Search Engine): A Mascot	Percolator PEP (by Search Engine): A Mascot	Ions Score (by Search Engine): A Mascot	Qvality PEP	Qvality q-value
	High	MEFLVQK		1	1	15	QDY55746.1	0	894.475	High	0.0002634	0.0003671	45	0.0093386	0.000562632
	High	MEFLVQK	1xOxidation [M1]	1	1	4	QDY55746.1	0	910.47	High	0.0002634	0.001502	28	0.02481	0.000562632
	High	TIDANSTPVTLLK		1	1	10	QDY55746.1	0	1372.77	High	0.0002634	5.211e-06	71	0.000474271	0.000562632
	High	EFNHFATLK		1	1	6	QDY55746.1	0	1106.56	High	0.0002634	0.0004586	35	0.0109055	0.000562632
	High	WNFQGGPAAHGSR		1	1	7	QDY55746.1	0	1384.65	High	0.0002634	1.032e-05	51	0.000766637	0.000562632
	High	ELGDLDLSALETLK		1	1	4	QDY55746.1	0	1516.81	High	0.0002634	3.514e-07	59	7.15383e-05	0.000562632
	High	ELGDLDLSALETLKR		1	1	10	QDY55746.1	1	1672.91	High	0.0002634	3.574e-06	62	0.000364102	0.000562632
	High	ALVAYAMHK		1	1	8	QDY55746.1	0	1003.54	High	0.0002634	0.0001947	37	0.00601147	0.000562632
	High	GSVAGFSGAYGR		1	1	14	QDY55746.1	0	1128.54	High	0.0002634	7.086e-06	56	0.000588577	0.000562632
	High	EFLVQK		1	1	2	QDY55746.1	0	763.435	High	0.000503	0.007552	34	0.0737748	0.00198072
	High	GFAGVMK		1	1	9	QDY55746.1	0	709.37	High	0.000503	0.007413	39	0.0727648	0.00198072
	High	ESMVLVLK		1	1	4	QDY55746.1	0	918.533	High	0.0007308	0.009659	6	0.0866301	0.00334799
	High	EWPGR		1	1	8	QDY55746.1	0	644.315	High	0.001248	0.01863	14	0.131796	0.0057019
High	Master Protein	QDY55749.1	50S ribosomal protein L2	0	57.675	44	12	87	12	276	30.3	10.36	1648	12	1
	Confidence	Sequence	Modifications	# Protein Groups	# Proteins	# PSMs	Master Protein Accessions	# Missed Cleavages	Theo. MH+ [Da]	Confidence (by Search Engine): A Mascot	Percolator q-Value (by Search Engine): A Mascot	Percolator PEP (by Search Engine): A Mascot	Ions Score (by Search Engine): A Mascot	Qvality PEP	Qvality q-value
	High	VGDSVIAAEGGLDIK		1	1	9	QDY55749.1	0	1443.77	High	0.0002634	5.794e-08	87	2.01691e-05	0.000562632
	High	SAGMSAQIMGR		1	1	14	QDY55749.1	0	1108.52	High	0.0002634	7.649e-06	64	0.000620066	0.000562632
	High	TGTSGHPVSPWGTPAK		1	1	11	QDY55749.1	0	1579.79	High	0.0002634	9.023e-05	19	0.00350986	0.000562632
	High	NIPIGTVVHNIEMHPGAGGQLAR		1	1	3	QDY55749.1	0	2381.25	High	0.0002634	3.235e-05	13	0.00170635	0.000562632
	High	VAAIEYDPYR		1	1	15	QDY55749.1	0	1196.59	High	0.0002634	1.923e-05	76	0.00118498	0.000562632
	High	YILQPSGLK		1	1	11	QDY55749.1	0	1018.59	High	0.0002634	0.004763	28	0.0542821	0.000562632
	High	IALVVYPDGDKR		1	1	9	QDY55749.1	1	1345.75	High	0.0002634	4.136e-05	46	0.00202476	0.000562632
	High	FMSVLDSK		1	1	4	QDY55749.1	0	926.465	High	0.0002634	0.004382	32	0.0514819	0.000562632
	High	RFMSVLDSK		1	1	2	QDY55749.1	1	1082.57	High	0.0009153	0.01165	35	0.0977963	0.00456321
	High	ILISR		1	4	15	QDY55749.1	0	601.403	High	0.0009153	0.01363	26	0.108051	0.00456321
	Medium	IIDFK		1	2	6	QDY55749.1	0	635.376	High	0.005799	0.08487	21	0.319681	0.0314172
	Medium	YNIEGK		1	1	1	QDY55749.1	0	723.367	High	0.008429	0.1023	13	0.353689	0.0426617
High	Master Protein	QDY55753.1	50S ribosomal protein L16	0	67.713	53	7	99	7	141	16	10.43	1582	7	1
	Confidence	Sequence	Modifications	# Protein Groups	# Proteins	# PSMs	Master Protein Accessions	# Missed Cleavages	Theo. MH+ [Da]	Confidence (by Search Engine): A Mascot	Percolator q-Value (by Search Engine): A Mascot	Percolator PEP (by Search Engine): A Mascot	Ions Score (by Search Engine): A Mascot	Qvality PEP	Qvality q-value
	High	IVTCESENEIY	1xPropionamide [C4]	1	1	6	QDY55753.1	0	1370.61	High	0.0002634	0.006485	29	0.0667336	0.000562632
	High	IVYEMLGIEEGLAR		1	1	9	QDY55753.1	0	1592.84	High	0.0002634	1.003e-08	102	5.8801e-06	0.000562632
	High	IVYEMLGIEEGLAR	1xOxidation [M5]	1	1	6	QDY55753.1	0	1608.83	High	0.0002634	6.974e-09	81	4.56471e-06	0.000562632
	High	VFPDKPLTAKPLETR		1	1	13	QDY55753.1	0	1711.97	High	0.0002634	2.757e-06	62	0.000303382	0.000562632
	High	EALALAQSK		1	1	32	QDY55753.1	0	930.525	High	0.0002634	0.0007209	32	0.0149155	0.000562632
	High	WVMNIKPGR		1	1	8	QDY55753.1	0	1100.6	High	0.0002634	0.0002693	42	0.00753552	0.000562632
	High	GNSIAFGDIAIK		1	1	13	QDY55753.1	0	1205.65	High	0.0002634	3.819e-06	64	0.000380739	0.000562632
	Medium	MLMPK		1	1	12	QDY55753.1	0	619.331	High	0.003529	0.05143	9	0.242286	0.0203104
High	Master Protein	QDW68008.1	50S ribosomal protein L25/general stress protein Ctc	0	71.415	50	10	58	10	178	19.9	9.39	1579	10	1
	Confidence	Sequence	Modifications	# Protein Groups	# Proteins	# PSMs	Master Protein Accessions	# Missed Cleavages	Theo. MH+ [Da]	Confidence (by Search Engine): A Mascot	Percolator q-Value (by Search Engine): A Mascot	Percolator PEP (by Search Engine): A Mascot	Ions Score (by Search Engine): A Mascot	Qvality PEP	Qvality q-value
	High	MLEGVIR		1	2	4	QDW68008.1	0	817.46	High	0.0002634	0.0005561	47	0.0124539	0.000562632
	High	ILDHDSIAVIGVIK		1	2	7	QDW68008.1	0	1492.87	High	0.0002634	3.081e-06	37	0.000328056	0.000562632
	High	LGDKTFEVVVQEYQK		1	2	4	QDW68008.1	1	1782.93	High	0.0002634	2.134e-05	39	0.00127654	0.000562632
	High	TFEVVVQEYQK		1	2	7	QDW68008.1	0	1369.7	High	0.0002634	4.342e-07	81	8.27198e-05	0.000562632
	High	NPVTNELIHVDLLAVTK		1	2	9	QDW68008.1	0	1876.05	High	0.0002634	7.458e-10	117	9.48295e-07	0.000562632
	High	DGYLIANVYGK		1	2	7	QDW68008.1	0	1212.63	High	0.0002634	3.279e-06	72	0.000343045	0.000562632
	High	HLIFPVK		1	2	4	QDW68008.1	0	853.529	High	0.0002634	5.359e-05	54	0.00242943	0.000562632
	High	GILMLSK		1	2	8	QDW68008.1	0	761.459	High	0.0002634	0.002312	53	0.0332807	0.000562632
	High	GIENVNGAFK		1	2	6	QDW68008.1	0	1048.54	High	0.0002634	2.994e-05	63	0.00161976	0.000562632
	High	KHLIFPVK		1	2	2	QDW68008.1	1	981.624	High	0.002011	0.02988	33	0.176174	0.00942662
High	Master Protein	QDY56970.1	DUF3944 domain-containing protein	0	87.242	42	10	58	10	253	28.4	5.43	1575	10	1
	Confidence	Sequence	Modifications	# Protein Groups	# Proteins	# PSMs	Master Protein Accessions	# Missed Cleavages	Theo. MH+ [Da]	Confidence (by Search Engine): A Mascot	Percolator q-Value (by Search Engine): A Mascot	Percolator PEP (by Search Engine): A Mascot	Ions Score (by Search Engine): A Mascot	Qvality PEP	Qvality q-value
	High	SLEEMDDEEVKEMCDELSIK	1xPropionamide [C14]	1	1	4	QDY56970.1	1	2443.06	High	0.0002634	5.554e-07	61	9.85411e-05	0.000562632
	High	SLEEMDDEEVKEMCDELSIK	1xPropionamide [C14]; 1xOxidation [M5]	1	1	3	QDY56970.1	1	2459.05	High	0.0002634	1.863e-06	44	0.000230318	0.000562632
	High	SLQIESV		1	1	4	QDY56970.1	0	775.42	High	0.0002634	0.004389	30	0.0514819	0.000562632
	High	SYQLAVIVANAVAK		1	1	8	QDY56970.1	0	1446.83	High	0.0002634	7.013e-09	123	4.58174e-06	0.000562632
	High	TETTLIEQNMLSK		1	1	4	QDY56970.1	0	1507.77	High	0.0002634	1.355e-07	71	3.65966e-05	0.000562632
	High	QALSAATLTLFK		1	1	4	QDY56970.1	0	1263.73	High	0.0002634	7.201e-06	64	0.000595187	0.000562632
	High	YDRDLEFLK		1	1	5	QDY56970.1	1	1198.61	High	0.0002634	2.435e-05	39	0.00140098	0.000562632
	High	DLEFLK		1	1	5	QDY56970.1	0	764.419	High	0.0002634	0.006511	38	0.0669657	0.000562632
	High	KTETTLIEQNMLSK		1	1	6	QDY56970.1	1	1635.86	High	0.0002634	7.095e-08	103	2.32349e-05	0.000562632
	High	IAEELQYYGSNSFASFIK		1	1	8	QDY56970.1	0	2067.01	High	0.0002634	2.629e-11	104	9.04636e-08	0.000562632
	High	GLSLAGNQVLTR		1	1	7	QDY56970.1	0	1228.7	High	0.0002634	3.991e-05	54	0.00198008	0.000562632
High	Master Protein	QDY55763.1	30S ribosomal protein S5	0	71.778	76	9	73	9	147	15.8	9.73	1395	9	1
	Confidence	Sequence	Modifications	# Protein Groups	# Proteins	# PSMs	Master Protein Accessions	# Missed Cleavages	Theo. MH+ [Da]	Confidence (by Search Engine): A Mascot	Percolator q-Value (by Search Engine): A Mascot	Percolator PEP (by Search Engine): A Mascot	Ions Score (by Search Engine): A Mascot	Qvality PEP	Qvality q-value
	High	MEEINREEFQEVVVNIGR		1	1	4	QDY55763.1	1	2191.08	High	0.0002634	3.85e-08	47	1.51412e-05	0.000562632
	High	MEEINREEFQEVVVNIGR	1xOxidation [M1]	1	1	4	QDY55763.1	1	2207.08	High	0.0002634	8.267e-07	51	0.000130288	0.000562632
	High	ILLKPASEGTGVIAGGSTRPIVELAGIK		1	1	6	QDY55763.1	0	2747.6	High	0.0002634	4.629e-07	24	8.64999e-05	0.000562632
	High	SLGSNNPYNVVHATFDALAK		1	1	7	QDY55763.1	0	2118.06	High	0.0002634	3.169e-08	81	1.31924e-05	0.000562632
	High	NGLVGFGLGK		1	1	8	QDY55763.1	0	961.547	High	0.0002634	2.002e-05	66	0.00122079	0.000562632
	High	NLIHVTIK		1	1	4	QDY55763.1	0	937.583	High	0.0002634	0.0004281	44	0.0103945	0.000562632
	High	EEFQEVVVNIGR		1	1	4	QDY55763.1	0	1418.73	High	0.0002634	5.165e-06	60	0.000470752	0.000562632
	High	AVDDAFK		1	1	10	QDY55763.1	0	765.378	High	0.0002634	0.006351	35	0.0658123	0.000562632
	High	GTTIAHDIEHK		1	1	18	QDY55763.1	0	1221.62	High	0.0002634	0.001891	25	0.029006	0.000562632
	High	FNALVVVGNK		1	1	8	QDY55763.1	0	1060.61	High	0.0002634	3.197e-07	88	6.69005e-05	0.000562632
High	Master Protein	QDY55750.1	30S ribosomal protein S19	0	71.475	57	6	82	6	93	10.7	10.36	1340	6	1
	Confidence	Sequence	Modifications	# Protein Groups	# Proteins	# PSMs	Master Protein Accessions	# Missed Cleavages	Theo. MH+ [Da]	Confidence (by Search Engine): A Mascot	Percolator q-Value (by Search Engine): A Mascot	Percolator PEP (by Search Engine): A Mascot	Ions Score (by Search Engine): A Mascot	Qvality PEP	Qvality q-value
	High	VFVPVYITENHVGYK		1	1	28	QDY55750.1	0	1764.93	High	0.0002634	1.568e-07	59	4.04674e-05	0.000562632
	High	LGEFAPTR		1	1	13	QDY55750.1	0	890.473	High	0.0002634	0.001224	39	0.0215202	0.000562632
	High	STILPEMIGFTYNVHNGR		1	1	6	QDY55750.1	0	2049.02	High	0.0002634	2.844e-09	109	2.43277e-06	0.000562632
	High	STILPEMIGFTYNVHNGR	1xOxidation [M7]	1	1	3	QDY55750.1	0	2065.02	High	0.0002634	0.002548	15	0.0356401	0.000562632
	High	RSTILPEMIGFTYNVHNGR		1	1	4	QDY55750.1	1	2205.12	High	0.0002634	2.218e-08	61	1.02794e-05	0.000562632
	High	KGPFIDDHLMK		1	1	14	QDY55750.1	1	1300.67	High	0.0002634	7.211e-05	59	0.00299161	0.000562632
	High	KGPFIDDHLMK	1xOxidation [M10]	1	1	4	QDY55750.1	1	1316.67	High	0.0002634	0.00206	38	0.0308483	0.000562632
	High	GPFIDDHLMK		1	1	10	QDY55750.1	0	1172.58	High	0.0002634	1.795e-05	51	0.00112902	0.000562632
High	Master Protein	QDY56993.1	peroxiredoxin	0	73.817	62	12	53	12	198	22.2	6.3	1334	12	1
	Confidence	Sequence	Modifications	# Protein Groups	# Proteins	# PSMs	Master Protein Accessions	# Missed Cleavages	Theo. MH+ [Da]	Confidence (by Search Engine): A Mascot	Percolator q-Value (by Search Engine): A Mascot	Percolator PEP (by Search Engine): A Mascot	Ions Score (by Search Engine): A Mascot	Qvality PEP	Qvality q-value
	High	NGVILFFWPK		1	1	2	QDY56993.1	0	1220.68	High	0.0002634	9.714e-06	62	0.000733146	0.000562632
	High	DYDVLFEEAIALR		1	1	4	QDY56993.1	0	1553.78	High	0.0002634	5.169e-10	130	7.33424e-07	0.000562632
	High	DFTFVCPTEIIAFDKR	1xPropionamide [C6]	1	1	2	QDY56993.1	1	1972.98	High	0.0002634	0.005662	17	0.0609515	0.000562632
	High	APAVLGNNEVDEHFELSK		1	1	8	QDY56993.1	0	1968.97	High	0.0002634	3.992e-10	115	6.11098e-07	0.000562632
	High	GVAEYLKENSINL		1	1	2	QDY56993.1	1	1449.76	High	0.0002634	0.0002349	52	0.00684388	0.000562632
	High	HAVINDLPLGR		1	1	10	QDY56993.1	0	1204.68	High	0.0002634	3.75e-05	65	0.00189365	0.000562632
	High	GAFLIDK		1	1	5	QDY56993.1	0	763.435	High	0.0002634	0.001522	38	0.0250825	0.000562632
	High	GGIGQVTFPMVADITK		1	1	8	QDY56993.1	0	1633.86	High	0.0002634	4.12e-07	70	7.99935e-05	0.000562632
	High	GGIGQVTFPMVADITK	1xOxidation [M10]	1	1	4	QDY56993.1	0	1649.86	High	0.0002634	4.176e-07	80	8.05915e-05	0.000562632
	High	GVAEYLK		1	1	2	QDY56993.1	0	779.43	High	0.0009153	0.01156	27	0.097144	0.00456321
	Medium	LAPDFK		1	1	4	QDY56993.1	0	690.382	High	0.004215	0.0595	15	0.262878	0.0250805
	Medium	NADEMLR		1	1	1	QDY56993.1	0	848.393	High	0.004897	0.06512	19	0.276468	0.0294216
	Medium	MLVTK		1	1	1	QDY56993.1	0	591.353	High	0.005024	0.06647	16	0.279382	0.0294216
High	Master Protein	QDY55912.1	50S ribosomal protein L19	0	47.157	48	8	81	8	118	13.6	10.14	1310	8	1
	Confidence	Sequence	Modifications	# Protein Groups	# Proteins	# PSMs	Master Protein Accessions	# Missed Cleavages	Theo. MH+ [Da]	Confidence (by Search Engine): A Mascot	Percolator q-Value (by Search Engine): A Mascot	Percolator PEP (by Search Engine): A Mascot	Ions Score (by Search Engine): A Mascot	Qvality PEP	Qvality q-value
	High	IGANNIGVEK		1	1	9	QDY55912.1	0	1014.56	High	0.0002634	0.0004625	44	0.0109863	0.000562632
	High	IFPFYSESLASVEVLR		1	1	8	QDY55912.1	0	1856.98	High	0.0002634	3.551e-09	79	2.83405e-06	0.000562632
	High	YIQQFEDTQLK		1	1	8	QDY55912.1	0	1412.71	High	0.0002634	1.252e-05	58	0.000876569	0.000562632
	High	YIQQFEDTQLKDK		1	1	23	QDY55912.1	1	1655.83	High	0.0002634	2.56e-07	89	5.72145e-05	0.000562632
	High	KIGANNIGVEK		1	1	8	QDY55912.1	1	1142.65	High	0.0009153	0.01071	44	0.092685	0.00456321
	High	LGITIK		1	2	10	QDY55912.1	0	644.434	High	0.001248	0.02336	18	0.15151	0.0057019
	High	LYYLR		1	1	14	QDY55912.1	0	727.414	High	0.001248	0.01681	21	0.123565	0.0057019
	High	AMPTFK		1	1	6	QDY55912.1	0	694.359	High	0.001437	0.02555	20	0.160233	0.00697344
High	Master Protein	QDY55820.1	30S ribosomal protein S18	0	57.243	46	8	70	8	85	10.4	10.13	1251	8	1
	Confidence	Sequence	Modifications	# Protein Groups	# Proteins	# PSMs	Master Protein Accessions	# Missed Cleavages	Theo. MH+ [Da]	Confidence (by Search Engine): A Mascot	Percolator q-Value (by Search Engine): A Mascot	Percolator PEP (by Search Engine): A Mascot	Ions Score (by Search Engine): A Mascot	Qvality PEP	Qvality q-value
	High	ISFIDYK		1	1	8	QDY55820.1	0	885.472	High	0.0002634	0.0002444	41	0.00702363	0.000562632
	High	ISFIDYKDLDMLK		1	1	8	QDY55820.1	1	1600.83	High	0.0002634	2.358e-06	69	0.000271318	0.000562632
	High	ISFIDYKDLDMLK	1xOxidation [M11]	1	1	6	QDY55820.1	1	1616.82	High	0.0002634	2.57e-05	59	0.00145409	0.000562632
	High	DLDMLK		1	1	6	QDY55820.1	0	734.375	High	0.0002634	0.001855	51	0.0286922	0.000562632
	High	HMALIPYIVDR	1xOxidation [M2]	1	1	6	QDY55820.1	0	1343.71	High	0.0002634	0.0001129	46	0.00410231	0.000562632
	High	HMALIPYIVDRK		1	1	2	QDY55820.1	1	1455.81	High	0.0002634	6.429e-06	45	0.000550428	0.000562632
	High	HMALIPYIVDR		1	1	6	QDY55820.1	0	1327.72	High	0.0002634	0.0001574	40	0.00516363	0.000562632
	High	KVVDSPFK		1	1	6	QDY55820.1	1	919.525	High	0.0002634	0.002145	50	0.0316394	0.000562632
	High	VEVAIK		1	1	10	QDY55820.1	0	658.413	High	0.0007308	0.008935	47	0.0823237	0.00334799
	High	VVDSPFK		1	1	12	QDY55820.1	0	791.43	High	0.0009153	0.01113	41	0.0948913	0.00456321
High	Master Protein	QDY55747.1	50S ribosomal protein L4	0	67.109	38	9	65	9	215	24	9.41	1199	9	1
	Confidence	Sequence	Modifications	# Protein Groups	# Proteins	# PSMs	Master Protein Accessions	# Missed Cleavages	Theo. MH+ [Da]	Confidence (by Search Engine): A Mascot	Percolator q-Value (by Search Engine): A Mascot	Percolator PEP (by Search Engine): A Mascot	Ions Score (by Search Engine): A Mascot	Qvality PEP	Qvality q-value
	High	LFVVEK		1	1	11	QDY55747.1	0	734.445	High	0.0002634	0.005588	27	0.0605266	0.000562632
	High	RYEGINSHNLYLYVK		1	1	6	QDY55747.1	1	1868.97	High	0.0002634	7.179e-06	35	0.000592976	0.000562632
	High	RLALEYALEEK		1	1	5	QDY55747.1	1	1334.73	High	0.0002634	1.491e-06	63	0.000196974	0.000562632
	High	EANQMFQALEQR		1	1	12	QDY55747.1	0	1464.69	High	0.0002634	2.199e-06	42	0.000258498	0.000562632
	High	EANQMFQALEQR	1xOxidation [M5]	1	1	4	QDY55747.1	0	1480.68	High	0.0002634	0.0001878	38	0.00585749	0.000562632
	High	YEGINSHNLYLYVK		1	1	4	QDY55747.1	0	1712.86	High	0.0002634	0.0001273	27	0.00446795	0.000562632
	High	AIVLDSHLK		1	1	5	QDY55747.1	0	995.588	High	0.0002634	0.0003876	43	0.00969012	0.000562632
	High	AGSITSPVFVGGGVSHGATNNR		1	1	7	QDY55747.1	0	2085.05	High	0.0002634	3.991e-07	88	7.82261e-05	0.000562632
	High	LALEYALEEK		1	1	6	QDY55747.1	0	1178.63	High	0.0002634	5.58e-05	47	0.00250277	0.000562632
	Medium	GSVELPK		1	1	5	QDY55747.1	0	729.414	High	0.005024	0.06956	22	0.286747	0.0294216
High	Master Protein	QDY55770.1	30S ribosomal protein S11	0	37.279	30	5	79	5	131	14	10.33	1127	5	1
	Confidence	Sequence	Modifications	# Protein Groups	# Proteins	# PSMs	Master Protein Accessions	# Missed Cleavages	Theo. MH+ [Da]	Confidence (by Search Engine): A Mascot	Percolator q-Value (by Search Engine): A Mascot	Percolator PEP (by Search Engine): A Mascot	Ions Score (by Search Engine): A Mascot	Qvality PEP	Qvality q-value
	High	STPYAAQQAVESALSK		1	1	14	QDY55770.1	0	1650.83	High	0.0002634	1.033e-08	91	6.01295e-06	0.000562632
	High	SVGATEGVK		1	1	35	QDY55770.1	0	847.452	High	0.0002634	0.001892	30	0.0291114	0.000562632
	High	KSTPYAAQQAVESALSK		1	1	8	QDY55770.1	1	1778.93	High	0.0002634	3.989e-08	119	1.54833e-05	0.000562632
	High	VQGPGSGR		1	1	4	QDY55770.1	0	757.395	High	0.0009153	0.01419	11	0.110939	0.00456321
	Medium	ETAIK		1	1	18	QDY55770.1	0	561.324	High	0.005191	0.07236	13	0.293472	0.0294216
High	Master Protein	QDY56116.1	50S ribosomal protein L35	0	2.962	17	2	58	2	64	7.3	12.21	1026	2	1
	Confidence	Sequence	Modifications	# Protein Groups	# Proteins	# PSMs	Master Protein Accessions	# Missed Cleavages	Theo. MH+ [Da]	Confidence (by Search Engine): A Mascot	Percolator q-Value (by Search Engine): A Mascot	Percolator PEP (by Search Engine): A Mascot	Ions Score (by Search Engine): A Mascot	Qvality PEP	Qvality q-value
	High	SHILTK		1	1	40	QDY56116.1	0	698.42	High	0.0007308	0.009665	41	0.0866301	0.00334799
	Medium	GSAFK		1	1	18	QDY56116.1	0	509.272	Medium	0.01008	0.1128	6	0.373006	0.049063
High	Master Protein	QDY56079.1	50S ribosomal protein L13	0	53.476	44	8	45	8	141	16.1	9.82	1000	8	1
	Confidence	Sequence	Modifications	# Protein Groups	# Proteins	# PSMs	Master Protein Accessions	# Missed Cleavages	Theo. MH+ [Da]	Confidence (by Search Engine): A Mascot	Percolator q-Value (by Search Engine): A Mascot	Percolator PEP (by Search Engine): A Mascot	Ions Score (by Search Engine): A Mascot	Qvality PEP	Qvality q-value
	High	LYHLAVR		1	1	6	QDY56079.1	0	871.515	High	0.0002634	0.002347	36	0.033643	0.000562632
	High	LEDKEYFTHSGYFGSTK		1	1	8	QDY56079.1	1	2008.93	High	0.0002634	4.068e-07	70	7.91049e-05	0.000562632
	High	LITEIAVLLR		1	1	4	QDY56079.1	0	1140.74	High	0.0002634	4.124e-06	72	0.000402607	0.000562632
	High	TLQEMLEKAPEK		1	1	6	QDY56079.1	1	1416.74	High	0.0002634	8.404e-05	54	0.00333198	0.000562632
	High	TLQEMLEK		1	1	6	QDY56079.1	0	991.513	High	0.0002634	0.0001049	59	0.00389451	0.000562632
	High	DWVVLDAK		1	1	8	QDY56079.1	0	945.504	High	0.0002634	7.446e-05	66	0.00305906	0.000562632
	High	VNDIVRDWVVLDAK		1	1	6	QDY56079.1	1	1641.9	High	0.0002634	1.973e-05	71	0.00120723	0.000562632
	Medium	DWVVLDAKDK		1	1	1	QDY56079.1	1	1188.63	High	0.004374	0.06053	18	0.265704	0.0262138
High	Master Protein	QDY55764.1	50S ribosomal protein L15	0	54.614	47	7	50	7	133	14.7	10.52	987	7	1
	Confidence	Sequence	Modifications	# Protein Groups	# Proteins	# PSMs	Master Protein Accessions	# Missed Cleavages	Theo. MH+ [Da]	Confidence (by Search Engine): A Mascot	Percolator q-Value (by Search Engine): A Mascot	Percolator PEP (by Search Engine): A Mascot	Ions Score (by Search Engine): A Mascot	Qvality PEP	Qvality q-value
	High	TKDSHIYSINVEK		1	1	4	QDY55764.1	1	1533.79	High	0.0002634	2.045e-05	66	0.0012391	0.000562632
	High	NLEEITFSSLR		1	1	11	QDY55764.1	0	1308.68	High	0.0002634	2.089e-06	69	0.000249979	0.000562632
	High	DSHIYSINVEKNEAIK		1	1	10	QDY55764.1	1	1859.95	High	0.0002634	4.615e-06	63	0.000435349	0.000562632
	High	ALHHFPLYIEGVK		1	1	9	QDY55764.1	0	1523.84	High	0.0002634	2.221e-07	45	5.17418e-05	0.000562632
	High	TKDSHIYSINVEKNEAIK		1	1	4	QDY55764.1	2	2089.09	High	0.0002634	8.738e-06	69	0.000680545	0.000562632
	High	GFEGGQQPLQR		1	1	7	QDY55764.1	0	1216.61	High	0.0002634	0.004728	17	0.0540911	0.000562632
	High	GLENLKPAK		1	1	5	QDY55764.1	0	969.573	High	0.001248	0.01883	34	0.132643	0.0057019
High	Master Protein	QDY55745.1	30S ribosomal protein S10	0	54.736	57	6	43	6	104	11.9	9.31	940	6	1
	Confidence	Sequence	Modifications	# Protein Groups	# Proteins	# PSMs	Master Protein Accessions	# Missed Cleavages	Theo. MH+ [Da]	Confidence (by Search Engine): A Mascot	Percolator q-Value (by Search Engine): A Mascot	Percolator PEP (by Search Engine): A Mascot	Ions Score (by Search Engine): A Mascot	Qvality PEP	Qvality q-value
	High	LIDIISATPETVDSLMK		1	1	8	QDY55745.1	0	1845.99	High	0.0002634	2.754e-06	51	0.000303382	0.000562632
	High	LIDIISATPETVDSLMK	1xOxidation [M16]	1	1	6	QDY55745.1	0	1861.98	High	0.0002634	2.589e-05	37	0.00145951	0.000562632
	High	SVVAIVEAVK		1	1	4	QDY55745.1	0	1014.62	High	0.0002634	1.033e-06	90	0.000152344	0.000562632
	High	SVVAIVEAVKR		1	1	8	QDY55745.1	1	1170.72	High	0.0002634	2.611e-05	59	0.00147041	0.000562632
	High	EQFEIR		1	1	3	QDY55745.1	0	821.415	High	0.0002634	0.005827	14	0.0622432	0.000562632
	High	LDLAPEVDVEVTSMETK		1	1	8	QDY55745.1	0	1875.93	High	0.0002634	3.193e-09	94	2.63065e-06	0.000562632
	High	GPIPLPTK		1	1	6	QDY55745.1	0	822.508	High	0.0007308	0.009882	33	0.0878121	0.00334799
High	Master Protein	QDY56071.1	urease subunit alpha, UreA	0	64.171	46	11	43	11	238	26.5	8.47	937	11	1
	Confidence	Sequence	Modifications	# Protein Groups	# Proteins	# PSMs	Master Protein Accessions	# Missed Cleavages	Theo. MH+ [Da]	Confidence (by Search Engine): A Mascot	Percolator q-Value (by Search Engine): A Mascot	Percolator PEP (by Search Engine): A Mascot	Ions Score (by Search Engine): A Mascot	Qvality PEP	Qvality q-value
	High	LVPGELFLKNEDITINEGK		1	1	1	QDY56071.1	1	2129.15	High	0.0002634	0.0002003	18	0.00612392	0.000562632
	High	LVTVHTPIEANGK		1	1	8	QDY56071.1	0	1378.77	High	0.0002634	1.743e-05	62	0.0011082	0.000562632
	High	IFGFNALVDR		1	1	4	QDY56071.1	0	1151.62	High	0.0002634	7.784e-07	76	0.000124595	0.000562632
	High	LMLHYAGELAK		1	1	4	QDY56071.1	0	1245.67	High	0.0002634	0.0005804	26	0.0128737	0.000562632
	High	LNYVEAVALISAHIMEEAR	1xOxidation [M15]	1	1	2	QDY56071.1	0	2145.1	High	0.0002634	3.744e-07	68	7.48075e-05	0.000562632
	High	LNYVEAVALISAHIMEEAR		1	1	1	QDY56071.1	0	2129.11	High	0.0002634	0.0002257	15	0.00664405	0.000562632
	High	TAAELMQEGR		1	1	3	QDY56071.1	0	1105.53	High	0.0002634	6.761e-05	63	0.00286113	0.000562632
	High	SVELIDIGGNR		1	1	4	QDY56071.1	0	1172.63	High	0.0002634	1.226e-07	88	3.40968e-05	0.000562632
	High	SVELIDIGGNRR		1	1	4	QDY56071.1	1	1328.73	High	0.0002634	0.002511	29	0.0352571	0.000562632
	High	ELDKLMLHYAGELAK		1	1	6	QDY56071.1	1	1730.91	High	0.0002634	6.768e-05	46	0.00286113	0.000562632
	High	LDIASGTAVR		1	1	2	QDY56071.1	0	1002.56	High	0.0002634	0.0005881	34	0.0129689	0.000562632
	High	RLDIASGTAVR		1	1	4	QDY56071.1	1	1158.66	High	0.0009153	0.0142	26	0.110939	0.00456321
High	Master Protein	QDY55761.1	50S ribosomal protein L6	0	54.824	51	8	41	8	178	19.5	9.83	936	8	1
	Confidence	Sequence	Modifications	# Protein Groups	# Proteins	# PSMs	Master Protein Accessions	# Missed Cleavages	Theo. MH+ [Da]	Confidence (by Search Engine): A Mascot	Percolator q-Value (by Search Engine): A Mascot	Percolator PEP (by Search Engine): A Mascot	Ions Score (by Search Engine): A Mascot	Qvality PEP	Qvality q-value
	High	IIEIPSSVQASVEGSK		1	1	8	QDY55761.1	0	1643.89	High	0.0002634	9.492e-08	108	2.85159e-05	0.000562632
	High	VKVTLENNQLSFQPVGEDAQSR		1	1	3	QDY55761.1	1	2459.25	High	0.0002634	0.0004156	20	0.0102044	0.000562632
	High	TLDLSLGFSHPVK		1	1	4	QDY55761.1	0	1413.77	High	0.0002634	3.749e-05	41	0.00189365	0.000562632
	High	TLEVNGVGYK		1	1	4	QDY55761.1	0	1079.57	High	0.0002634	0.0005105	49	0.0117405	0.000562632
	High	YSNEVIIR		1	1	6	QDY55761.1	0	993.536	High	0.0002634	0.0001884	49	0.00585749	0.000562632
	High	YPIPAGIEMVVEK		1	1	4	QDY55761.1	0	1445.77	High	0.0002634	9.742e-07	63	0.00014623	0.000562632
	High	YPIPAGIEMVVEK	1xOxidation [M9]	1	1	2	QDY55761.1	0	1461.77	High	0.0002634	0.0001575	45	0.00518282	0.000562632
	High	VTLENNQLSFQPVGEDAQSR		1	1	6	QDY55761.1	0	2232.09	High	0.0002634	2.101e-08	77	9.86685e-06	0.000562632
	High	SFRPPEPYK		1	1	4	QDY55761.1	0	1120.58	High	0.0009153	0.01234	13	0.101453	0.00456321
High	Master Protein	QDY56128.1	lactate utilization protein C	0	62.654	50	10	49	10	211	23.6	7.53	930	10	1
	Confidence	Sequence	Modifications	# Protein Groups	# Proteins	# PSMs	Master Protein Accessions	# Missed Cleavages	Theo. MH+ [Da]	Confidence (by Search Engine): A Mascot	Percolator q-Value (by Search Engine): A Mascot	Percolator PEP (by Search Engine): A Mascot	Ions Score (by Search Engine): A Mascot	Qvality PEP	Qvality q-value
	High	VLHSTDLNLNFEAFK		1	1	4	QDY56128.1	0	1747.9	High	0.0002634	1.525e-06	44	0.00019993	0.000562632
	High	TADIELK		1	1	3	QDY56128.1	0	789.435	High	0.0002634	0.003372	29	0.0431	0.000562632
	High	NQSQNGVLPTNMLLIGGPSR	1xOxidation [M12]	1	1	1	QDY56128.1	0	2112.09	High	0.0002634	0.0005556	15	0.0124539	0.000562632
	High	NQSQNGVLPTNMLLIGGPSR		1	1	8	QDY56128.1	0	2096.09	High	0.0002634	2.629e-09	95	2.30061e-06	0.000562632
	High	VEFEDLVEEYK		1	1	4	QDY56128.1	0	1399.66	High	0.0002634	8.848e-07	66	0.00013675	0.000562632
	High	NLSEGMQALK		1	1	9	QDY56128.1	0	1090.56	High	0.0002634	6.406e-05	52	0.00275674	0.000562632
	High	TVFGVHGPQK		1	1	4	QDY56128.1	0	1069.58	High	0.0002634	0.001475	34	0.0244512	0.000562632
	High	ENLEQAILK		1	1	4	QDY56128.1	0	1057.59	High	0.0002634	0.0002662	27	0.00747994	0.000562632
	High	AEVIESAKENLEQAILK		1	1	6	QDY56128.1	1	1885.03	High	0.0002634	4.139e-07	80	7.99935e-05	0.000562632
	High	DFTLQPYDK		1	1	2	QDY56128.1	0	1126.54	High	0.0002634	0.001857	37	0.0286922	0.000562632
	Medium	VAIILY		1	1	4	QDY56128.1	0	691.439	High	0.005191	0.07234	31	0.292721	0.0294216
High	Master Protein	QDY56118.1	outer membrane protein HorB	0	54.953	31	7	32	7	286	31.8	9.54	929	7	1
	Confidence	Sequence	Modifications	# Protein Groups	# Proteins	# PSMs	Master Protein Accessions	# Missed Cleavages	Theo. MH+ [Da]	Confidence (by Search Engine): A Mascot	Percolator q-Value (by Search Engine): A Mascot	Percolator PEP (by Search Engine): A Mascot	Ions Score (by Search Engine): A Mascot	Qvality PEP	Qvality q-value
	High	YYTYNDYGMR		1	1	2	QDY56118.1	0	1345.55	High	0.0002634	1.859e-05	50	0.00115881	0.000562632
	High	NNYYTASADNVPEGTTYR		1	1	6	QDY56118.1	0	2035.9	High	0.0002634	7.638e-10	108	9.66117e-07	0.000562632
	High	YYGFFDFASSYYK		1	1	2	QDY56118.1	0	1657.72	High	0.0002634	1.356e-07	65	3.65966e-05	0.000562632
	High	DLADEYR		1	1	4	QDY56118.1	0	881.4	High	0.0002634	0.003153	37	0.041143	0.000562632
	High	GSFHPSNFQVLVNGGIR		1	1	6	QDY56118.1	0	1828.95	High	0.0002634	8.781e-07	72	0.000135736	0.000562632
	High	GLSNQQYAINGFGFVVGYK		1	1	8	QDY56118.1	0	2062.04	High	0.0002634	7.778e-10	103	9.7697e-07	0.000562632
	Medium	YIVSF		1	1	4	QDY56118.1	0	628.334	High	0.005191	0.07277	30	0.294225	0.0294216
High	Master Protein	QDY56296.1	nuclease NucT	0	53.644	46	7	33	7	180	20.1	9.5	912	7	1
	Confidence	Sequence	Modifications	# Protein Groups	# Proteins	# PSMs	Master Protein Accessions	# Missed Cleavages	Theo. MH+ [Da]	Confidence (by Search Engine): A Mascot	Percolator q-Value (by Search Engine): A Mascot	Percolator PEP (by Search Engine): A Mascot	Ions Score (by Search Engine): A Mascot	Qvality PEP	Qvality q-value
	High	IVFLGSANWSK		1	1	4	QDY56296.1	0	1221.66	High	0.0002634	5.021e-06	63	0.00046207	0.000562632
	High	NAFENNYEVLLK		1	1	4	QDY56296.1	0	1453.73	High	0.0002634	5.63e-07	73	9.92777e-05	0.000562632
	High	NAFENNYEVLLKTDDTETILK		1	1	1	QDY56296.1	1	2470.23	High	0.0002634	0.0002802	23	0.00773331	0.000562632
	High	QSTIGYLDKYPNTK		1	1	6	QDY56296.1	1	1627.83	High	0.0002634	2.474e-05	37	0.00141671	0.000562632
	High	DALNSLVSGISNAR		1	1	8	QDY56296.1	0	1416.74	High	0.0002634	1.007e-07	97	2.97082e-05	0.000562632
	High	VQIIYDYESNHNNK		1	1	6	QDY56296.1	0	1736.82	High	0.0002634	3.433e-07	80	7.02187e-05	0.000562632
	High	IAIYSFTHR		1	1	4	QDY56296.1	0	1107.59	High	0.0002634	5.841e-05	55	0.00258793	0.000562632
High	Master Protein	QDY56746.1	virB8 family protein	0	57.105	42	8	31	8	252	29.1	9.51	889	8	1
	Confidence	Sequence	Modifications	# Protein Groups	# Proteins	# PSMs	Master Protein Accessions	# Missed Cleavages	Theo. MH+ [Da]	Confidence (by Search Engine): A Mascot	Percolator q-Value (by Search Engine): A Mascot	Percolator PEP (by Search Engine): A Mascot	Ions Score (by Search Engine): A Mascot	Qvality PEP	Qvality q-value
	High	ITPDTMENYEYITK		1	1	2	QDY56746.1	0	1717.8	High	0.0002634	5.273e-05	24	0.00240249	0.000562632
	High	VFDIQITDLQNEQTVSEILR		1	1	3	QDY56746.1	0	2361.23	High	0.0002634	1.181e-07	57	3.32195e-05	0.000562632
	High	TDIFVYGIDR		1	1	4	QDY56746.1	0	1198.61	High	0.0002634	5.044e-06	71	0.000463794	0.000562632
	High	NEEVLIDENLVGGVIALDR		1	1	3	QDY56746.1	0	2068.09	High	0.0002634	4.641e-07	73	8.68226e-05	0.000562632
	High	QIVNSEAVVDSATSK		1	1	4	QDY56746.1	0	1547.79	High	0.0002634	2.353e-06	89	0.000271318	0.000562632
	High	AEAIISSNIQR		1	1	3	QDY56746.1	0	1201.65	High	0.0002634	8.118e-06	49	0.000648394	0.000562632
	High	KNEEVLIDENLVGGVIALDR		1	1	4	QDY56746.1	1	2196.19	High	0.0002634	1.288e-06	48	0.000177472	0.000562632
	High	GNSSQENLIINPFGFK		1	1	8	QDY56746.1	0	1764.89	High	0.0002634	3.23e-07	95	6.74006e-05	0.000562632
High	Master Protein	QDY56975.1	pyridoxine 5'-phosphate synthase	0	55.22	36	10	42	10	262	29.7	7.91	888	10	1
	Confidence	Sequence	Modifications	# Protein Groups	# Proteins	# PSMs	Master Protein Accessions	# Missed Cleavages	Theo. MH+ [Da]	Confidence (by Search Engine): A Mascot	Percolator q-Value (by Search Engine): A Mascot	Percolator PEP (by Search Engine): A Mascot	Ions Score (by Search Engine): A Mascot	Qvality PEP	Qvality q-value
	High	VDLITIHLR		1	1	6	QDY56975.1	0	1079.66	High	0.0002634	0.0002515	50	0.00718143	0.000562632
	High	TYEPEILEALFIAK		1	1	6	QDY56975.1	0	1636.88	High	0.0002634	2.749e-08	73	1.19305e-05	0.000562632
	High	ELKEELHNAFLQLR		1	1	2	QDY56975.1	1	1739.94	High	0.0002634	0.0007616	22	0.015531	0.000562632
	High	ELNIGHSVVSK		1	1	5	QDY56975.1	0	1182.65	High	0.0002634	0.0002491	48	0.00712845	0.000562632
	High	AILEMAQLIK		1	1	4	QDY56975.1	0	1129.66	High	0.0002634	9.296e-06	76	0.000711634	0.000562632
	High	AILEMAQLIK	1xOxidation [M5]	1	1	4	QDY56975.1	0	1145.66	High	0.0002634	0.0002302	47	0.00674323	0.000562632
	High	KTYEPEILEALFIAK		1	1	3	QDY56975.1	1	1764.98	High	0.0002634	0.000488	31	0.0113992	0.000562632
	High	FGLNIDHIVTLR		1	1	4	QDY56975.1	0	1397.79	High	0.0002634	2.022e-06	49	0.000243547	0.000562632
	High	GLGEVIR		1	1	1	QDY56975.1	0	743.441	High	0.0009153	0.01368	26	0.108409	0.00456321
	High	AVLVGLEK		1	1	5	QDY56975.1	0	828.519	High	0.0009153	0.01405	17	0.110211	0.00456321
	Medium	HIQNEDVLR		1	1	2	QDY56975.1	0	1123.59	Medium	0.01086	0.1201	18	0.385846	0.049063
High	Master Protein	QDY56074.1	30S ribosomal protein S20	0	8.279	18	2	108	2	89	10.2	11.37	874	2	1
	Confidence	Sequence	Modifications	# Protein Groups	# Proteins	# PSMs	Master Protein Accessions	# Missed Cleavages	Theo. MH+ [Da]	Confidence (by Search Engine): A Mascot	Percolator q-Value (by Search Engine): A Mascot	Percolator PEP (by Search Engine): A Mascot	Ions Score (by Search Engine): A Mascot	Qvality PEP	Qvality q-value
	High	EAVAVNDVAK		1	1	102	QDY56074.1	0	1015.54	High	0.0002634	6.555e-05	60	0.00279803	0.000562632
	Medium	IKNIIK		1	2	12	QDY56074.1	1	728.503	High	0.005024	0.06936	28	0.286005	0.0294216
High	Master Protein	QDY56466.1	FlgP	0	59.646	41	8	42	8	201	21.9	9.76	863	8	1
	Confidence	Sequence	Modifications	# Protein Groups	# Proteins	# PSMs	Master Protein Accessions	# Missed Cleavages	Theo. MH+ [Da]	Confidence (by Search Engine): A Mascot	Percolator q-Value (by Search Engine): A Mascot	Percolator PEP (by Search Engine): A Mascot	Ions Score (by Search Engine): A Mascot	Qvality PEP	Qvality q-value
	High	NAEITETIYK		1	1	8	QDY56466.1	0	1181.6	High	0.0002634	6.797e-05	53	0.00287178	0.000562632
	High	NAEITETIYKDGLCQVSMELK	1xPropionamide [C14]	1	1	1	QDY56466.1	1	2456.2	High	0.0002634	1.036e-06	45	0.000152344	0.000562632
	High	NTNAQLIPPSANGLQAPIYPPTNFTPR		1	1	8	QDY56466.1	0	2892.5	High	0.0002634	3.964e-06	46	0.000390792	0.000562632
	High	DMVLQNSVIK		1	1	8	QDY56466.1	0	1146.62	High	0.0002634	2.398e-05	57	0.00138543	0.000562632
	High	AAIVDGYR		1	1	2	QDY56466.1	0	864.457	High	0.0002634	0.0007813	35	0.0158189	0.000562632
	High	DGLCQVSMELK	1xPropionamide [C4]	1	1	4	QDY56466.1	0	1293.62	High	0.0002634	2.284e-05	49	0.00133981	0.000562632
	High	VNAQDTVKDMVLQNSVIK	1xOxidation [M10]	1	1	4	QDY56466.1	1	2018.06	High	0.0002634	0.0001197	35	0.00427331	0.000562632
	High	VNAQDTVKDMVLQNSVIK		1	1	6	QDY56466.1	1	2002.06	High	0.0002634	5.397e-08	95	1.91445e-05	0.000562632
	Medium	SVQPLPSPR		1	1	1	QDY56466.1	0	980.552	High	0.002539	0.03502	6	0.193294	0.0131193
High	Master Protein	EEC24244.1	hypothetical protein HPB128_201g20	0	40.929	23	6	25	6	273	29.9	8.98	747	6	1
	Confidence	Sequence	Modifications	# Protein Groups	# Proteins	# PSMs	Master Protein Accessions	# Missed Cleavages	Theo. MH+ [Da]	Confidence (by Search Engine): A Mascot	Percolator q-Value (by Search Engine): A Mascot	Percolator PEP (by Search Engine): A Mascot	Ions Score (by Search Engine): A Mascot	Qvality PEP	Qvality q-value
	High	YANGALNGLGLNVGYK		1	2	4	EEC24244.1	0	1623.85	High	0.0002634	5.869e-09	97	4.03687e-06	0.000562632
	High	VPLLINK		1	2	4	EEC24244.1	0	796.529	High	0.0002634	0.001814	38	0.0282788	0.000562632
	High	FLSAGPNATNLYYHLK		1	2	6	EEC24244.1	0	1808.93	High	0.0002634	1.531e-08	94	7.92068e-06	0.000562632
	High	VYGLFDYGHATLGK		1	2	6	EEC24244.1	0	1540.78	High	0.0002634	1.569e-08	92	8.03954e-06	0.000562632
	High	FFQFK		1	2	3	EEC24244.1	0	716.377	High	0.0009153	0.0115	35	0.097144	0.00456321
	Medium	WFGFR		1	3	2	EEC24244.1	0	712.357	High	0.005799	0.08553	11	0.32126	0.0314172
High	Master Protein	QDY55862.1	50S ribosomal protein L1	0	45.4	36	7	30	7	234	25.3	9.61	719	7	1
	Confidence	Sequence	Modifications	# Protein Groups	# Proteins	# PSMs	Master Protein Accessions	# Missed Cleavages	Theo. MH+ [Da]	Confidence (by Search Engine): A Mascot	Percolator q-Value (by Search Engine): A Mascot	Percolator PEP (by Search Engine): A Mascot	Ions Score (by Search Engine): A Mascot	Qvality PEP	Qvality q-value
	High	NAALSLTMSPSVSLDAQELMDIK		1	1	2	QDY55862.1	0	2434.22	High	0.0002634	4.237e-05	20	0.00206277	0.000562632
	High	IKENMLELVK		1	1	6	QDY55862.1	1	1216.7	High	0.0002634	0.0002328	29	0.00679337	0.000562632
	High	NAGADVVGGDDLAEEIK		1	1	4	QDY55862.1	0	1672.8	High	0.0002634	8.424e-11	115	2.05241e-07	0.000562632
	High	NAGADVVGGDDLAEEIKNGR		1	1	6	QDY55862.1	1	1999.97	High	0.0002634	2.344e-08	101	1.06694e-05	0.000562632
	High	AYGVEQGVEVVK		1	1	4	QDY55862.1	0	1277.67	High	0.0002634	7.546e-06	58	0.000615467	0.000562632
	High	FDETVEVALR		1	1	4	QDY55862.1	0	1178.61	High	0.0002634	5.932e-06	67	0.000518598	0.000562632
	High	TGTVTMDIAK		1	1	4	QDY55862.1	0	1036.53	High	0.001248	0.01866	22	0.131796	0.0057019
High	Master Protein	QDY55792.1	NADH-quinone oxidoreductase subunit M	0	29.149	10	5	25	5	512	57	6.95	650	5	1
	Confidence	Sequence	Modifications	# Protein Groups	# Proteins	# PSMs	Master Protein Accessions	# Missed Cleavages	Theo. MH+ [Da]	Confidence (by Search Engine): A Mascot	Percolator q-Value (by Search Engine): A Mascot	Percolator PEP (by Search Engine): A Mascot	Ions Score (by Search Engine): A Mascot	Qvality PEP	Qvality q-value
	High	MGTYALLR		1	1	4	QDY55792.1	0	924.497	High	0.0002634	9.261e-05	55	0.00356239	0.000562632
	High	QLLEVIEIR		1	1	4	QDY55792.1	0	1112.67	High	0.0002634	5.863e-05	54	0.00258793	0.000562632
	High	ALLKPIEQGSK		1	1	5	QDY55792.1	0	1183.7	High	0.0002634	0.004093	34	0.0491656	0.000562632
	High	AGNNQISVFEDLNAR		1	1	8	QDY55792.1	0	1647.81	High	0.0002634	1.598e-07	94	4.10747e-05	0.000562632
	High	DVFFGNLK		1	1	4	QDY55792.1	0	939.493	High	0.0009153	0.01067	28	0.0923735	0.00456321
High	Master Protein	QDY56066.1	urease accessory protein UreG	0	33.717	38	7	26	7	199	21.9	5.14	570	7	1
	Confidence	Sequence	Modifications	# Protein Groups	# Proteins	# PSMs	Master Protein Accessions	# Missed Cleavages	Theo. MH+ [Da]	Confidence (by Search Engine): A Mascot	Percolator q-Value (by Search Engine): A Mascot	Percolator PEP (by Search Engine): A Mascot	Ions Score (by Search Engine): A Mascot	Qvality PEP	Qvality q-value
	High	TALIEALTR		1	1	4	QDY56066.1	0	987.583	High	0.0002634	7.677e-05	48	0.00312803	0.000562632
	High	EDASMNLEAVEEMHGR		1	1	4	QDY56066.1	0	1817.78	High	0.0002634	0.0003551	27	0.00913379	0.000562632
	High	DYDMAVITNDIYTK		1	1	2	QDY56066.1	0	1661.77	High	0.0002634	3.063e-07	111	6.49369e-05	0.000562632
	High	EGLDDVIAWIK		1	1	3	QDY56066.1	0	1258.67	High	0.0002634	0.0005875	29	0.0129689	0.000562632
	High	AKEGLDDVIAWIK		1	1	4	QDY56066.1	1	1457.8	High	0.0002634	6.165e-05	42	0.00268594	0.000562632
	High	IDLAPYVGADLK		1	1	4	QDY56066.1	0	1274.7	High	0.0002634	1.215e-06	75	0.000170349	0.000562632
	High	GEKPFIFTNIR		1	1	5	QDY56066.1	0	1321.73	High	0.0002634	0.0002908	25	0.00793626	0.000562632
High	Master Protein	QDY55756.1	50S ribosomal protein L14	0	26.228	39	5	20	5	122	13.3	10.45	570	5	1
	Confidence	Sequence	Modifications	# Protein Groups	# Proteins	# PSMs	Master Protein Accessions	# Missed Cleavages	Theo. MH+ [Da]	Confidence (by Search Engine): A Mascot	Percolator q-Value (by Search Engine): A Mascot	Percolator PEP (by Search Engine): A Mascot	Ions Score (by Search Engine): A Mascot	Qvality PEP	Qvality q-value
	High	IISLAPEVV		1	1	6	QDY55756.1	0	940.571	High	0.0002634	0.006489	35	0.0667336	0.000562632
	High	YASVGSVIVASVK		1	1	6	QDY55756.1	0	1279.73	High	0.0002634	1.305e-07	79	3.5655e-05	0.000562632
	High	FDDNAAVILDAK		1	1	4	QDY55756.1	0	1291.65	High	0.0002634	3.254e-08	119	1.34403e-05	0.000562632
	High	IFGPVSR		1	1	3	QDY55756.1	0	775.446	High	0.002011	0.03019	23	0.177242	0.00942662
	Medium	YANFMK		1	1	1	QDY55756.1	0	773.365	High	0.004897	0.06514	18	0.276468	0.0294216
High	Master Protein	QDY55794.1	NADH-quinone oxidoreductase subunit NuoK	0	19.268	12	2	13	2	100	11	9.2	538	2	1
	Confidence	Sequence	Modifications	# Protein Groups	# Proteins	# PSMs	Master Protein Accessions	# Missed Cleavages	Theo. MH+ [Da]	Confidence (by Search Engine): A Mascot	Percolator q-Value (by Search Engine): A Mascot	Percolator PEP (by Search Engine): A Mascot	Ions Score (by Search Engine): A Mascot	Qvality PEP	Qvality q-value
	High	SLDIDSLNAMKG	1xOxidation [M10]	1	1	1	QDY55794.1	1	1279.62	High	0.0002634	0.0002849	49	0.00781965	0.000562632
	High	SLDIDSLNAMKG		1	1	4	QDY55794.1	1	1263.62	High	0.0002634	6.39e-05	89	0.00274651	0.000562632
	High	SLDIDSLNAMK	1xOxidation [M10]	1	1	4	QDY55794.1	0	1222.6	High	0.0002634	4.949e-06	60	0.000456938	0.000562632
	High	SLDIDSLNAMK		1	1	4	QDY55794.1	0	1206.6	High	0.0002634	5.988e-07	87	0.000103815	0.000562632
High	Master Protein	QDY55759.1	30S ribosomal protein S14 type Z	0	28.5	21	3	23	3	61	7	11	536	3	1
	Confidence	Sequence	Modifications	# Protein Groups	# Proteins	# PSMs	Master Protein Accessions	# Missed Cleavages	Theo. MH+ [Da]	Confidence (by Search Engine): A Mascot	Percolator q-Value (by Search Engine): A Mascot	Percolator PEP (by Search Engine): A Mascot	Ions Score (by Search Engine): A Mascot	Qvality PEP	Qvality q-value
	High	MGSEGLIPGLR		1	1	6	QDY55759.1	0	1129.6	High	0.0002634	9.684e-06	67	0.000733146	0.000562632
	High	MGSEGLIPGLR	1xOxidation [M1]	1	1	4	QDY55759.1	0	1145.6	High	0.0002634	1.89e-06	76	0.000232905	0.000562632
	High	MGSEGLIPGLRK		1	1	4	QDY55759.1	1	1257.7	High	0.0002634	0.005924	30	0.0628984	0.000562632
	High	KMGSEGLIPGLR		1	1	7	QDY55759.1	1	1257.7	High	0.0002634	0.001063	38	0.0195683	0.000562632
	High	KMGSEGLIPGLR	1xOxidation [M2]	1	1	2	QDY55759.1	1	1273.69	High	0.0002634	0.00209	35	0.0310724	0.000562632
High	Master Protein	QDY56283.1	polyisoprenoid-binding protein	0	26.622	29	5	15	5	184	20.3	9.31	527	5	1
	Confidence	Sequence	Modifications	# Protein Groups	# Proteins	# PSMs	Master Protein Accessions	# Missed Cleavages	Theo. MH+ [Da]	Confidence (by Search Engine): A Mascot	Percolator q-Value (by Search Engine): A Mascot	Percolator PEP (by Search Engine): A Mascot	Ions Score (by Search Engine): A Mascot	Qvality PEP	Qvality q-value
	High	LTWTAFK		1	1	2	QDY56283.1	0	866.477	High	0.0002634	0.003944	27	0.0479593	0.000562632
	High	TPVNGSFESITYK		1	1	3	QDY56283.1	0	1442.72	High	0.0002634	1.728e-07	93	4.34343e-05	0.000562632
	High	TLLEGASASMDSLK		1	1	4	QDY56283.1	0	1422.71	High	0.0002634	2.349e-07	81	5.39053e-05	0.000562632
	High	EAFFALFK		1	1	3	QDY56283.1	0	972.519	High	0.0002634	6.542e-05	45	0.00279803	0.000562632
	High	GVLDLLNFGLK		1	1	3	QDY56283.1	0	1188.7	High	0.0002634	2.279e-07	85	5.27142e-05	0.000562632
High	Master Protein	QDY56939.1	HP0036, PflC homolog	0	36.025	26	8	21	8	331	38.3	9.74	521	8	1
	Confidence	Sequence	Modifications	# Protein Groups	# Proteins	# PSMs	Master Protein Accessions	# Missed Cleavages	Theo. MH+ [Da]	Confidence (by Search Engine): A Mascot	Percolator q-Value (by Search Engine): A Mascot	Percolator PEP (by Search Engine): A Mascot	Ions Score (by Search Engine): A Mascot	Qvality PEP	Qvality q-value
	High	LVVVQFDPFFPK		1	1	4	QDY56939.1	0	1435.8	High	0.0002634	1.66e-06	77	0.000212203	0.000562632
	High	IELLVWR		1	1	3	QDY56939.1	0	928.561	High	0.0002634	0.0002932	42	0.00799521	0.000562632
	High	SDPFVGLYLLQSAPSEYVYTLR		1	1	1	QDY56939.1	0	2518.29	High	0.0002634	6.492e-07	46	0.000109778	0.000562632
	High	SLAEFEWVVSNLK		1	1	2	QDY56939.1	0	1521.79	High	0.0002634	5.642e-08	87	1.9797e-05	0.000562632
	High	YGGFLLK		1	1	4	QDY56939.1	0	797.456	High	0.0002634	0.0006243	38	0.0135051	0.000562632
	High	EPYYGDIGVR		1	1	4	QDY56939.1	0	1168.56	High	0.0002634	6.032e-05	41	0.0026463	0.000562632
	High	YGIALDER		1	1	1	QDY56939.1	0	936.479	High	0.0002634	0.0008454	33	0.0166535	0.000562632
	High	GVYLYYSK		1	1	2	QDY56939.1	0	992.509	High	0.0002634	0.001663	34	0.0265857	0.000562632
High	Master Protein	QDY56639.1	outer inflammatory protein OipA	0	30.311	30	7	17	7	326	36.6	9.64	512	7	1
	Confidence	Sequence	Modifications	# Protein Groups	# Proteins	# PSMs	Master Protein Accessions	# Missed Cleavages	Theo. MH+ [Da]	Confidence (by Search Engine): A Mascot	Percolator q-Value (by Search Engine): A Mascot	Percolator PEP (by Search Engine): A Mascot	Ions Score (by Search Engine): A Mascot	Qvality PEP	Qvality q-value
	High	YGDENYLGGSSVELGVK		1	3	3	QDY56639.1	0	1786.85	High	0.0002634	5.728e-08	74	2.00194e-05	0.000562632
	High	FAGNGGSGGLFNELSFGYK		1	3	2	QDY56639.1	0	1921.91	High	0.0002634	1.888e-07	89	4.61008e-05	0.000562632
	High	DAQNALNEVKDSTK		1	3	2	QDY56639.1	1	1532.76	High	0.0002634	1.086e-05	73	0.000792756	0.000562632
	High	ASAENALNEAINNAK		1	3	4	QDY56639.1	0	1529.76	High	0.0002634	2.062e-06	74	0.000247202	0.000562632
	High	VNYYSDNYGDKLDYK		1	3	2	QDY56639.1	1	1856.83	High	0.000503	0.006891	7	0.069569	0.00198072
	High	NSLFPEQNTK		1	3	2	QDY56639.1	0	1177.58	High	0.0009153	0.01258	18	0.102812	0.00456321
	High	GLSIFYK		1	2	2	QDY56639.1	0	827.466	High	0.001248	0.02326	22	0.151037	0.0057019
High	Master Protein	QDY55863.1	50S ribosomal protein L10	0	39.004	38	7	24	7	164	18.6	9.32	507	7	1
	Confidence	Sequence	Modifications	# Protein Groups	# Proteins	# PSMs	Master Protein Accessions	# Missed Cleavages	Theo. MH+ [Da]	Confidence (by Search Engine): A Mascot	Percolator q-Value (by Search Engine): A Mascot	Percolator PEP (by Search Engine): A Mascot	Ions Score (by Search Engine): A Mascot	Qvality PEP	Qvality q-value
	High	TGLFDKESVSVAHVEAVSK		1	1	9	QDY55863.1	1	2003.04	High	0.0002634	1.098e-07	54	3.1532e-05	0.000562632
	High	EAGYSDLDLKETNVFLWGGDQIALSK		1	1	1	QDY55863.1	1	2869.43	High	0.0002634	0.002875	16	0.0387115	0.000562632
	High	EAGYSDLDLK		1	1	2	QDY55863.1	0	1110.53	High	0.0002634	0.002634	22	0.036418	0.000562632
	High	YFVTGLDNLRK		1	1	2	QDY55863.1	1	1325.72	High	0.0002634	0.001663	48	0.0265857	0.000562632
	High	ETNVFLWGGDQIALSK		1	1	4	QDY55863.1	0	1777.91	High	0.0002634	5.212e-07	53	9.42348e-05	0.000562632
	High	YFVTGLDNLR		1	1	4	QDY55863.1	0	1197.63	High	0.0002634	4.675e-05	47	0.00221378	0.000562632
	High	LVFDFQK		1	1	2	QDY55863.1	0	896.488	High	0.000503	0.008584	28	0.0801065	0.00198072
High	Master Protein	QDY56151.1	Sel1-like repeat protein HcpD	0	49.802	48	15	64	15	306	33.9	8.98	506	15	1
	Confidence	Sequence	Modifications	# Protein Groups	# Proteins	# PSMs	Master Protein Accessions	# Missed Cleavages	Theo. MH+ [Da]	Confidence (by Search Engine): A Mascot	Percolator q-Value (by Search Engine): A Mascot	Percolator PEP (by Search Engine): A Mascot	Ions Score (by Search Engine): A Mascot	Qvality PEP	Qvality q-value
	High	VLEEVIGKK		1	1	4	QDY56151.1	1	1014.62	High	0.0002634	0.004456	39	0.0520309	0.000562632
	High	VLEEVIGK		1	1	4	QDY56151.1	0	886.524	High	0.0002634	0.0008912	40	0.0172759	0.000562632
	High	VGVGCTSLGSMYEDGDGVDQSIPK	1xPropionamide [C5]	1	1	2	QDY56151.1	0	2485.12	High	0.0002634	0.0007781	6	0.0157609	0.000562632
	High	SCNLRVGVGCTSLGSMYEDGDGVDQSIPK	1xOxidation [M16]	1	1	5	QDY56151.1	1	3003.35	High	0.0002634	0.0001418	33	0.00481219	0.000562632
	High	RGCNLRNYLACASLGSMYEDGDGVQK	1xOxidation [M17]	1	1	1	QDY56151.1	2	2836.28	High	0.0002634	0.003189	12	0.0414385	0.000562632
	High	QNGEQALNLYK		1	1	9	QDY56151.1	0	1277.65	High	0.0002634	2.115e-06	76	0.000251847	0.000562632
	High	DGASCVSLGYMHEAGMNVK	1xPropionamide [C5]	1	1	1	QDY56151.1	0	2039.9	High	0.0002634	0.0006969	20	0.0145901	0.000562632
	High	GCNLRNYLACASLGSMYEDGDGVQK	1xOxidation [M16]	1	1	5	QDY56151.1	1	2680.18	High	0.0002634	0.000163	20	0.00529946	0.000562632
	High	ALYYYR		1	1	10	QDY56151.1	0	848.43	High	0.001248	0.01792	19	0.12845	0.0057019
	High	KSDDLQDDAQNDTQDDTQ		1	1	1	QDY56151.1	1	2051.83	High	0.001248	0.01811	25	0.12928	0.0057019
	High	AVAFYK		1	1	6	QDY56151.1	0	698.387	High	0.002011	0.02963	27	0.17511	0.00942662
	High	ALANFK		1	1	6	QDY56151.1	0	663.382	High	0.002011	0.03028	21	0.177242	0.00942662
	Medium	AVFYYR		1	1	5	QDY56151.1	0	818.42	High	0.002384	0.03341	15	0.188201	0.011932
	Medium	GCHLKDGASCVSLGYMHEAGMNVK	1xOxidation [M16]	1	1	1	QDY56151.1	1	2523.12	High	0.004374	0.06043	3	0.264995	0.0262138
	Medium	ALSLSK		1	1	4	QDY56151.1	0	618.382	High	0.005972	0.08591	10	0.322052	0.0314172
High	Master Protein	QDY56386.1	transcriptional repressor	0	34.571	37	6	20	6	150	17.7	8.25	495	6	1
	Confidence	Sequence	Modifications	# Protein Groups	# Proteins	# PSMs	Master Protein Accessions	# Missed Cleavages	Theo. MH+ [Da]	Confidence (by Search Engine): A Mascot	Percolator q-Value (by Search Engine): A Mascot	Percolator PEP (by Search Engine): A Mascot	Ions Score (by Search Engine): A Mascot	Qvality PEP	Qvality q-value
	High	LETLESILER		1	1	4	QDY56386.1	0	1202.66	High	0.0002634	3.567e-06	58	0.000362749	0.000562632
	High	IIEFADPEIENR		1	1	4	QDY56386.1	0	1445.73	High	0.0002634	2.646e-07	67	5.85073e-05	0.000562632
	High	ILNFLEK		1	1	4	QDY56386.1	0	876.519	High	0.0002634	0.0001445	49	0.00486605	0.000562632
	High	SGTHLSPEEITHSIR		1	1	4	QDY56386.1	0	1663.84	High	0.0002634	4.5e-06	44	0.000427319	0.000562632
	High	RLETLESILER		1	1	1	QDY56386.1	1	1358.76	High	0.0002634	0.0007568	48	0.015474	0.000562632
	High	QREEVVSVLYR		1	1	3	QDY56386.1	1	1377.75	High	0.0002634	0.0008207	34	0.0163505	0.000562632
High	Master Protein	QDY55932.1	hypothetical protein CV725_01785	0	30.73	27	7	21	7	331	38.4	9.47	488	7	1
	Confidence	Sequence	Modifications	# Protein Groups	# Proteins	# PSMs	Master Protein Accessions	# Missed Cleavages	Theo. MH+ [Da]	Confidence (by Search Engine): A Mascot	Percolator q-Value (by Search Engine): A Mascot	Percolator PEP (by Search Engine): A Mascot	Ions Score (by Search Engine): A Mascot	Qvality PEP	Qvality q-value
	High	LSQDLVSQIALIQK		1	1	4	QDY55932.1	0	1555.91	High	0.0002634	2.933e-07	71	6.27967e-05	0.000562632
	High	IKDLNNAILSQEESLR		1	1	4	QDY55932.1	1	1842.99	High	0.0002634	2.22e-06	70	0.00026043	0.000562632
	High	LLWLEANSYR		1	1	3	QDY55932.1	0	1264.67	High	0.0002634	0.0001498	35	0.00499408	0.000562632
	High	QQSQTLEDLRNEIR		1	1	4	QDY55932.1	1	1729.88	High	0.0002634	0.002718	27	0.0372122	0.000562632
	High	YVLGEVAYGEK		1	1	1	QDY55932.1	0	1227.63	High	0.0002634	5.456e-06	74	0.000490431	0.000562632
	High	FLNTLQHLYPSSEQAK		1	1	4	QDY55932.1	0	1875.96	High	0.0002634	1.262e-06	40	0.0001755	0.000562632
	Medium	NFSNILTK		1	1	1	QDY55932.1	0	936.515	High	0.008429	0.1019	11	0.35286	0.0426617
High	Master Protein	QDY55678.1	hypothetical protein HP1457	0	35.943	30	5	20	5	210	23.2	8.59	474	5	1
	Confidence	Sequence	Modifications	# Protein Groups	# Proteins	# PSMs	Master Protein Accessions	# Missed Cleavages	Theo. MH+ [Da]	Confidence (by Search Engine): A Mascot	Percolator q-Value (by Search Engine): A Mascot	Percolator PEP (by Search Engine): A Mascot	Ions Score (by Search Engine): A Mascot	Qvality PEP	Qvality q-value
	High	TGEEVWSDVKPIVK		1	1	4	QDY55678.1	0	1586.84	High	0.0002634	4.745e-06	69	0.000443529	0.000562632
	High	HLIEVSDVINDTTQPNLDMNLLTTEIAR		1	1	1	QDY55678.1	0	3165.61	High	0.0002634	6.552e-06	26	0.00055661	0.000562632
	High	KTGEEVWSDVKPIVK		1	1	6	QDY55678.1	1	1714.94	High	0.0002634	2.894e-06	73	0.000313721	0.000562632
	High	VSSIAASISSSR		1	1	6	QDY55678.1	0	1164.62	High	0.0002634	9.013e-06	65	0.000695916	0.000562632
	High	AADLSLSGK		1	1	3	QDY55678.1	0	861.468	High	0.0007308	0.008878	24	0.0820435	0.00334799
High	Master Protein	QDY56682.1	2-oxoglutarate:acceptor oxidoreductase	0	31.103	27	4	15	4	184	20	6.23	463	4	1
	Confidence	Sequence	Modifications	# Protein Groups	# Proteins	# PSMs	Master Protein Accessions	# Missed Cleavages	Theo. MH+ [Da]	Confidence (by Search Engine): A Mascot	Percolator q-Value (by Search Engine): A Mascot	Percolator PEP (by Search Engine): A Mascot	Ions Score (by Search Engine): A Mascot	Qvality PEP	Qvality q-value
	High	IPIISIAK		1	1	1	QDY56682.1	0	854.571	High	0.0002634	0.002829	37	0.038297	0.000562632
	High	VDILLDKDEIIFPYAK		1	1	4	QDY56682.1	1	1892.04	High	0.0002634	1.993e-05	56	0.00121625	0.000562632
	High	FTGVGGQGVLLAGEILAEAK		1	1	8	QDY56682.1	0	1930.06	High	0.0002634	6.002e-10	108	8.14024e-07	0.000562632
	High	GGPTKVDILLDKDEIIFPYAK		1	1	2	QDY56682.1	2	2332.28	High	0.0002634	0.00116	26	0.0207479	0.000562632
High	Master Protein	QDY55748.1	50S ribosomal protein L23	0	22.609	44	4	19	4	93	10.4	9.99	434	4	1
	Confidence	Sequence	Modifications	# Protein Groups	# Proteins	# PSMs	Master Protein Accessions	# Missed Cleavages	Theo. MH+ [Da]	Confidence (by Search Engine): A Mascot	Percolator q-Value (by Search Engine): A Mascot	Percolator PEP (by Search Engine): A Mascot	Ions Score (by Search Engine): A Mascot	Qvality PEP	Qvality q-value
	High	TYFGFEPLK		1	1	6	QDY55748.1	0	1101.56	High	0.0002634	0.001548	48	0.0253579	0.000562632
	High	ADIMDIK		1	1	4	QDY55748.1	0	805.412	High	0.0002634	0.001062	35	0.0195683	0.000562632
	High	GVLVVQTAQNVTK		1	1	8	QDY55748.1	0	1356.78	High	0.0002634	2.419e-07	73	5.49183e-05	0.000562632
	Medium	VPEGASIAALGA		1	1	1	QDY55748.1	0	1055.57	High	0.003381	0.04785	16	0.232395	0.0191901
High	Master Protein	QDY56609.1	outer membrane protein HorF	0	28.701	21	4	14	4	270	30.4	9.03	432	4	1
	Confidence	Sequence	Modifications	# Protein Groups	# Proteins	# PSMs	Master Protein Accessions	# Missed Cleavages	Theo. MH+ [Da]	Confidence (by Search Engine): A Mascot	Percolator q-Value (by Search Engine): A Mascot	Percolator PEP (by Search Engine): A Mascot	Ions Score (by Search Engine): A Mascot	Qvality PEP	Qvality q-value
	High	TDYLAVMQGLGLTVGYK		1	1	7	QDY56609.1	0	1828.95	High	0.0002634	8.519e-11	74	2.06775e-07	0.000562632
	High	QYSLYVGYR		1	1	4	QDY56609.1	0	1148.57	High	0.0002634	0.0008054	29	0.0161121	0.000562632
	High	GEQNAWYLGISYQVGQASQSVK		1	1	2	QDY56609.1	0	2413.18	High	0.0002634	4.847e-06	46	0.000450184	0.000562632
	Medium	SSEFNYPK		1	1	1	QDY56609.1	0	971.447	High	0.002881	0.03973	14	0.208569	0.0155464
High	Master Protein	QDY56275.1	50S ribosomal protein L27	0	19.595	36	4	18	4	88	9.8	10.81	428	4	1
	Confidence	Sequence	Modifications	# Protein Groups	# Proteins	# PSMs	Master Protein Accessions	# Missed Cleavages	Theo. MH+ [Da]	Confidence (by Search Engine): A Mascot	Percolator q-Value (by Search Engine): A Mascot	Percolator PEP (by Search Engine): A Mascot	Ions Score (by Search Engine): A Mascot	Qvality PEP	Qvality q-value
	High	DHTLYALIDGVVK		1	1	8	QDY56275.1	0	1443.78	High	0.0002634	1.093e-06	76	0.000158714	0.000562632
	High	VSVVSQNFGE		1	1	7	QDY56275.1	0	1065.52	High	0.0002634	9.297e-05	49	0.00357565	0.000562632
	Medium	KFGSEFVR		1	1	2	QDY56275.1	1	969.515	High	0.004058	0.05578	20	0.253135	0.0239388
	Medium	KVSVVSQNFGE		1	1	1	QDY56275.1	1	1193.62	Medium	0.01072	0.1175	27	0.380688	0.049063
High	Master Protein	QDY55991.1	chemotaxis protein CheW	0	27.86	30	4	16	4	165	19	5.44	407	4	1
	Confidence	Sequence	Modifications	# Protein Groups	# Proteins	# PSMs	Master Protein Accessions	# Missed Cleavages	Theo. MH+ [Da]	Confidence (by Search Engine): A Mascot	Percolator q-Value (by Search Engine): A Mascot	Percolator PEP (by Search Engine): A Mascot	Ions Score (by Search Engine): A Mascot	Qvality PEP	Qvality q-value
	High	IKQTDIDPVPETLSDNNNLTYGIGK		1	1	2	QDY55991.1	1	2745.39	High	0.0002634	6.74e-06	41	0.000567068	0.000562632
	High	QTDIDPVPETLSDNNNLTYGIGK		1	1	2	QDY55991.1	0	2504.22	High	0.0002634	8.156e-05	20	0.00325853	0.000562632
	High	VPETPNYVLGVFNLR		1	1	8	QDY55991.1	0	1717.93	High	0.0002634	4.612e-08	74	1.71848e-05	0.000562632
	High	GNVFPLISLR		1	1	4	QDY55991.1	0	1115.66	High	0.0002634	5.547e-06	71	0.00049594	0.000562632
High	Master Protein	QDY55791.1	NADH-quinone oxidoreductase subunit NuoN	0	15.786	7	4	16	4	490	55.1	5.59	398	4	1
	Confidence	Sequence	Modifications	# Protein Groups	# Proteins	# PSMs	Master Protein Accessions	# Missed Cleavages	Theo. MH+ [Da]	Confidence (by Search Engine): A Mascot	Percolator q-Value (by Search Engine): A Mascot	Percolator PEP (by Search Engine): A Mascot	Ions Score (by Search Engine): A Mascot	Qvality PEP	Qvality q-value
	High	LFGAFIDTR		1	2	4	QDY55791.1	0	1039.56	High	0.0002634	1.082e-05	63	0.000792756	0.000562632
	High	YGLEAGIK		1	2	4	QDY55791.1	0	850.467	High	0.0002634	0.002145	28	0.0316394	0.000562632
	High	IAGFVVATR		1	2	4	QDY55791.1	0	933.552	High	0.0002634	1.081e-05	75	0.00078981	0.000562632
	Medium	GLLEFVA		1	2	4	QDY55791.1	0	748.424	High	0.005024	0.07051	36	0.288979	0.0294216
High	Master Protein	QDY56571.1	DUF1104 domain-containing protein	0	20.809	27	3	10	3	150	17.1	8.94	394	3	1
	Confidence	Sequence	Modifications	# Protein Groups	# Proteins	# PSMs	Master Protein Accessions	# Missed Cleavages	Theo. MH+ [Da]	Confidence (by Search Engine): A Mascot	Percolator q-Value (by Search Engine): A Mascot	Percolator PEP (by Search Engine): A Mascot	Ions Score (by Search Engine): A Mascot	Qvality PEP	Qvality q-value
	High	MAGVVAPQDIVDYTK		1	1	3	QDY56571.1	0	1606.81	High	0.0002634	9.472e-08	77	2.84099e-05	0.000562632
	High	NTDNMTVADFEAR		1	1	4	QDY56571.1	0	1483.65	High	0.0002634	1.329e-07	105	3.60555e-05	0.000562632
	High	GNMEDMDDDLGLR		1	1	3	QDY56571.1	0	1480.6	High	0.0002634	1.234e-07	82	3.4224e-05	0.000562632
High	Master Protein	QDY56115.1	translation initiation factor IF-3	0	20.379	23	4	13	4	203	23.3	9.55	393	4	1
	Confidence	Sequence	Modifications	# Protein Groups	# Proteins	# PSMs	Master Protein Accessions	# Missed Cleavages	Theo. MH+ [Da]	Confidence (by Search Engine): A Mascot	Percolator q-Value (by Search Engine): A Mascot	Percolator PEP (by Search Engine): A Mascot	Ions Score (by Search Engine): A Mascot	Qvality PEP	Qvality q-value
	High	LSTQIAQNDINYK		1	2	4	QDY56115.1	0	1507.78	High	0.0002634	2.732e-06	63	0.000301131	0.000562632
	High	AGLDVLFR		1	2	2	QDY56115.1	0	890.509	High	0.0002634	6.794e-05	72	0.00287178	0.000562632
	High	FVSWMFVPK		1	2	4	QDY56115.1	0	1140.59	High	0.0002634	2.325e-05	57	0.00135485	0.000562632
	High	VQTMMQDLANPEKEPK		1	2	3	QDY56115.1	1	1858.9	High	0.0002634	7.112e-05	40	0.00296946	0.000562632
High	Master Protein	QDY56748.1	type IV secretion system apparatus protein CagT	0	39.77	36	8	25	8	280	32.4	9.28	387	8	1
	Confidence	Sequence	Modifications	# Protein Groups	# Proteins	# PSMs	Master Protein Accessions	# Missed Cleavages	Theo. MH+ [Da]	Confidence (by Search Engine): A Mascot	Percolator q-Value (by Search Engine): A Mascot	Percolator PEP (by Search Engine): A Mascot	Ions Score (by Search Engine): A Mascot	Qvality PEP	Qvality q-value
	High	LPNYKDYLLDNK		1	1	2	QDY56748.1	1	1495.78	High	0.0002634	0.001418	15	0.0238354	0.000562632
	High	SDIDFYLQPTLNQK		1	1	5	QDY56748.1	0	1681.84	High	0.0002634	1.259e-06	83	0.000174848	0.000562632
	High	TLLQDKEQEYTTR		1	1	3	QDY56748.1	1	1624.82	High	0.0002634	1.123e-05	70	0.000813683	0.000562632
	High	NHVYTPVYNELIEK		1	1	3	QDY56748.1	0	1718.87	High	0.0002634	2.97e-05	25	0.00160775	0.000562632
	High	QNVISSEIFK		1	1	4	QDY56748.1	0	1164.63	High	0.0002634	0.0005212	30	0.011915	0.000562632
	High	DTPFMVQVK		1	1	2	QDY56748.1	0	1064.54	High	0.0002634	0.003172	27	0.0412905	0.000562632
	High	EKPQTFDVLQGSQPMLGANTK		1	1	4	QDY56748.1	0	2289.15	High	0.0002634	4.012e-08	39	1.5541e-05	0.000562632
	High	EILETLSNR		1	1	2	QDY56748.1	0	1074.58	High	0.0002634	0.0005822	44	0.0128737	0.000562632
High	Master Protein	QDY56785.1	iron chelating transport ATP-binding protein	0	21.433	22	4	12	4	255	28.7	8.94	385	4	1
	Confidence	Sequence	Modifications	# Protein Groups	# Proteins	# PSMs	Master Protein Accessions	# Missed Cleavages	Theo. MH+ [Da]	Confidence (by Search Engine): A Mascot	Percolator q-Value (by Search Engine): A Mascot	Percolator PEP (by Search Engine): A Mascot	Ions Score (by Search Engine): A Mascot	Qvality PEP	Qvality q-value
	High	LSFSVPK		1	2	2	QDY56785.1	0	777.451	High	0.0002634	0.003255	28	0.0420355	0.000562632
	High	TPLLLLDEPTSALDLK		1	2	4	QDY56785.1	0	1738.98	High	0.0002634	3.204e-08	64	1.3291e-05	0.000562632
	High	NSITSILAPNGSGK		1	2	2	QDY56785.1	0	1358.73	High	0.0002634	0.0001103	49	0.00402686	0.000562632
	High	LDLESLKDQGINDLSGGQR		1	2	4	QDY56785.1	1	2058.05	High	0.0002634	3.206e-08	49	1.3291e-05	0.000562632
High	Master Protein	QDY55707.1	hypothetical protein CV725_00535	0	23.695	33	6	16	6	206	23.5	9.79	382	6	1
	Confidence	Sequence	Modifications	# Protein Groups	# Proteins	# PSMs	Master Protein Accessions	# Missed Cleavages	Theo. MH+ [Da]	Confidence (by Search Engine): A Mascot	Percolator q-Value (by Search Engine): A Mascot	Percolator PEP (by Search Engine): A Mascot	Ions Score (by Search Engine): A Mascot	Qvality PEP	Qvality q-value
	High	TILPSVELSLIK		1	1	4	QDY55707.1	0	1312.81	High	0.0002634	9.188e-05	39	0.00354919	0.000562632
	High	FMLLWK		1	1	1	QDY55707.1	0	837.469	High	0.0002634	0.006737	38	0.0683744	0.000562632
	High	GANTQWVEGSLNLK		1	1	4	QDY55707.1	0	1516.78	High	0.0002634	4.23e-06	78	0.000410172	0.000562632
	High	GFLGVFLFDNNEK		1	1	1	QDY55707.1	0	1499.75	High	0.0002634	2.076e-06	65	0.000248124	0.000562632
	High	GILQSAPGYSYTK		1	1	2	QDY55707.1	0	1384.71	High	0.0002634	0.001641	28	0.0263931	0.000562632
	High	GPLFMLGSNR		1	1	4	QDY55707.1	0	1091.57	High	0.0002634	0.0002262	48	0.00666871	0.000562632
High	Master Protein	QDY55908.1	30S ribosomal protein S16	0	22.029	32	3	18	3	76	9	10.36	362	3	1
	Confidence	Sequence	Modifications	# Protein Groups	# Proteins	# PSMs	Master Protein Accessions	# Missed Cleavages	Theo. MH+ [Da]	Confidence (by Search Engine): A Mascot	Percolator q-Value (by Search Engine): A Mascot	Percolator PEP (by Search Engine): A Mascot	Ions Score (by Search Engine): A Mascot	Qvality PEP	Qvality q-value
	High	LNYWK		1	1	8	QDY55908.1	0	723.382	High	0.0002634	0.004734	30	0.0540911	0.000562632
	High	RDGGWIESIGYYNPLSEPK		1	1	2	QDY55908.1	1	2181.06	High	0.0002634	0.0001251	35	0.00440211	0.000562632
	High	DGGWIESIGYYNPLSEPK		1	1	8	QDY55908.1	0	2024.96	High	0.0002634	4.173e-08	58	1.6011e-05	0.000562632
High	Master Protein	QDY56535.1	hypothetical protein CV725_05170	0	53.565	46	6	33	6	185	21.3	6.8	352	6	1
	Confidence	Sequence	Modifications	# Protein Groups	# Proteins	# PSMs	Master Protein Accessions	# Missed Cleavages	Theo. MH+ [Da]	Confidence (by Search Engine): A Mascot	Percolator q-Value (by Search Engine): A Mascot	Percolator PEP (by Search Engine): A Mascot	Ions Score (by Search Engine): A Mascot	Qvality PEP	Qvality q-value
	High	MYQGIVPIEMLQFDISHLKD	2xOxidation [M1; M10]	1	1	2	QDY56535.1	1	2409.18	High	0.0002634	7.257e-05	22	0.00300275	0.000562632
	High	DTALFDHLK		1	1	8	QDY56535.1	0	1059.55	High	0.0002634	0.001337	25	0.0228982	0.000562632
	High	DYAPSFNILK		1	1	2	QDY56535.1	0	1167.6	High	0.0002634	0.005025	34	0.0564256	0.000562632
	High	YDSLDHSFNMLLYHK	1xOxidation [M10]	1	1	3	QDY56535.1	0	1898.87	High	0.0002634	2.421e-05	29	0.00139578	0.000562632
	High	YDSLDHSFNMLLYHK		1	1	7	QDY56535.1	0	1882.88	High	0.0002634	2.915e-06	30	0.000314891	0.000562632
	High	DFNTHSQADFMILNPK		1	1	4	QDY56535.1	0	1877.89	High	0.0002634	4.193e-06	47	0.000407129	0.000562632
	High	DFNTHSQADFMILNPK	1xOxidation [M11]	1	1	2	QDY56535.1	0	1893.88	High	0.0002634	1.197e-05	40	0.000850852	0.000562632
	High	VLILLNKPYSSDEVK		1	1	5	QDY56535.1	0	1717.97	High	0.0002634	5.711e-06	35	0.000505258	0.000562632
High	Master Protein	QDY55773.1	50S ribosomal protein L17	0	20.192	34	5	18	5	116	13.4	10.46	351	5	1
	Confidence	Sequence	Modifications	# Protein Groups	# Proteins	# PSMs	Master Protein Accessions	# Missed Cleavages	Theo. MH+ [Da]	Confidence (by Search Engine): A Mascot	Percolator q-Value (by Search Engine): A Mascot	Percolator PEP (by Search Engine): A Mascot	Ions Score (by Search Engine): A Mascot	Qvality PEP	Qvality q-value
	High	NLAIALIEHNK		1	1	8	QDY55773.1	0	1235.71	High	0.0002634	2.085e-06	69	0.00024905	0.000562632
	High	NLAIALIEHNKIETGIYK		1	1	2	QDY55773.1	1	2040.15	High	0.0002634	2.312e-05	45	0.00134981	0.000562632
	High	RGDASTLATIEFV		1	1	4	QDY55773.1	1	1379.72	High	0.0002634	0.001342	40	0.0229819	0.000562632
	High	HVFAYLQNK		1	1	2	QDY55773.1	0	1119.59	High	0.0002634	0.0002213	36	0.00657061	0.000562632
	Medium	IETGIYK		1	1	2	QDY55773.1	0	823.456	High	0.002384	0.03284	15	0.18597	0.011932
High	Master Protein	QDY55866.1	30S ribosomal protein S12	0	14.029	31	3	19	3	135	15.1	10.7	346	3	1
	Confidence	Sequence	Modifications	# Protein Groups	# Proteins	# PSMs	Master Protein Accessions	# Missed Cleavages	Theo. MH+ [Da]	Confidence (by Search Engine): A Mascot	Percolator q-Value (by Search Engine): A Mascot	Percolator PEP (by Search Engine): A Mascot	Ions Score (by Search Engine): A Mascot	Qvality PEP	Qvality q-value
	High	PTINQLIR		1	1	12	QDY55866.1	0	954.573	High	0.0002634	1.081e-05	55	0.000792756	0.000562632
	High	GALDTAGVNKR		1	1	3	QDY55866.1	1	1101.6	High	0.0002634	0.001643	39	0.0263931	0.000562632
	High	FEVISYIPGEGHNLQEHSIVLVR		1	1	4	QDY55866.1	0	2636.38	High	0.0002634	0.0008768	15	0.0170868	0.000562632
High	Master Protein	QDY56837.1	acetyl-CoA carboxylase carboxyltransferase subunit beta	0	14.693	11	3	12	3	289	32.5	9.28	340	3	1
	Confidence	Sequence	Modifications	# Protein Groups	# Proteins	# PSMs	Master Protein Accessions	# Missed Cleavages	Theo. MH+ [Da]	Confidence (by Search Engine): A Mascot	Percolator q-Value (by Search Engine): A Mascot	Percolator PEP (by Search Engine): A Mascot	Ions Score (by Search Engine): A Mascot	Qvality PEP	Qvality q-value
	High	MQESTYSLMQMAK		1	1	4	QDY56837.1	0	1547.69	High	0.0002634	1.784e-07	69	4.44157e-05	0.000562632
	High	EALLIVSASGGAR		1	1	4	QDY56837.1	0	1243.7	High	0.0002634	4.057e-07	74	7.91049e-05	0.000562632
	High	GFADFFK		1	1	4	QDY56837.1	0	831.404	High	0.001634	0.02804	13	0.169346	0.00822454
High	Master Protein	QDY56010.1	mechanosensitive ion channel family protein	0	17.102	8	3	9	3	623	71.4	8.4	324	3	1
	Confidence	Sequence	Modifications	# Protein Groups	# Proteins	# PSMs	Master Protein Accessions	# Missed Cleavages	Theo. MH+ [Da]	Confidence (by Search Engine): A Mascot	Percolator q-Value (by Search Engine): A Mascot	Percolator PEP (by Search Engine): A Mascot	Ions Score (by Search Engine): A Mascot	Qvality PEP	Qvality q-value
	High	DIVSIDDFLGYK		1	2	3	QDY56010.1	0	1384.7	High	0.0002634	8.47e-06	46	0.000667995	0.000562632
	High	AFDNALLSVPNSELAGKPIR		1	2	4	QDY56010.1	0	2112.14	High	0.0002634	9.552e-06	45	0.000725004	0.000562632
	High	IANGADSALQNVSDYR		1	2	2	QDY56010.1	0	1693.81	High	0.0002634	9.775e-08	107	2.90518e-05	0.000562632
High	Master Protein	QDY56009.1	4-hydroxyphenylacetate catabolism regulator HpaA	0	21.833	12	2	12	2	249	28.3	8.19	316	2	1
	Confidence	Sequence	Modifications	# Protein Groups	# Proteins	# PSMs	Master Protein Accessions	# Missed Cleavages	Theo. MH+ [Da]	Confidence (by Search Engine): A Mascot	Percolator q-Value (by Search Engine): A Mascot	Percolator PEP (by Search Engine): A Mascot	Ions Score (by Search Engine): A Mascot	Qvality PEP	Qvality q-value
	High	VIDMSSGYLNLNFVEPK		1	1	6	QDY56009.1	0	1925.97	High	0.0002634	1.239e-07	69	3.43517e-05	0.000562632
	High	SEDIIHSFGIDVSK		1	1	6	QDY56009.1	0	1546.77	High	0.0002634	1.224e-06	76	0.000171623	0.000562632
High	Master Protein	QDY55689.1	50S ribosomal protein L34	0	6.394	48	3	78	3	44	5.2	12.48	305	3	1
	Confidence	Sequence	Modifications	# Protein Groups	# Proteins	# PSMs	Master Protein Accessions	# Missed Cleavages	Theo. MH+ [Da]	Confidence (by Search Engine): A Mascot	Percolator q-Value (by Search Engine): A Mascot	Percolator PEP (by Search Engine): A Mascot	Ions Score (by Search Engine): A Mascot	Qvality PEP	Qvality q-value
	High	THGFLVR		1	1	46	QDY55689.1	0	829.468	High	0.0002634	0.005634	31	0.0607387	0.000562632
	Medium	TYQPHNTPR		1	1	7	QDY55689.1	0	1113.54	High	0.005348	0.07625	8	0.301815	0.0304442
	Medium	VINAR		1	1	25	QDY55689.1	0	572.351	High	0.005643	0.08309	14	0.316533	0.0304442
High	Master Protein	QDY56679.1	tumor necrosis factor alpha-inducing protein	0	18.587	31	5	12	5	192	21.8	8.51	295	5	1
	Confidence	Sequence	Modifications	# Protein Groups	# Proteins	# PSMs	Master Protein Accessions	# Missed Cleavages	Theo. MH+ [Da]	Confidence (by Search Engine): A Mascot	Percolator q-Value (by Search Engine): A Mascot	Percolator PEP (by Search Engine): A Mascot	Ions Score (by Search Engine): A Mascot	Qvality PEP	Qvality q-value
	High	MSLDNQAVSILVAK		1	2	4	QDY56679.1	0	1488.81	High	0.0002634	8.719e-08	94	2.68665e-05	0.000562632
	High	SEYITQGVDSSHIVDGK		1	2	4	QDY56679.1	0	1834.88	High	0.0002634	0.0001933	26	0.00596707	0.000562632
	High	VEEIFKDSVNYGDVK		1	2	2	QDY56679.1	1	1741.86	High	0.0002634	8.773e-05	43	0.00343249	0.000562632
	High	GFDKDALSEGLHK		1	2	1	QDY56679.1	1	1416.71	High	0.0002634	0.005498	27	0.0598942	0.000562632
	Medium	VEEIFK		1	2	1	QDY56679.1	0	764.419	High	0.002204	0.03182	18	0.18266	0.0106885
High	Master Protein	QDY56030.1	outer membrane protein assembly factor BamD	0	20.598	22	4	15	4	220	26.3	9.31	293	4	1
	Confidence	Sequence	Modifications	# Protein Groups	# Proteins	# PSMs	Master Protein Accessions	# Missed Cleavages	Theo. MH+ [Da]	Confidence (by Search Engine): A Mascot	Percolator q-Value (by Search Engine): A Mascot	Percolator PEP (by Search Engine): A Mascot	Ions Score (by Search Engine): A Mascot	Qvality PEP	Qvality q-value
	High	DNVDYLTFLK		1	2	4	QDY56030.1	0	1227.63	High	0.0002634	1.182e-05	64	0.000841404	0.000562632
	High	DQEFISNSIVSLGEFIEK		1	2	3	QDY56030.1	0	2055.03	High	0.0002634	0.0006494	19	0.0139087	0.000562632
	High	YRPYVEYMQIK		1	2	4	QDY56030.1	0	1489.75	High	0.0002634	2.25e-05	39	0.00132493	0.000562632
	High	FILGQNELNR		1	2	4	QDY56030.1	0	1203.65	High	0.0002634	7.18e-06	49	0.000592976	0.000562632
High	Master Protein	QDY56546.1	ABC transporter permease	0	17.567	16	4	13	4	268	30.9	8.92	284	4	1
	Confidence	Sequence	Modifications	# Protein Groups	# Proteins	# PSMs	Master Protein Accessions	# Missed Cleavages	Theo. MH+ [Da]	Confidence (by Search Engine): A Mascot	Percolator q-Value (by Search Engine): A Mascot	Percolator PEP (by Search Engine): A Mascot	Ions Score (by Search Engine): A Mascot	Qvality PEP	Qvality q-value
	High	LSLELLR		1	1	4	QDY56546.1	0	843.53	High	0.0002634	0.0003594	36	0.00920156	0.000562632
	High	LIEDYSVVLASTQK		1	1	2	QDY56546.1	0	1565.84	High	0.0002634	2.151e-07	78	5.05986e-05	0.000562632
	High	QNFSEIIALK		1	1	4	QDY56546.1	0	1162.65	High	0.0002634	7.999e-05	42	0.00322241	0.000562632
	High	EIDPNYSLEPLQK		1	1	3	QDY56546.1	0	1545.78	High	0.0002634	0.0004378	34	0.0105492	0.000562632
High	Master Protein	QDY55797.1	NADH-quinone oxidoreductase subunit H	0	19.828	13	5	14	5	329	36.3	7.39	284	5	1
	Confidence	Sequence	Modifications	# Protein Groups	# Proteins	# PSMs	Master Protein Accessions	# Missed Cleavages	Theo. MH+ [Da]	Confidence (by Search Engine): A Mascot	Percolator q-Value (by Search Engine): A Mascot	Percolator PEP (by Search Engine): A Mascot	Ions Score (by Search Engine): A Mascot	Qvality PEP	Qvality q-value
	High	VLAYFQR		1	2	4	QDY55797.1	0	896.499	High	0.0002634	0.002492	42	0.0351304	0.000562632
	High	LGPCYVGPFGLLQVAADGIK	1xPropionamide [C4]	1	2	1	QDY55797.1	0	2089.12	High	0.0002634	0.0005071	20	0.0116973	0.000562632
	High	LFTKEDIIPQGANK		1	2	5	QDY55797.1	1	1573.86	High	0.0002634	7.438e-06	68	0.000608631	0.000562632
	High	EDIIPQGANK		1	2	2	QDY55797.1	0	1084.56	High	0.0002634	0.001858	34	0.0286922	0.000562632
	High	KVLAYFQR		1	2	2	QDY55797.1	1	1024.59	High	0.0002634	0.003117	46	0.0408496	0.000562632
High	Master Protein	QDY55818.1	30S ribosomal protein S6	0	19.752	27	5	11	5	142	17	7.43	283	5	1
	Confidence	Sequence	Modifications	# Protein Groups	# Proteins	# PSMs	Master Protein Accessions	# Missed Cleavages	Theo. MH+ [Da]	Confidence (by Search Engine): A Mascot	Percolator q-Value (by Search Engine): A Mascot	Percolator PEP (by Search Engine): A Mascot	Ions Score (by Search Engine): A Mascot	Qvality PEP	Qvality q-value
	High	EVEAWHALVDR		1	1	2	QDY55818.1	0	1324.66	High	0.0002634	2.408e-06	63	0.000275389	0.000562632
	High	AEPSMILELER		1	1	4	QDY55818.1	0	1287.66	High	0.0002634	4.299e-06	60	0.000414779	0.000562632
	High	KEVEAWHALVDR		1	1	1	QDY55818.1	1	1452.76	High	0.0002634	0.006264	19	0.065129	0.000562632
	High	GYYYVAYFK		1	1	2	QDY55818.1	0	1173.56	High	0.0002634	1.071e-05	61	0.000786876	0.000562632
	High	INEDVLR		1	1	2	QDY55818.1	0	858.468	High	0.001437	0.02551	16	0.159738	0.00697344
High	Master Protein	QDY56266.1	DUF4149 domain-containing protein	0	11.744	19	2	7	2	157	17.5	9.23	278	2	1
	Confidence	Sequence	Modifications	# Protein Groups	# Proteins	# PSMs	Master Protein Accessions	# Missed Cleavages	Theo. MH+ [Da]	Confidence (by Search Engine): A Mascot	Percolator q-Value (by Search Engine): A Mascot	Percolator PEP (by Search Engine): A Mascot	Ions Score (by Search Engine): A Mascot	Qvality PEP	Qvality q-value
	High	IGEVALQSAEFAR		1	1	4	QDY56266.1	0	1390.73	High	0.0002634	7.223e-07	71	0.000118266	0.000562632
	High	ASSILPELNLTPFESGK		1	1	3	QDY56266.1	0	1802.95	High	0.0002634	2.494e-06	58	0.000282661	0.000562632
High	Master Protein	QDY56713.1	acetyl-CoA carboxylase carboxyl transferase subunit alpha	0	19.686	19	5	11	5	312	34.9	5.64	266	5	1
	Confidence	Sequence	Modifications	# Protein Groups	# Proteins	# PSMs	Master Protein Accessions	# Missed Cleavages	Theo. MH+ [Da]	Confidence (by Search Engine): A Mascot	Percolator q-Value (by Search Engine): A Mascot	Percolator PEP (by Search Engine): A Mascot	Ions Score (by Search Engine): A Mascot	Qvality PEP	Qvality q-value
	High	SIYSNLTDFQK		1	1	3	QDY56713.1	0	1315.65	High	0.0002634	1.044e-05	55	0.000772366	0.000562632
	High	IDNVPVVVIGEEK		1	1	3	QDY56713.1	0	1410.78	High	0.0002634	6.485e-05	36	0.00277731	0.000562632
	High	EAGLIDDIILEPSK		1	1	2	QDY56713.1	0	1512.82	High	0.0002634	1.923e-06	56	0.000235521	0.000562632
	High	EYFLDALR		1	1	2	QDY56713.1	0	1026.53	High	0.0002634	0.0002267	40	0.00666871	0.000562632
	Medium	LMSLGSFVEGMN		1	1	1	QDY56713.1	0	1284.6	High	0.005024	0.06978	1	0.28749	0.0294216
High	Master Protein	QDY56820.1	hypothetical protein CV725_06830	0	16.998	14	3	11	3	219	25.9	8.62	265	3	1
	Confidence	Sequence	Modifications	# Protein Groups	# Proteins	# PSMs	Master Protein Accessions	# Missed Cleavages	Theo. MH+ [Da]	Confidence (by Search Engine): A Mascot	Percolator q-Value (by Search Engine): A Mascot	Percolator PEP (by Search Engine): A Mascot	Ions Score (by Search Engine): A Mascot	Qvality PEP	Qvality q-value
	High	LGFYNVFTQAEFPLDK		1	2	7	QDY56820.1	0	1888.95	High	0.0002634	2.107e-07	59	4.98505e-05	0.000562632
	High	LPLYQPCYR	1xPropionamide [C7]	1	2	2	QDY56820.1	0	1223.62	High	0.0002634	0.0009043	28	0.0174671	0.000562632
	High	YYYNLR		1	2	2	QDY56820.1	0	891.436	High	0.001131	0.01458	16	0.112778	0.0057019
High	Master Protein	QDY55803.1	NADH-quinone oxidoreductase subunit B	0	9.882	16	2	7	2	159	17.8	9.38	254	2	1
	Confidence	Sequence	Modifications	# Protein Groups	# Proteins	# PSMs	Master Protein Accessions	# Missed Cleavages	Theo. MH+ [Da]	Confidence (by Search Engine): A Mascot	Percolator q-Value (by Search Engine): A Mascot	Percolator PEP (by Search Engine): A Mascot	Ions Score (by Search Engine): A Mascot	Qvality PEP	Qvality q-value
	High	MQQAPVVLSTLDK		1	1	3	QDY55803.1	0	1429.77	High	0.0002634	0.0001312	45	0.00455164	0.000562632
	High	QSDVMIIAGTLTK		1	1	4	QDY55803.1	0	1376.75	High	0.0002634	9.991e-07	85	0.000148978	0.000562632
High	Master Protein	QDY56174.1	DUF1882 domain-containing protein	0	16.378	28	4	9	4	180	21.2	9.26	252	4	1
	Confidence	Sequence	Modifications	# Protein Groups	# Proteins	# PSMs	Master Protein Accessions	# Missed Cleavages	Theo. MH+ [Da]	Confidence (by Search Engine): A Mascot	Percolator q-Value (by Search Engine): A Mascot	Percolator PEP (by Search Engine): A Mascot	Ions Score (by Search Engine): A Mascot	Qvality PEP	Qvality q-value
	High	EEGFMNFTAYNTK		1	1	2	QDY56174.1	0	1551.68	High	0.0002634	4.957e-06	55	0.000458642	0.000562632
	High	EFNILALPYEVFAK		1	1	2	QDY56174.1	0	1653.89	High	0.0002634	0.0002592	39	0.00734276	0.000562632
	High	EIEIAHNLILR		1	1	1	QDY56174.1	0	1320.76	High	0.0002634	0.002538	17	0.035512	0.000562632
	High	VNAMLTSSLIQK		1	1	4	QDY56174.1	0	1304.72	High	0.0002634	1.285e-05	61	0.000893036	0.000562632
High	Master Protein	QDY56962.1	co-chaperone GroES	0	19.741	31	4	20	4	118	13	6.6	249	4	1
	Confidence	Sequence	Modifications	# Protein Groups	# Proteins	# PSMs	Master Protein Accessions	# Missed Cleavages	Theo. MH+ [Da]	Confidence (by Search Engine): A Mascot	Percolator q-Value (by Search Engine): A Mascot	Percolator PEP (by Search Engine): A Mascot	Ions Score (by Search Engine): A Mascot	Qvality PEP	Qvality q-value
	High	LEEENKTSSGIIIPDNAK		1	1	8	QDY56962.1	1	1958.01	High	0.0002634	2.061e-07	70	4.91135e-05	0.000562632
	High	TSSGIIIPDNAK		1	1	4	QDY56962.1	0	1215.66	High	0.0002634	0.0008575	50	0.0168378	0.000562632
	High	EGDVIAFGK		1	1	5	QDY56962.1	0	935.483	High	0.0002634	0.000872	42	0.0170242	0.000562632
	High	EKPLMGVVK		1	1	3	QDY56962.1	0	1000.59	High	0.001248	0.01876	18	0.132219	0.0057019
High	Master Protein	QDY57014.1	preprotein translocase subunit YajC	0	17.856	25	2	7	2	127	14.4	9.5	249	2	1
	Confidence	Sequence	Modifications	# Protein Groups	# Proteins	# PSMs	Master Protein Accessions	# Missed Cleavages	Theo. MH+ [Da]	Confidence (by Search Engine): A Mascot	Percolator q-Value (by Search Engine): A Mascot	Percolator PEP (by Search Engine): A Mascot	Ions Score (by Search Engine): A Mascot	Qvality PEP	Qvality q-value
	High	IVTQGGLIVEVLK		1	1	2	QDY57014.1	0	1368.85	High	0.0002634	2.126e-07	76	5.02232e-05	0.000562632
	High	LDELDQFGLAEPIVIQQGR		1	1	5	QDY57014.1	0	2141.12	High	0.0002634	1.847e-07	50	4.54192e-05	0.000562632
High	Master Protein	QDY56710.1	30S ribosomal protein S21	0	16.985	19	4	17	4	70	8.6	10.68	227	4	1
	Confidence	Sequence	Modifications	# Protein Groups	# Proteins	# PSMs	Master Protein Accessions	# Missed Cleavages	Theo. MH+ [Da]	Confidence (by Search Engine): A Mascot	Percolator q-Value (by Search Engine): A Mascot	Percolator PEP (by Search Engine): A Mascot	Ions Score (by Search Engine): A Mascot	Qvality PEP	Qvality q-value
	High	EGDAFDEAYR		1	1	7	QDY56710.1	0	1172.49	High	0.0002634	0.0001524	37	0.00504997	0.000562632
	High	VREGDAFDEAYRR		1	1	4	QDY56710.1	2	1583.76	High	0.0002634	0.004252	24	0.0504004	0.000562632
	High	VREGDAFDEAYR		1	1	2	QDY56710.1	1	1427.65	High	0.0002634	0.0004943	34	0.0114836	0.000562632
	High	EGDAFDEAYRR		1	1	4	QDY56710.1	1	1328.59	High	0.0007308	0.009414	11	0.0851727	0.00334799
High	Master Protein	QDY55852.1	serine acetyltransferase	0	20.098	25	3	11	3	171	18.3	9.58	217	3	1
	Confidence	Sequence	Modifications	# Protein Groups	# Proteins	# PSMs	Master Protein Accessions	# Missed Cleavages	Theo. MH+ [Da]	Confidence (by Search Engine): A Mascot	Percolator q-Value (by Search Engine): A Mascot	Percolator PEP (by Search Engine): A Mascot	Ions Score (by Search Engine): A Mascot	Qvality PEP	Qvality q-value
	High	MLDLSYSLER		1	1	3	QDY55852.1	0	1226.61	High	0.0002634	2.8e-05	42	0.00154328	0.000562632
	High	MLDLSYSLER	1xOxidation [M1]	1	1	1	QDY55852.1	0	1242.6	High	0.0002634	0.0002684	42	0.00750768	0.000562632
	High	IGANAVVLSDLPTGSTAVGAK		1	1	5	QDY55852.1	0	1941.07	High	0.0002634	8.306e-06	56	0.000658122	0.000562632
	High	FITGIEIHPGAK		1	1	2	QDY55852.1	0	1282.72	High	0.0002634	0.0002979	27	0.00808445	0.000562632
High	Master Protein	QDY55922.1	ATP F0F1 synthase subunit delta	0	10.653	14	2	8	2	180	20.2	9	216	2	1
	Confidence	Sequence	Modifications	# Protein Groups	# Proteins	# PSMs	Master Protein Accessions	# Missed Cleavages	Theo. MH+ [Da]	Confidence (by Search Engine): A Mascot	Percolator q-Value (by Search Engine): A Mascot	Percolator PEP (by Search Engine): A Mascot	Ions Score (by Search Engine): A Mascot	Qvality PEP	Qvality q-value
	High	TLEATLLVPQK		1	1	4	QDY55922.1	0	1212.72	High	0.0002634	0.0001326	47	0.00458555	0.000562632
	High	FNAPVGITQDTWSK		1	1	4	QDY55922.1	0	1563.78	High	0.0002634	1.675e-07	79	4.24746e-05	0.000562632
High	Master Protein	QDY55940.1	HP1117 family Sel1-like repeat protein	0	11.906	7	1	5	1	256	29	8.37	206	1	1
	Confidence	Sequence	Modifications	# Protein Groups	# Proteins	# PSMs	Master Protein Accessions	# Missed Cleavages	Theo. MH+ [Da]	Confidence (by Search Engine): A Mascot	Percolator q-Value (by Search Engine): A Mascot	Percolator PEP (by Search Engine): A Mascot	Ions Score (by Search Engine): A Mascot	Qvality PEP	Qvality q-value
	High	AYEGLAESYQYGLGVEK		1	1	5	QDY55940.1	0	1876.9	High	0.0002634	2.502e-10	92	4.40347e-07	0.000562632
High	Master Protein	QDW68296.1	outer membrane protein Omp18	0	20.715	34	4	10	4	179	20	6.09	205	4	1
	Confidence	Sequence	Modifications	# Protein Groups	# Proteins	# PSMs	Master Protein Accessions	# Missed Cleavages	Theo. MH+ [Da]	Confidence (by Search Engine): A Mascot	Percolator q-Value (by Search Engine): A Mascot	Percolator PEP (by Search Engine): A Mascot	Ions Score (by Search Engine): A Mascot	Qvality PEP	Qvality q-value
	High	TVQTAPVTTEPAPEKEEPK		1	3	2	QDW68296.1	1	2052.05	High	0.0002634	0.000466	38	0.0110269	0.000562632
	High	ENHMQVLLEGNTDEFGSSEYNQALGVK		1	3	3	QDW68296.1	0	3009.39	High	0.0002634	2.67e-08	47	1.17104e-05	0.000562632
	High	ESDQETLDEIVQK		1	3	4	QDW68296.1	0	1533.73	High	0.0002634	4.915e-07	61	9.04528e-05	0.000562632
	High	AKENHMQVLLEGNTDEFGSSEYNQALGVK		1	3	1	QDW68296.1	1	3208.52	High	0.0002634	0.0003151	17	0.00838912	0.000562632
High	Master Protein	QDY55755.1	30S ribosomal protein S17	0	10.034	26	2	9	2	86	9.9	9.99	200	2	1
	Confidence	Sequence	Modifications	# Protein Groups	# Proteins	# PSMs	Master Protein Accessions	# Missed Cleavages	Theo. MH+ [Da]	Confidence (by Search Engine): A Mascot	Percolator q-Value (by Search Engine): A Mascot	Percolator PEP (by Search Engine): A Mascot	Ions Score (by Search Engine): A Mascot	Qvality PEP	Qvality q-value
	High	VGDFVSAIECRPLSK	1xPropionamide [C10]	1	2	5	QDY55755.1	0	1691.88	High	0.0002634	1.851e-05	42	0.00115451	0.000562632
	High	EILVVGV		1	2	4	QDY55755.1	0	728.455	High	0.0009153	0.01323	42	0.10628	0.00456321
High	Master Protein	QDY57017.1	30S ribosomal protein S2	0	21.481	25	6	8	6	264	30.6	7.11	189	6	1
	Confidence	Sequence	Modifications	# Protein Groups	# Proteins	# PSMs	Master Protein Accessions	# Missed Cleavages	Theo. MH+ [Da]	Confidence (by Search Engine): A Mascot	Percolator q-Value (by Search Engine): A Mascot	Percolator PEP (by Search Engine): A Mascot	Ions Score (by Search Engine): A Mascot	Qvality PEP	Qvality q-value
	High	NIHIIDLQK		1	1	1	QDY57017.1	0	1093.64	High	0.0002634	0.002903	28	0.0389903	0.000562632
	High	EFAESIQVPYVNYR		1	1	2	QDY57017.1	0	1714.84	High	0.0002634	1.169e-05	53	0.000835163	0.000562632
	High	EMSEAILEGR		1	1	1	QDY57017.1	0	1134.55	High	0.0002634	0.0007912	29	0.0159356	0.000562632
	High	KIPDMIFVIDVAK		1	1	1	QDY57017.1	1	1488.85	High	0.0002634	0.005382	12	0.0590607	0.000562632
	High	WLGGMLTNFSTIR		1	1	1	QDY57017.1	0	1495.77	High	0.0002634	4.284e-07	60	8.2106e-05	0.000562632
	High	FIFGVR		1	1	2	QDY57017.1	0	738.43	High	0.0002634	0.005331	36	0.058648	0.000562632
High	Master Protein	QDY55898.1	DedA family protein	0	10.564	15	3	10	3	193	22.4	10.17	187	3	1
	Confidence	Sequence	Modifications	# Protein Groups	# Proteins	# PSMs	Master Protein Accessions	# Missed Cleavages	Theo. MH+ [Da]	Confidence (by Search Engine): A Mascot	Percolator q-Value (by Search Engine): A Mascot	Percolator PEP (by Search Engine): A Mascot	Ions Score (by Search Engine): A Mascot	Qvality PEP	Qvality q-value
	High	SVVPLAIGFSK		1	1	4	QDY55898.1	0	1117.66	High	0.0002634	0.0003438	43	0.00893343	0.000562632
	High	DFLQYFQK		1	1	2	QDY55898.1	0	1088.54	High	0.0002634	0.001422	47	0.0239225	0.000562632
	High	LALASLWVK		1	1	4	QDY55898.1	0	1000.62	High	0.0002634	5.586e-05	53	0.00250277	0.000562632
High	Master Protein	QDY56520.1	UMP kinase	0	13.29	17	3	7	3	240	26.2	7.96	185	3	1
	Confidence	Sequence	Modifications	# Protein Groups	# Proteins	# PSMs	Master Protein Accessions	# Missed Cleavages	Theo. MH+ [Da]	Confidence (by Search Engine): A Mascot	Percolator q-Value (by Search Engine): A Mascot	Percolator PEP (by Search Engine): A Mascot	Ions Score (by Search Engine): A Mascot	Qvality PEP	Qvality q-value
	High	AIEIGSDLIIK		1	1	4	QDY56520.1	0	1171.69	High	0.0002634	1.02e-05	67	0.000760951	0.000562632
	High	VVIFGAGTGNPFFTTDTAATLR		1	1	2	QDY56520.1	0	2256.17	High	0.0002634	1.011e-05	28	0.000755307	0.000562632
	High	GNLLQVIK		1	1	1	QDY56520.1	0	884.556	High	0.0002634	0.0004977	45	0.0115686	0.000562632
High	Master Protein	QDY55938.1	gamma-glutamyltransferase	0	13.191	8	3	6	3	567	61	9.28	181	3	1
	Confidence	Sequence	Modifications	# Protein Groups	# Proteins	# PSMs	Master Protein Accessions	# Missed Cleavages	Theo. MH+ [Da]	Confidence (by Search Engine): A Mascot	Percolator q-Value (by Search Engine): A Mascot	Percolator PEP (by Search Engine): A Mascot	Ions Score (by Search Engine): A Mascot	Qvality PEP	Qvality q-value
	High	VFLVVGSPGGSR		1	1	3	QDY55938.1	0	1174.66	High	0.0002634	0.0002235	36	0.00661948	0.000562632
	High	MGYQIVTKPVMGDVNAIQVLPK		1	1	2	QDY55938.1	0	2401.3	High	0.0002634	5.355e-09	59	3.78924e-06	0.000562632
	Medium	FGMPADVKDNLTK		1	1	1	QDY55938.1	1	1435.72	High	0.003529	0.05388	26	0.24835	0.0203104
High	Master Protein	QDY56936.1	virB8 family protein	0	10.587	11	2	5	2	247	28.7	8.63	180	2	1
	Confidence	Sequence	Modifications	# Protein Groups	# Proteins	# PSMs	Master Protein Accessions	# Missed Cleavages	Theo. MH+ [Da]	Confidence (by Search Engine): A Mascot	Percolator q-Value (by Search Engine): A Mascot	Percolator PEP (by Search Engine): A Mascot	Ions Score (by Search Engine): A Mascot	Qvality PEP	Qvality q-value
	High	LSGFSVNDLDMQSVFR		1	1	3	QDY56936.1	0	1814.87	High	0.0002634	5.744e-08	78	2.00194e-05	0.000562632
	High	YSITEIAPTNR		1	1	2	QDY56936.1	0	1264.65	High	0.0002634	0.000451	38	0.0107854	0.000562632
High	Master Protein	QDY56697.1	signal peptidase I	0	17.69	16	4	8	4	290	33.7	8.95	179	4	1
	Confidence	Sequence	Modifications	# Protein Groups	# Proteins	# PSMs	Master Protein Accessions	# Missed Cleavages	Theo. MH+ [Da]	Confidence (by Search Engine): A Mascot	Percolator q-Value (by Search Engine): A Mascot	Percolator PEP (by Search Engine): A Mascot	Ions Score (by Search Engine): A Mascot	Qvality PEP	Qvality q-value
	High	IPWIELPVMPDFK		1	2	1	QDY56697.1	0	1584.85	High	0.0002634	1.059e-06	75	0.00015463	0.000562632
	High	IFVLNPYK		1	1	4	QDY56697.1	0	993.577	High	0.0002634	0.001176	36	0.0209767	0.000562632
	High	SMVGTLYEGDMLFVK		1	2	1	QDY56697.1	0	1689.82	High	0.0002634	1.56e-07	62	4.04674e-05	0.000562632
	High	FSYGVPIPK		1	2	2	QDY56697.1	0	1007.56	High	0.0009153	0.01051	10	0.0914447	0.00456321
High	Master Protein	AVG74095.1	DEAD/DEAH box helicase	0	7.19	3	1	4	1	492	55.8	8.75	173	1	1
	Confidence	Sequence	Modifications	# Protein Groups	# Proteins	# PSMs	Master Protein Accessions	# Missed Cleavages	Theo. MH+ [Da]	Confidence (by Search Engine): A Mascot	Percolator q-Value (by Search Engine): A Mascot	Percolator PEP (by Search Engine): A Mascot	Ions Score (by Search Engine): A Mascot	Qvality PEP	Qvality q-value
	High	IGLNQQEIDAIQNPK		1	2	4	AVG74095.1	0	1680.89	High	0.0002634	6.463e-08	109	2.17285e-05	0.000562632
High	Master Protein	QDY55681.1	hypothetical protein HP1454	0	12.579	13	3	6	3	303	33.9	9.28	164	3	1
	Confidence	Sequence	Modifications	# Protein Groups	# Proteins	# PSMs	Master Protein Accessions	# Missed Cleavages	Theo. MH+ [Da]	Confidence (by Search Engine): A Mascot	Percolator q-Value (by Search Engine): A Mascot	Percolator PEP (by Search Engine): A Mascot	Ions Score (by Search Engine): A Mascot	Qvality PEP	Qvality q-value
	High	INQNLFLQGLR		1	1	4	QDY55681.1	0	1315.75	High	0.0002634	1.166e-05	68	0.000835163	0.000562632
	High	AYSVPVGSLENYEK		1	1	1	QDY55681.1	0	1555.76	High	0.0002634	0.0004563	36	0.0108653	0.000562632
	High	VQITFDNNSDTEIK		1	1	1	QDY55681.1	0	1623.79	High	0.0002634	4.955e-05	47	0.00230621	0.000562632
High	Master Protein	QDY55889.1	amino acid ABC transporter ATP-binding protein	0	10.172	12	2	6	2	248	28	8.78	155	2	1
	Confidence	Sequence	Modifications	# Protein Groups	# Proteins	# PSMs	Master Protein Accessions	# Missed Cleavages	Theo. MH+ [Da]	Confidence (by Search Engine): A Mascot	Percolator q-Value (by Search Engine): A Mascot	Percolator PEP (by Search Engine): A Mascot	Ions Score (by Search Engine): A Mascot	Qvality PEP	Qvality q-value
	High	SKDEVISQAVELLK		1	1	2	QDY55889.1	1	1558.87	High	0.0002634	0.0001754	37	0.00558187	0.000562632
	High	IDGGEILFENTNLNNK		1	1	4	QDY55889.1	0	1790.89	High	0.0002634	3.841e-07	59	7.59301e-05	0.000562632
High	Master Protein	QDY55708.1	RNA-binding S4 domain-containing protein	0	14.164	40	3	11	3	84	9.4	9.51	152	3	1
	Confidence	Sequence	Modifications	# Protein Groups	# Proteins	# PSMs	Master Protein Accessions	# Missed Cleavages	Theo. MH+ [Da]	Confidence (by Search Engine): A Mascot	Percolator q-Value (by Search Engine): A Mascot	Percolator PEP (by Search Engine): A Mascot	Ions Score (by Search Engine): A Mascot	Qvality PEP	Qvality q-value
	High	AGDVISLHYLK		1	1	2	QDY55708.1	0	1215.67	High	0.0002634	0.002763	23	0.0376155	0.000562632
	High	FLQSVGLVK		1	1	4	QDY55708.1	0	990.598	High	0.0002634	0.0001136	47	0.00411757	0.000562632
	High	GIEEYTILQIPTLK		1	1	5	QDY55708.1	0	1617.91	High	0.0002634	1.277e-05	51	0.000889718	0.000562632
High	Master Protein	QDY57095.1	hypothetical protein CV725_07245	0	4.823	8	1	4	1	125	14.9	6.6	146	1	1
	Confidence	Sequence	Modifications	# Protein Groups	# Proteins	# PSMs	Master Protein Accessions	# Missed Cleavages	Theo. MH+ [Da]	Confidence (by Search Engine): A Mascot	Percolator q-Value (by Search Engine): A Mascot	Percolator PEP (by Search Engine): A Mascot	Ions Score (by Search Engine): A Mascot	Qvality PEP	Qvality q-value
	High	SAFIEEALIR		1	2	4	QDY57095.1	0	1148.63	High	0.0002634	1.504e-05	63	0.000998532	0.000562632
High	Master Protein	QDY56076.1	outer membrane protein	0	9.098	12	2	6	2	260	28.8	8.57	142	2	1
	Confidence	Sequence	Modifications	# Protein Groups	# Proteins	# PSMs	Master Protein Accessions	# Missed Cleavages	Theo. MH+ [Da]	Confidence (by Search Engine): A Mascot	Percolator q-Value (by Search Engine): A Mascot	Percolator PEP (by Search Engine): A Mascot	Ions Score (by Search Engine): A Mascot	Qvality PEP	Qvality q-value
	High	LPLFTNQFYK		1	2	4	QDY56076.1	0	1270.68	High	0.0002634	2.079e-05	54	0.00125301	0.000562632
	High	SGAFLGGGFQYSNLENQNTTR		1	2	2	QDY56076.1	0	2261.06	High	0.0002634	3.838e-05	34	0.00192204	0.000562632
High	Master Protein	QDY56703.1	leucyl aminopeptidase	0	11.935	6	2	2	2	496	54.5	6.93	141	2	1
	Confidence	Sequence	Modifications	# Protein Groups	# Proteins	# PSMs	Master Protein Accessions	# Missed Cleavages	Theo. MH+ [Da]	Confidence (by Search Engine): A Mascot	Percolator q-Value (by Search Engine): A Mascot	Percolator PEP (by Search Engine): A Mascot	Ions Score (by Search Engine): A Mascot	Qvality PEP	Qvality q-value
	High	NLFETSGLESGELLAK		1	1	1	QDY56703.1	0	1707.88	High	0.0002634	1.366e-07	100	3.67331e-05	0.000562632
	High	GGGSAVIGLLNALAK		1	1	1	QDY56703.1	0	1340.79	High	0.0002634	8.507e-06	61	0.000667995	0.000562632
High	Master Protein	QDY55676.1	rRNA pseudouridine synthase	0	8.509	10	2	4	2	262	30.2	9.96	138	2	1
	Confidence	Sequence	Modifications	# Protein Groups	# Proteins	# PSMs	Master Protein Accessions	# Missed Cleavages	Theo. MH+ [Da]	Confidence (by Search Engine): A Mascot	Percolator q-Value (by Search Engine): A Mascot	Percolator PEP (by Search Engine): A Mascot	Ions Score (by Search Engine): A Mascot	Qvality PEP	Qvality q-value
	High	SMEFAPFIGYEIIK		1	2	1	QDY55676.1	0	1644.83	High	0.0002634	0.0003175	37	0.00845141	0.000562632
	High	YGFVNLNALPVGK		1	1	3	QDY55676.1	0	1391.77	High	0.0002634	9.751e-06	62	0.00073588	0.000562632
High	Master Protein	QDY56377.1	2-amino-4-hydroxy-6-hydroxymethyldihydropteridine diphosphokinase	0	16.893	26	3	5	3	163	19.2	10.13	137	3	1
	Confidence	Sequence	Modifications	# Protein Groups	# Proteins	# PSMs	Master Protein Accessions	# Missed Cleavages	Theo. MH+ [Da]	Confidence (by Search Engine): A Mascot	Percolator q-Value (by Search Engine): A Mascot	Percolator PEP (by Search Engine): A Mascot	Ions Score (by Search Engine): A Mascot	Qvality PEP	Qvality q-value
	High	IFSSPIYINPPFGYTK		1	2	1	QDY56377.1	0	1843.96	High	0.0002634	2.378e-05	53	0.00137516	0.000562632
	High	DSVLVPLALQQILFK		1	2	3	QDY56377.1	0	1684	High	0.0002634	1.936e-08	101	9.33083e-06	0.000562632
	High	QPNFYNATIILK		1	2	1	QDY56377.1	0	1421.78	High	0.0009153	0.01332	13	0.106632	0.00456321
High	Master Protein	QDY56843.1	RluA family pseudouridine synthase	0	5.273	5	1	3	1	242	27.5	9.77	131	1	1
	Confidence	Sequence	Modifications	# Protein Groups	# Proteins	# PSMs	Master Protein Accessions	# Missed Cleavages	Theo. MH+ [Da]	Confidence (by Search Engine): A Mascot	Percolator q-Value (by Search Engine): A Mascot	Percolator PEP (by Search Engine): A Mascot	Ions Score (by Search Engine): A Mascot	Qvality PEP	Qvality q-value
	High	ALIDLGLVSIGGK		1	1	3	QDY56843.1	0	1255.76	High	0.0002634	5.328e-06	71	0.000481386	0.000562632
High	Master Protein	QDY56485.1	hypothetical protein CV725_04895 [Helicobacter pylori B128]	0	5.484	8	1	3	1	148	17	7.93	128	1	1
	Confidence	Sequence	Modifications	# Protein Groups	# Proteins	# PSMs	Master Protein Accessions	# Missed Cleavages	Theo. MH+ [Da]	Confidence (by Search Engine): A Mascot	Percolator q-Value (by Search Engine): A Mascot	Percolator PEP (by Search Engine): A Mascot	Ions Score (by Search Engine): A Mascot	Qvality PEP	Qvality q-value
	High	DASSNLFDLIDK		1	2	3	QDY56485.1	0	1337.66	High	0.0002634	3.281e-06	67	0.000343045	0.000562632
High	Master Protein	QDY57084.1	50S ribosomal protein L31	0	8.281	18	1	5	1	67	7.6	8.92	121	1	1
	Confidence	Sequence	Modifications	# Protein Groups	# Proteins	# PSMs	Master Protein Accessions	# Missed Cleavages	Theo. MH+ [Da]	Confidence (by Search Engine): A Mascot	Percolator q-Value (by Search Engine): A Mascot	Percolator PEP (by Search Engine): A Mascot	Ions Score (by Search Engine): A Mascot	Qvality PEP	Qvality q-value
	High	EIEVLSTKPEMR		1	1	5	QDY57084.1	0	1431.75	High	0.0002634	1.827e-05	56	0.00114169	0.000562632
High	Master Protein	QDY56555.1	alpha/beta hydrolase	0	6.032	5	1	2	1	241	27.4	8.88	118	1	1
	Confidence	Sequence	Modifications	# Protein Groups	# Proteins	# PSMs	Master Protein Accessions	# Missed Cleavages	Theo. MH+ [Da]	Confidence (by Search Engine): A Mascot	Percolator q-Value (by Search Engine): A Mascot	Percolator PEP (by Search Engine): A Mascot	Ions Score (by Search Engine): A Mascot	Qvality PEP	Qvality q-value
	High	DYANIINLFLK		1	1	2	QDY56555.1	0	1323.73	High	0.0002634	9.288e-07	84	0.000141411	0.000562632
High	Master Protein	QDY56623.1	non-heme ferritin	0	7.606	20	2	5	2	167	19.3	5.67	117	2	1
	Confidence	Sequence	Modifications	# Protein Groups	# Proteins	# PSMs	Master Protein Accessions	# Missed Cleavages	Theo. MH+ [Da]	Confidence (by Search Engine): A Mascot	Percolator q-Value (by Search Engine): A Mascot	Percolator PEP (by Search Engine): A Mascot	Ions Score (by Search Engine): A Mascot	Qvality PEP	Qvality q-value
	High	LIIFLNENNVPVQLTSISAPEHK		1	1	1	QDY56623.1	0	2576.41	High	0.0002634	0.001497	7	0.0247199	0.000562632
	High	FEGLTQIFQK		1	1	4	QDY56623.1	0	1210.65	High	0.0002634	1.654e-05	55	0.00106772	0.000562632
High	Master Protein	QDY56367.1	ribosome maturation factor RimP	0	12.472	17	2	7	2	146	16.6	5.12	114	2	1
	Confidence	Sequence	Modifications	# Protein Groups	# Proteins	# PSMs	Master Protein Accessions	# Missed Cleavages	Theo. MH+ [Da]	Confidence (by Search Engine): A Mascot	Percolator q-Value (by Search Engine): A Mascot	Percolator PEP (by Search Engine): A Mascot	Ions Score (by Search Engine): A Mascot	Qvality PEP	Qvality q-value
	High	ESFQAVLK		1	1	2	QDY56367.1	0	921.504	High	0.0002634	0.0003505	37	0.00903306	0.000562632
	High	DANDLSADFELEDHAIK		1	1	5	QDY56367.1	0	1902.87	High	0.0002634	1.082e-06	65	0.000157536	0.000562632
High	Master Protein	QDY56287.1	carbon-nitrogen hydrolase family protein	0	9.032	9	2	4	2	292	32.4	8.97	110	2	1
	Confidence	Sequence	Modifications	# Protein Groups	# Proteins	# PSMs	Master Protein Accessions	# Missed Cleavages	Theo. MH+ [Da]	Confidence (by Search Engine): A Mascot	Percolator q-Value (by Search Engine): A Mascot	Percolator PEP (by Search Engine): A Mascot	Ions Score (by Search Engine): A Mascot	Qvality PEP	Qvality q-value
	High	LNEVVIAEMDLNEAALQR		1	2	2	QDY56287.1	0	2028.04	High	0.0002634	1.228e-05	40	0.000863615	0.000562632
	High	AYNWDLLSK		1	2	2	QDY56287.1	0	1109.56	High	0.0002634	7.57e-05	57	0.00309336	0.000562632
High	Master Protein	AVG74167.1	DNA-binding response regulator	0	10.272	13	2	3	2	225	25.9	5.55	105	2	1
	Confidence	Sequence	Modifications	# Protein Groups	# Proteins	# PSMs	Master Protein Accessions	# Missed Cleavages	Theo. MH+ [Da]	Confidence (by Search Engine): A Mascot	Percolator q-Value (by Search Engine): A Mascot	Percolator PEP (by Search Engine): A Mascot	Ions Score (by Search Engine): A Mascot	Qvality PEP	Qvality q-value
	High	ALDYGADDYLPKPYDPK		1	5	2	AVG74167.1	0	1940.93	High	0.0002634	8.595e-05	25	0.00338186	0.000562632
	High	AEYEILSLLISK		1	5	1	AVG74167.1	0	1378.78	High	0.0002634	6.219e-07	86	0.000106556	0.000562632
High	Master Protein	QDY55804.1	NADH-quinone oxidoreductase subunit A	0	8.544	14	2	10	2	133	15.7	9.83	101	2	1
	Confidence	Sequence	Modifications	# Protein Groups	# Proteins	# PSMs	Master Protein Accessions	# Missed Cleavages	Theo. MH+ [Da]	Confidence (by Search Engine): A Mascot	Percolator q-Value (by Search Engine): A Mascot	Percolator PEP (by Search Engine): A Mascot	Ions Score (by Search Engine): A Mascot	Qvality PEP	Qvality q-value
	High	NALSWQK		1	1	8	QDY55804.1	0	846.447	High	0.0002634	0.002881	34	0.0387115	0.000562632
	High	LAPYECGPVALK	1xPropionamide [C6]	1	1	2	QDY55804.1	0	1331.7	High	0.0002634	3.936e-05	52	0.00195811	0.000562632
High	Master Protein	QDY56424.1	outer membrane beta-barrel protein HofC	0	7.635	5	2	3	2	528	59.7	9.19	97	2	1
	Confidence	Sequence	Modifications	# Protein Groups	# Proteins	# PSMs	Master Protein Accessions	# Missed Cleavages	Theo. MH+ [Da]	Confidence (by Search Engine): A Mascot	Percolator q-Value (by Search Engine): A Mascot	Percolator PEP (by Search Engine): A Mascot	Ions Score (by Search Engine): A Mascot	Qvality PEP	Qvality q-value
	High	GIYPTETFVNLTGK		1	1	2	QDY56424.1	0	1539.81	High	0.0002634	2.178e-05	54	0.00129568	0.000562632
	High	GIADGQWLFPIYR		1	1	1	QDY56424.1	0	1535.8	High	0.0002634	0.001064	25	0.0195683	0.000562632
High	Master Protein	QDY55772.1	DNA-directed RNA polymerase subunit alpha	0	5.32	4	1	2	1	344	38.5	5.1	96	1	1
	Confidence	Sequence	Modifications	# Protein Groups	# Proteins	# PSMs	Master Protein Accessions	# Missed Cleavages	Theo. MH+ [Da]	Confidence (by Search Engine): A Mascot	Percolator q-Value (by Search Engine): A Mascot	Percolator PEP (by Search Engine): A Mascot	Ions Score (by Search Engine): A Mascot	Qvality PEP	Qvality q-value
	High	LLLLSSVGYAPIGLK		1	1	2	QDY55772.1	0	1543.95	High	0.0002634	4.789e-06	65	0.000446844	0.000562632
High	Master Protein	EEC23782.1	hypothetical protein HPB128_162g2	0	4.869	9	1	4	1	161	18.2	9.31	95	1	1
	Confidence	Sequence	Modifications	# Protein Groups	# Proteins	# PSMs	Master Protein Accessions	# Missed Cleavages	Theo. MH+ [Da]	Confidence (by Search Engine): A Mascot	Percolator q-Value (by Search Engine): A Mascot	Percolator PEP (by Search Engine): A Mascot	Ions Score (by Search Engine): A Mascot	Qvality PEP	Qvality q-value
	High	LAGTLPSNEAIDYR		1	2	4	EEC23782.1	0	1519.78	High	0.0002634	1.351e-05	61	0.000923458	0.000562632
High	Master Protein	QDY55990.1	thiol peroxidase	0	14.641	18	2	3	2	166	18.3	6.16	91	2	1
	Confidence	Sequence	Modifications	# Protein Groups	# Proteins	# PSMs	Master Protein Accessions	# Missed Cleavages	Theo. MH+ [Da]	Confidence (by Search Engine): A Mascot	Percolator q-Value (by Search Engine): A Mascot	Percolator PEP (by Search Engine): A Mascot	Ions Score (by Search Engine): A Mascot	Qvality PEP	Qvality q-value
	High	LVNGDLQEVNLLK		1	1	1	QDY55990.1	0	1454.82	High	0.0002634	7.957e-06	54	0.000638811	0.000562632
	High	EIVQNILEEPNYEALLK		1	1	2	QDY55990.1	0	2015.07	High	0.0002634	1.092e-05	25	0.000795712	0.000562632
High	Master Protein	QDY56664.1	hypothetical protein CV725_05905	0	8.702	19	2	3	2	111	13	7.62	86	2	1
	Confidence	Sequence	Modifications	# Protein Groups	# Proteins	# PSMs	Master Protein Accessions	# Missed Cleavages	Theo. MH+ [Da]	Confidence (by Search Engine): A Mascot	Percolator q-Value (by Search Engine): A Mascot	Percolator PEP (by Search Engine): A Mascot	Ions Score (by Search Engine): A Mascot	Qvality PEP	Qvality q-value
	High	LLTELAELEAEIK		1	2	1	QDY56664.1	0	1471.83	High	0.0002634	9.789e-07	77	0.000146776	0.000562632
	High	ALEFYMLK		1	2	2	QDY56664.1	0	1014.53	High	0.0002634	0.002031	26	0.0305152	0.000562632
High	Master Protein	QDY55857.1	elongation factor Tu	0	16.898	23	6	9	6	399	43.6	5.26	86	6	1
	Confidence	Sequence	Modifications	# Protein Groups	# Proteins	# PSMs	Master Protein Accessions	# Missed Cleavages	Theo. MH+ [Da]	Confidence (by Search Engine): A Mascot	Percolator q-Value (by Search Engine): A Mascot	Percolator PEP (by Search Engine): A Mascot	Ions Score (by Search Engine): A Mascot	Qvality PEP	Qvality q-value
	High	ITVELISPVALELGTK		1	1	1	QDY55857.1	0	1682.99	High	0.0002634	4.008e-05	42	0.00198746	0.000562632
	High	VGDEVEIVGIRPTQK		1	1	2	QDY55857.1	0	1639.9	High	0.0002634	0.000863	18	0.0168997	0.000562632
	High	TTVTGVEMFR		1	1	2	QDY55857.1	0	1140.57	High	0.0002634	0.0008482	32	0.0167147	0.000562632
	High	ELLSAYEFPGDDTPIIAGSALR		1	1	1	QDY55857.1	0	2335.18	High	0.0002634	0.002396	3	0.0341319	0.000562632
	High	GITIATSHIEYETENR		1	1	1	QDY55857.1	0	1833.9	High	0.0002634	0.002189	9	0.0321002	0.000562632
	Medium	TVGAGVVSNIIE		1	1	2	QDY55857.1	0	1158.64	High	0.005474	0.08215	2	0.314184	0.0304442
High	Master Protein	QDY56742.1	sodium:calcium antiporter	0	7.787	11	2	5	2	199	22.9	5.07	83	2	1
	Confidence	Sequence	Modifications	# Protein Groups	# Proteins	# PSMs	Master Protein Accessions	# Missed Cleavages	Theo. MH+ [Da]	Confidence (by Search Engine): A Mascot	Percolator q-Value (by Search Engine): A Mascot	Percolator PEP (by Search Engine): A Mascot	Ions Score (by Search Engine): A Mascot	Qvality PEP	Qvality q-value
	High	ISDLVASYLPR		1	1	4	QDY56742.1	0	1233.68	High	0.0002634	1.331e-05	53	0.000916609	0.000562632
	High	MELGFNEAER		1	1	1	QDY56742.1	0	1195.54	High	0.0002634	0.001228	21	0.021599	0.000562632
High	Master Protein	QDY55719.1	1-acyl-sn-glycerol-3-phosphate acyltransferase	0	8.077	11	2	6	2	233	26.8	9.23	81	2	1
	Confidence	Sequence	Modifications	# Protein Groups	# Proteins	# PSMs	Master Protein Accessions	# Missed Cleavages	Theo. MH+ [Da]	Confidence (by Search Engine): A Mascot	Percolator q-Value (by Search Engine): A Mascot	Percolator PEP (by Search Engine): A Mascot	Ions Score (by Search Engine): A Mascot	Qvality PEP	Qvality q-value
	High	IQPMVLINSIK		1	1	2	QDY55719.1	0	1255.74	High	0.0002634	0.001226	29	0.021599	0.000562632
	High	LDQNRPLVIFPEGTR		1	1	4	QDY55719.1	0	1754.95	High	0.0002634	6.839e-06	37	0.000573437	0.000562632
High	Master Protein	QDY56702.1	DedA family protein	0	4.342	6	1	4	1	192	22.2	9.52	81	1	1
	Confidence	Sequence	Modifications	# Protein Groups	# Proteins	# PSMs	Master Protein Accessions	# Missed Cleavages	Theo. MH+ [Da]	Confidence (by Search Engine): A Mascot	Percolator q-Value (by Search Engine): A Mascot	Percolator PEP (by Search Engine): A Mascot	Ions Score (by Search Engine): A Mascot	Qvality PEP	Qvality q-value
	High	TIIPISIGLTR		1	1	4	QDY56702.1	0	1183.74	High	0.0002634	4.551e-05	56	0.002173	0.000562632
High	Master Protein	QDY56448.1	phosphoheptose isomerase	0	4.512	5	1	2	1	192	21	6.54	79	1	1
	Confidence	Sequence	Modifications	# Protein Groups	# Proteins	# PSMs	Master Protein Accessions	# Missed Cleavages	Theo. MH+ [Da]	Confidence (by Search Engine): A Mascot	Percolator q-Value (by Search Engine): A Mascot	Percolator PEP (by Search Engine): A Mascot	Ions Score (by Search Engine): A Mascot	Qvality PEP	Qvality q-value
	High	SLESLQEALK		1	1	2	QDY56448.1	0	1117.61	High	0.0002634	3.078e-05	51	0.00165017	0.000562632
High	Master Protein	QDY57042.1	peptidylprolyl isomerase	0	5.015	9	1	2	1	163	17.7	7.53	77	1	1
	Confidence	Sequence	Modifications	# Protein Groups	# Proteins	# PSMs	Master Protein Accessions	# Missed Cleavages	Theo. MH+ [Da]	Confidence (by Search Engine): A Mascot	Percolator q-Value (by Search Engine): A Mascot	Percolator PEP (by Search Engine): A Mascot	Ions Score (by Search Engine): A Mascot	Qvality PEP	Qvality q-value
	High	DAPQAVSNFVTLAK		1	2	2	QDY57042.1	0	1460.77	High	0.0002634	9.671e-06	51	0.000733146	0.000562632
High	Master Protein	QDY55921.1	ATP synthase subunit B	0	7.095	15	3	7	3	171	19.8	9.45	77	3	1
	Confidence	Sequence	Modifications	# Protein Groups	# Proteins	# PSMs	Master Protein Accessions	# Missed Cleavages	Theo. MH+ [Da]	Confidence (by Search Engine): A Mascot	Percolator q-Value (by Search Engine): A Mascot	Percolator PEP (by Search Engine): A Mascot	Ions Score (by Search Engine): A Mascot	Qvality PEP	Qvality q-value
	High	MDVENLIK		1	1	4	QDY55921.1	0	961.502	High	0.0002634	0.0003353	36	0.0087698	0.000562632
	High	ELVESVFK		1	1	2	QDY55921.1	0	950.519	High	0.0002634	0.004171	12	0.0496912	0.000562632
	Medium	RLEEIQAQLK		1	1	1	QDY55921.1	1	1227.71	High	0.004215	0.05746	44	0.257977	0.0250805
High	Master Protein	QDY55970.1	restriction endonuclease	0	3.962	5	1	2	1	182	21.5	7.43	75	1	1
	Confidence	Sequence	Modifications	# Protein Groups	# Proteins	# PSMs	Master Protein Accessions	# Missed Cleavages	Theo. MH+ [Da]	Confidence (by Search Engine): A Mascot	Percolator q-Value (by Search Engine): A Mascot	Percolator PEP (by Search Engine): A Mascot	Ions Score (by Search Engine): A Mascot	Qvality PEP	Qvality q-value
	High	MDLEQTFLK		1	1	2	QDY55970.1	0	1124.57	High	0.0002634	0.0001092	50	0.00399706	0.000562632
High	Master Protein	QDY56614.1	ribonuclease III	0	3.229	4	1	4	1	255	29	9.31	73	1	1
	Confidence	Sequence	Modifications	# Protein Groups	# Proteins	# PSMs	Master Protein Accessions	# Missed Cleavages	Theo. MH+ [Da]	Confidence (by Search Engine): A Mascot	Percolator q-Value (by Search Engine): A Mascot	Percolator PEP (by Search Engine): A Mascot	Ions Score (by Search Engine): A Mascot	Qvality PEP	Qvality q-value
	High	AIALQDYLR		1	3	4	QDY56614.1	0	1062.59	High	0.0002634	0.0005908	39	0.0130168	0.000562632
High	Master Protein	QDY55877.1	tRNA 2-thiocytidine(32) synthetase TtcA	0	10.287	20	3	6	3	253	28.6	8.4	73	3	1
	Confidence	Sequence	Modifications	# Protein Groups	# Proteins	# PSMs	Master Protein Accessions	# Missed Cleavages	Theo. MH+ [Da]	Confidence (by Search Engine): A Mascot	Percolator q-Value (by Search Engine): A Mascot	Percolator PEP (by Search Engine): A Mascot	Ions Score (by Search Engine): A Mascot	Qvality PEP	Qvality q-value
	High	LIEEGDKILLGLSGGK		1	1	1	QDY55877.1	1	1641.94	High	0.0002634	0.0002262	40	0.00666871	0.000562632
	High	AENGLLVIRPLIK		1	1	4	QDY55877.1	0	1435.9	High	0.0002634	0.00295	24	0.039412	0.000562632
	High	FFDSLENAFNNVQANSFSDAK		1	1	1	QDY55877.1	0	2365.07	High	0.0002634	7.737e-05	30	0.00315136	0.000562632
High	Master Protein	QDY57074.1	tRNA threonylcarbamoyladenosine dehydratase	0	7.224	15	2	4	2	206	23.3	9	72	2	1
	Confidence	Sequence	Modifications	# Protein Groups	# Proteins	# PSMs	Master Protein Accessions	# Missed Cleavages	Theo. MH+ [Da]	Confidence (by Search Engine): A Mascot	Percolator q-Value (by Search Engine): A Mascot	Percolator PEP (by Search Engine): A Mascot	Ions Score (by Search Engine): A Mascot	Qvality PEP	Qvality q-value
	High	VGIGQITIIDKDVFDVTNQNR		1	2	1	QDY57074.1	1	2345.25	High	0.0002634	5.484e-05	30	0.00247502	0.000562632
	High	VLVLQDLYK		1	2	3	QDY57074.1	0	1090.65	High	0.0002634	0.001089	32	0.0198569	0.000562632
High	Master Protein	QDY55950.1	pyruvate ferredoxin oxidoreductase	0	4.424	9	1	4	1	186	21	8.51	68	1	1
	Confidence	Sequence	Modifications	# Protein Groups	# Proteins	# PSMs	Master Protein Accessions	# Missed Cleavages	Theo. MH+ [Da]	Confidence (by Search Engine): A Mascot	Percolator q-Value (by Search Engine): A Mascot	Percolator PEP (by Search Engine): A Mascot	Ions Score (by Search Engine): A Mascot	Qvality PEP	Qvality q-value
	High	KLTQEVIDANMLAIQR		1	2	4	QDY55950.1	1	1843.01	High	0.0002634	3.771e-05	41	0.00190071	0.000562632
High	Master Protein	QDY56130.1	(Fe-S)-binding protein	0	6.442	9	3	5	3	242	27.5	7.03	66	3	1
	Confidence	Sequence	Modifications	# Protein Groups	# Proteins	# PSMs	Master Protein Accessions	# Missed Cleavages	Theo. MH+ [Da]	Confidence (by Search Engine): A Mascot	Percolator q-Value (by Search Engine): A Mascot	Percolator PEP (by Search Engine): A Mascot	Ions Score (by Search Engine): A Mascot	Qvality PEP	Qvality q-value
	High	VYELSEFLDK		1	2	2	QDY56130.1	0	1242.63	High	0.0002634	0.001338	31	0.0228982	0.000562632
	High	VYELSEFLDKK		1	2	2	QDY56130.1	1	1370.72	High	0.0009153	0.0112	24	0.0952103	0.00456321
	High	EPEISAVMVK		1	2	1	QDY56130.1	0	1102.58	High	0.001248	0.0241	3	0.154375	0.0057019
High	Master Protein	QDY55864.1	50S ribosomal protein L7/L12	0	12.356	38	3	8	3	125	13.3	4.98	62	3	1
	Confidence	Sequence	Modifications	# Protein Groups	# Proteins	# PSMs	Master Protein Accessions	# Missed Cleavages	Theo. MH+ [Da]	Confidence (by Search Engine): A Mascot	Percolator q-Value (by Search Engine): A Mascot	Percolator PEP (by Search Engine): A Mascot	Ions Score (by Search Engine): A Mascot	Qvality PEP	Qvality q-value
	High	FGVSATPTVVAGAAVAGGAAAESEEK		1	1	3	QDY55864.1	0	2347.18	High	0.0002634	4.861e-07	60	8.97817e-05	0.000562632
	High	FGVSATPTVVAGAAVAGGAAAESEEKTEFNVILADSGAEK		1	1	3	QDY55864.1	1	3821.91	High	0.0002634	9.29e-05	11	0.00357565	0.000562632
	High	EITGLGLK		1	1	2	QDY55864.1	0	830.498	High	0.0007308	0.009754	8	0.0872193	0.00334799
High	Master Protein	QDY55802.1	NADH-quinone oxidoreductase subunit C	0	5.008	4	1	1	1	266	31.5	8.48	61	1	1
	Confidence	Sequence	Modifications	# Protein Groups	# Proteins	# PSMs	Master Protein Accessions	# Missed Cleavages	Theo. MH+ [Da]	Confidence (by Search Engine): A Mascot	Percolator q-Value (by Search Engine): A Mascot	Percolator PEP (by Search Engine): A Mascot	Ions Score (by Search Engine): A Mascot	Qvality PEP	Qvality q-value
	High	DDIFSVATILR		1	2	1	QDY55802.1	0	1249.68	High	0.0002634	9.816e-06	61	0.000738624	0.000562632
High	Master Protein	QDY56707.1	DUF417 domain-containing protein	0	5.119	11	2	5	2	215	23.9	7.81	61	2	1
	Confidence	Sequence	Modifications	# Protein Groups	# Proteins	# PSMs	Master Protein Accessions	# Missed Cleavages	Theo. MH+ [Da]	Confidence (by Search Engine): A Mascot	Percolator q-Value (by Search Engine): A Mascot	Percolator PEP (by Search Engine): A Mascot	Ions Score (by Search Engine): A Mascot	Qvality PEP	Qvality q-value
	High	MSESQSMQEEMQDDPK		1	1	1	QDY56707.1	0	1899.74	High	0.0002634	0.002971	17	0.0395536	0.000562632
	High	SLLEVITK		1	1	4	QDY56707.1	0	902.556	High	0.0002634	0.00256	39	0.0357686	0.000562632
High	Master Protein	QDY56280.1	ABC transporter ATP-binding protein	0	4.297	6	1	3	1	268	30.4	9.09	60	1	1
	Confidence	Sequence	Modifications	# Protein Groups	# Proteins	# PSMs	Master Protein Accessions	# Missed Cleavages	Theo. MH+ [Da]	Confidence (by Search Engine): A Mascot	Percolator q-Value (by Search Engine): A Mascot	Percolator PEP (by Search Engine): A Mascot	Ions Score (by Search Engine): A Mascot	Qvality PEP	Qvality q-value
	High	VGEIIAEPLLLNSHFSK		1	1	3	QDY56280.1	0	1867.03	High	0.0002634	5.041e-05	36	0.00233208	0.000562632
High	Master Protein	QDY56169.1	ABC transporter ATP-binding protein [Helicobacter pylori B128]	0	4.701	8	1	1	1	213	23.4	9.06	55	1	1
	Confidence	Sequence	Modifications	# Protein Groups	# Proteins	# PSMs	Master Protein Accessions	# Missed Cleavages	Theo. MH+ [Da]	Confidence (by Search Engine): A Mascot	Percolator q-Value (by Search Engine): A Mascot	Percolator PEP (by Search Engine): A Mascot	Ions Score (by Search Engine): A Mascot	Qvality PEP	Qvality q-value
	High	GFSALENLQVASILAK		1	1	1	QDY56169.1	0	1660.93	High	0.0002634	1.99e-05	55	0.00121625	0.000562632
High	Master Protein	QDY56441.1	hypothetical protein CV725_04660	0	5.913	9	1	2	1	218	25.4	8.57	51	1	1
	Confidence	Sequence	Modifications	# Protein Groups	# Proteins	# PSMs	Master Protein Accessions	# Missed Cleavages	Theo. MH+ [Da]	Confidence (by Search Engine): A Mascot	Percolator q-Value (by Search Engine): A Mascot	Percolator PEP (by Search Engine): A Mascot	Ions Score (by Search Engine): A Mascot	Qvality PEP	Qvality q-value
	High	ITQIYNEVLESPNNIALQK		1	1	2	QDY56441.1	0	2187.17	High	0.0002634	1.222e-06	36	0.000171623	0.000562632
High	Master Protein	QDY56776.1	50S ribosomal protein L28	0	6.615	50	4	11	4	62	6.9	11.9	51	4	1
	Confidence	Sequence	Modifications	# Protein Groups	# Proteins	# PSMs	Master Protein Accessions	# Missed Cleavages	Theo. MH+ [Da]	Confidence (by Search Engine): A Mascot	Percolator q-Value (by Search Engine): A Mascot	Percolator PEP (by Search Engine): A Mascot	Ions Score (by Search Engine): A Mascot	Qvality PEP	Qvality q-value
	High	GSMIGNHVSHANNK		1	1	1	QDY56776.1	0	1465.7	High	0.0007308	0.009057	4	0.0831693	0.00334799
	High	RLLPNLR		1	1	4	QDY56776.1	1	881.568	High	0.001833	0.0284	28	0.170903	0.00822454
	Medium	LLPNLR		1	1	2	QDY56776.1	0	725.467	High	0.003069	0.04267	17	0.21714	0.01678
	Medium	IQLDDGTTKR		1	1	4	QDY56776.1	1	1146.61	High	0.005348	0.07408	8	0.297248	0.0294216
High	Master Protein	QDY57036.1	thymidylate synthase (FAD)	0	4.419	9	1	2	1	208	23.9	7.87	50	1	1
	Confidence	Sequence	Modifications	# Protein Groups	# Proteins	# PSMs	Master Protein Accessions	# Missed Cleavages	Theo. MH+ [Da]	Confidence (by Search Engine): A Mascot	Percolator q-Value (by Search Engine): A Mascot	Percolator PEP (by Search Engine): A Mascot	Ions Score (by Search Engine): A Mascot	Qvality PEP	Qvality q-value
	High	ELKEVESFLPLNETNLER		1	1	2	QDY57036.1	1	2160.12	High	0.0002634	3.81e-05	44	0.0019149	0.000562632
High	Master Protein	QDY55673.1	hypothetical protein CV725_00330	0	3.925	6	1	1	1	225	24.9	8.94	49	1	1
	Confidence	Sequence	Modifications	# Protein Groups	# Proteins	# PSMs	Master Protein Accessions	# Missed Cleavages	Theo. MH+ [Da]	Confidence (by Search Engine): A Mascot	Percolator q-Value (by Search Engine): A Mascot	Percolator PEP (by Search Engine): A Mascot	Ions Score (by Search Engine): A Mascot	Qvality PEP	Qvality q-value
	High	LISILSADLFNTK		1	1	1	QDY55673.1	0	1434.82	High	0.0002634	0.0001188	49	0.0042417	0.000562632
High	Master Protein	QDY55872.1	DUF874 domain-containing protein	0	10.174	9	3	6	3	349	39.8	9.51	49	3	1
	Confidence	Sequence	Modifications	# Protein Groups	# Proteins	# PSMs	Master Protein Accessions	# Missed Cleavages	Theo. MH+ [Da]	Confidence (by Search Engine): A Mascot	Percolator q-Value (by Search Engine): A Mascot	Percolator PEP (by Search Engine): A Mascot	Ions Score (by Search Engine): A Mascot	Qvality PEP	Qvality q-value
	High	YAEQNCQENHSQFFIK	1xPropionamide [C6]	1	3	3	QDY55872.1	0	2056.92	High	0.0002634	0.0001707	31	0.00547933	0.000562632
	High	TNQTPIQPK		1	7	2	QDY55872.1	0	1026.56	High	0.001131	0.01473	17	0.113521	0.0057019
	Medium	QIELEQER		1	2	1	QDY55872.1	0	1044.53	High	0.003709	0.05428	15	0.249711	0.0214963
High	Master Protein	QDY55901.1	pyrroline-5-carboxylate reductase	0	3.529	5	1	1	1	257	28.2	8.81	48	1	1
	Confidence	Sequence	Modifications	# Protein Groups	# Proteins	# PSMs	Master Protein Accessions	# Missed Cleavages	Theo. MH+ [Da]	Confidence (by Search Engine): A Mascot	Percolator q-Value (by Search Engine): A Mascot	Percolator PEP (by Search Engine): A Mascot	Ions Score (by Search Engine): A Mascot	Qvality PEP	Qvality q-value
	High	SVLSALAGVGFK		1	2	1	QDY55901.1	0	1148.67	High	0.0002634	0.0002961	48	0.00805459	0.000562632
High	Master Protein	QDY56683.1	2-oxoglutarate ferredoxin oxidoreductase subunit beta	0	3.846	3	1	2	1	273	30.4	7.66	47	1	1
	Confidence	Sequence	Modifications	# Protein Groups	# Proteins	# PSMs	Master Protein Accessions	# Missed Cleavages	Theo. MH+ [Da]	Confidence (by Search Engine): A Mascot	Percolator q-Value (by Search Engine): A Mascot	Percolator PEP (by Search Engine): A Mascot	Ions Score (by Search Engine): A Mascot	Qvality PEP	Qvality q-value
	High	AFNYDEYLR		1	1	2	QDY56683.1	0	1190.55	High	0.0002634	0.0001426	34	0.00483008	0.000562632
High	Master Protein	QDY56127.1	peroxiredoxin	0	4.808	7	1	1	1	152	17.1	8.62	47	1	1
	Confidence	Sequence	Modifications	# Protein Groups	# Proteins	# PSMs	Master Protein Accessions	# Missed Cleavages	Theo. MH+ [Da]	Confidence (by Search Engine): A Mascot	Percolator q-Value (by Search Engine): A Mascot	Percolator PEP (by Search Engine): A Mascot	Ions Score (by Search Engine): A Mascot	Qvality PEP	Qvality q-value
	High	DFSALFSEFEK		1	1	1	QDY56127.1	0	1319.62	High	0.0002634	1.557e-05	47	0.00102108	0.000562632
High	Master Protein	QDY56712.1	acyl carrier protein	0	5.207	27	2	8	2	78	8.6	3.99	45	2	1
	Confidence	Sequence	Modifications	# Protein Groups	# Proteins	# PSMs	Master Protein Accessions	# Missed Cleavages	Theo. MH+ [Da]	Confidence (by Search Engine): A Mascot	Percolator q-Value (by Search Engine): A Mascot	Percolator PEP (by Search Engine): A Mascot	Ions Score (by Search Engine): A Mascot	Qvality PEP	Qvality q-value
	High	IVNVGDVVK		1	1	4	QDY56712.1	0	942.562	High	0.0002634	0.001368	25	0.0232348	0.000562632
	High	FGIEIPDEQAEK		1	1	4	QDY56712.1	0	1375.67	High	0.0002634	0.004535	16	0.0525853	0.000562632
High	Master Protein	QDY55614.1	competence protein	0	4.778	3	1	2	1	479	54.7	6.64	45	1	1
	Confidence	Sequence	Modifications	# Protein Groups	# Proteins	# PSMs	Master Protein Accessions	# Missed Cleavages	Theo. MH+ [Da]	Confidence (by Search Engine): A Mascot	Percolator q-Value (by Search Engine): A Mascot	Percolator PEP (by Search Engine): A Mascot	Ions Score (by Search Engine): A Mascot	Qvality PEP	Qvality q-value
	High	LSLETTLNPNRPTIPR		1	2	2	QDY55614.1	0	1822.02	High	0.0002634	1.666e-05	31	0.0010717	0.000562632
High	Master Protein	QDY56944.1	universal stress protein	0	3.707	9	1	2	1	137	15.5	4.83	45	1	1
	Confidence	Sequence	Modifications	# Protein Groups	# Proteins	# PSMs	Master Protein Accessions	# Missed Cleavages	Theo. MH+ [Da]	Confidence (by Search Engine): A Mascot	Percolator q-Value (by Search Engine): A Mascot	Percolator PEP (by Search Engine): A Mascot	Ions Score (by Search Engine): A Mascot	Qvality PEP	Qvality q-value
	High	SGDLIDVVLDMAK		1	1	2	QDY56944.1	0	1375.71	High	0.0002634	0.0001964	43	0.0060338	0.000562632
High	Master Protein	QDY56458.1	hydroxyethylthiazole kinase	0	4.271	7	2	4	2	272	29.1	7.21	43	2	1
	Confidence	Sequence	Modifications	# Protein Groups	# Proteins	# PSMs	Master Protein Accessions	# Missed Cleavages	Theo. MH+ [Da]	Confidence (by Search Engine): A Mascot	Percolator q-Value (by Search Engine): A Mascot	Percolator PEP (by Search Engine): A Mascot	Ions Score (by Search Engine): A Mascot	Qvality PEP	Qvality q-value
	High	YSVIAVMTGK		1	2	1	QDY56458.1	0	1068.58	High	0.0002634	0.0004617	43	0.0109458	0.000562632
	Medium	YDTSLELLK		1	2	3	QDY56458.1	0	1081.58	Medium	0.01039	0.1161	14	0.378975	0.049063
High	Master Protein	QDY56228.1	two-component sensor histidine kinase	0	5.627	6	2	3	2	381	43.7	7.61	43	2	1
	Confidence	Sequence	Modifications	# Protein Groups	# Proteins	# PSMs	Master Protein Accessions	# Missed Cleavages	Theo. MH+ [Da]	Confidence (by Search Engine): A Mascot	Percolator q-Value (by Search Engine): A Mascot	Percolator PEP (by Search Engine): A Mascot	Ions Score (by Search Engine): A Mascot	Qvality PEP	Qvality q-value
	High	SALFEPFETTK		1	1	1	QDY56228.1	0	1269.64	High	0.0002634	0.0006684	31	0.0141669	0.000562632
	High	ESEDLLENFSNKK		1	1	2	QDY56228.1	1	1552.75	High	0.0002634	0.00353	17	0.0445065	0.000562632
High	Master Protein	AVG73900.1	catalase	0	4.806	4	1	3	1	505	58.5	8.53	42	1	1
	Confidence	Sequence	Modifications	# Protein Groups	# Proteins	# PSMs	Master Protein Accessions	# Missed Cleavages	Theo. MH+ [Da]	Confidence (by Search Engine): A Mascot	Percolator q-Value (by Search Engine): A Mascot	Percolator PEP (by Search Engine): A Mascot	Ions Score (by Search Engine): A Mascot	Qvality PEP	Qvality q-value
	High	QTTAFGAPVWDDNNVITAGPR		1	2	3	AVG73900.1	0	2230.09	High	0.0002634	1.562e-05	32	0.00102489	0.000562632
High	Master Protein	EEC24714.1	hypothetical protein HPB128_2g34	0	3.51	4	1	1	1	228	25.4	8.82	40	1	1
	Confidence	Sequence	Modifications	# Protein Groups	# Proteins	# PSMs	Master Protein Accessions	# Missed Cleavages	Theo. MH+ [Da]	Confidence (by Search Engine): A Mascot	Percolator q-Value (by Search Engine): A Mascot	Percolator PEP (by Search Engine): A Mascot	Ions Score (by Search Engine): A Mascot	Qvality PEP	Qvality q-value
	High	EEIFELIAK		1	2	1	EEC24714.1	0	1091.6	High	0.0002634	0.000309	40	0.00829654	0.000562632
High	Master Protein	QDY56896.1	CAAX protease	0	3.472	4	1	1	1	226	26.6	9.31	39	1	1
	Confidence	Sequence	Modifications	# Protein Groups	# Proteins	# PSMs	Master Protein Accessions	# Missed Cleavages	Theo. MH+ [Da]	Confidence (by Search Engine): A Mascot	Percolator q-Value (by Search Engine): A Mascot	Percolator PEP (by Search Engine): A Mascot	Ions Score (by Search Engine): A Mascot	Qvality PEP	Qvality q-value
	High	IVSFLDDLIK		1	2	1	QDY56896.1	0	1162.67	High	0.0002634	0.0003373	39	0.00880229	0.000562632
High	Master Protein	QDY56766.1	M23 family peptidase	0	4.082	3	1	1	1	406	46.4	9.83	39	1	1
	Confidence	Sequence	Modifications	# Protein Groups	# Proteins	# PSMs	Master Protein Accessions	# Missed Cleavages	Theo. MH+ [Da]	Confidence (by Search Engine): A Mascot	Percolator q-Value (by Search Engine): A Mascot	Percolator PEP (by Search Engine): A Mascot	Ions Score (by Search Engine): A Mascot	Qvality PEP	Qvality q-value
	High	AQEVAGFLLETPVK		1	2	1	QDY56766.1	0	1501.83	High	0.0002634	8.27e-05	39	0.00329505	0.000562632
High	Master Protein	QDY57099.1	DUF1523 domain-containing protein	0	5.392	12	1	1	1	177	20.5	9.45	37	1	1
	Confidence	Sequence	Modifications	# Protein Groups	# Proteins	# PSMs	Master Protein Accessions	# Missed Cleavages	Theo. MH+ [Da]	Confidence (by Search Engine): A Mascot	Percolator q-Value (by Search Engine): A Mascot	Percolator PEP (by Search Engine): A Mascot	Ions Score (by Search Engine): A Mascot	Qvality PEP	Qvality q-value
	High	FNSADISALAQSLVNQQVEVK		1	2	1	QDY57099.1	0	2261.18	High	0.0002634	4.056e-06	37	0.000398135	0.000562632
High	Master Protein	QDY55670.1	outer membrane protein	0	3.886	5	1	1	1	231	26.2	9.92	37	1	1
	Confidence	Sequence	Modifications	# Protein Groups	# Proteins	# PSMs	Master Protein Accessions	# Missed Cleavages	Theo. MH+ [Da]	Confidence (by Search Engine): A Mascot	Percolator q-Value (by Search Engine): A Mascot	Percolator PEP (by Search Engine): A Mascot	Ions Score (by Search Engine): A Mascot	Qvality PEP	Qvality q-value
	High	GVFAWDLGSGK		1	2	1	QDY55670.1	0	1136.57	High	0.0002634	0.00013	37	0.00451798	0.000562632
High	Master Protein	AVG73520.1	toxin	0	2.943	0	1	1	1	2399	259.4	6.58	36	1	1
	Confidence	Sequence	Modifications	# Protein Groups	# Proteins	# PSMs	Master Protein Accessions	# Missed Cleavages	Theo. MH+ [Da]	Confidence (by Search Engine): A Mascot	Percolator q-Value (by Search Engine): A Mascot	Percolator PEP (by Search Engine): A Mascot	Ions Score (by Search Engine): A Mascot	Qvality PEP	Qvality q-value
	High	IFTLNQILK		1	2	1	AVG73520.1	0	1089.67	High	0.0002634	0.001139	36	0.0205215	0.000562632
High	Master Protein	AVG73244.1	transcription termination/antitermination protein NusG	0	3.021	10	1	1	1	177	20.4	7.61	34	1	1
	Confidence	Sequence	Modifications	# Protein Groups	# Proteins	# PSMs	Master Protein Accessions	# Missed Cleavages	Theo. MH+ [Da]	Confidence (by Search Engine): A Mascot	Percolator q-Value (by Search Engine): A Mascot	Percolator PEP (by Search Engine): A Mascot	Ions Score (by Search Engine): A Mascot	Qvality PEP	Qvality q-value
	High	IQEIIVPTEDIIEVSKK		1	2	1	AVG73244.1	1	1954.11	High	0.0002634	0.0009522	34	0.0181194	0.000562632
High	Master Protein	QDY55652.1	protoporphyrinogen oxidase HemJ	0	3.023	7	1	1	1	148	17.2	9.72	31	1	1
	Confidence	Sequence	Modifications	# Protein Groups	# Proteins	# PSMs	Master Protein Accessions	# Missed Cleavages	Theo. MH+ [Da]	Confidence (by Search Engine): A Mascot	Percolator q-Value (by Search Engine): A Mascot	Percolator PEP (by Search Engine): A Mascot	Ions Score (by Search Engine): A Mascot	Qvality PEP	Qvality q-value
	High	EFVGVVQIQEK		1	1	1	QDY55652.1	0	1275.69	High	0.0002634	0.0009485	31	0.0180531	0.000562632
High	Master Protein	QDY56309.1	hypothetical protein CV725_03935	0	2.748	6	1	1	1	186	21.7	9.83	30	1	1
	Confidence	Sequence	Modifications	# Protein Groups	# Proteins	# PSMs	Master Protein Accessions	# Missed Cleavages	Theo. MH+ [Da]	Confidence (by Search Engine): A Mascot	Percolator q-Value (by Search Engine): A Mascot	Percolator PEP (by Search Engine): A Mascot	Ions Score (by Search Engine): A Mascot	Qvality PEP	Qvality q-value
	High	LSSVTEEIIAK		1	1	1	QDY56309.1	0	1189.67	High	0.0002634	0.001785	30	0.0279726	0.000562632
	Confidence	Sequence	Modifications	# Protein Groups	# Proteins	# PSMs	Master Protein Accessions	# Missed Cleavages	Theo. MH+ [Da]	Confidence (by Search Engine): A Mascot	Percolator q-Value (by Search Engine): A Mascot	Percolator PEP (by Search Engine): A Mascot	Ions Score (by Search Engine): A Mascot	Qvality PEP	Qvality q-value
	High	DTLLDLEEVIVPK		1	1	1	QDY56777.1	0	1483.83	High	0.0002634	0.004203	29	0.0500446	0.000562632
	Confidence	Sequence	Modifications	# Protein Groups	# Proteins	# PSMs	Master Protein Accessions	# Missed Cleavages	Theo. MH+ [Da]	Confidence (by Search Engine): A Mascot	Percolator q-Value (by Search Engine): A Mascot	Percolator PEP (by Search Engine): A Mascot	Ions Score (by Search Engine): A Mascot	Qvality PEP	Qvality q-value
	High	DEALHLFDK		1	2	3	QDY55657.1	0	1087.54	High	0.0007308	0.009877	16	0.0878121	0.00334799
	Confidence	Sequence	Modifications	# Protein Groups	# Proteins	# PSMs	Master Protein Accessions	# Missed Cleavages	Theo. MH+ [Da]	Confidence (by Search Engine): A Mascot	Percolator q-Value (by Search Engine): A Mascot	Percolator PEP (by Search Engine): A Mascot	Ions Score (by Search Engine): A Mascot	Qvality PEP	Qvality q-value
	High	YPMLLVDR		1	2	2	EEC24510.1	0	1006.54	High	0.0002634	0.004029	27	0.0486451	0.000562632
High	Master Protein	QDY55920.1	ATP F0F1 synthase subunit B'	0	3.013	10	1	2	1	144	16.5	5.17	27	1	1
	Confidence	Sequence	Modifications	# Protein Groups	# Proteins	# PSMs	Master Protein Accessions	# Missed Cleavages	Theo. MH+ [Da]	Confidence (by Search Engine): A Mascot	Percolator q-Value (by Search Engine): A Mascot	Percolator PEP (by Search Engine): A Mascot	Ions Score (by Search Engine): A Mascot	Qvality PEP	Qvality q-value
	High	QKENELNQEFEAFAK		1	1	2	QDY55920.1	1	1824.88	High	0.0002634	0.0009716	21	0.018387	0.000562632
	Confidence	Sequence	Modifications	# Protein Groups	# Proteins	# PSMs	Master Protein Accessions	# Missed Cleavages	Theo. MH+ [Da]	Confidence (by Search Engine): A Mascot	Percolator q-Value (by Search Engine): A Mascot	Percolator PEP (by Search Engine): A Mascot	Ions Score (by Search Engine): A Mascot	Qvality PEP	Qvality q-value
	High	SNVITGDEIILNK		1	1	2	QDY56988.1	0	1415.77	High	0.0009153	0.01328	26	0.10628	0.00456321
High	Master Protein	QDY55923.1	F0F1 ATP synthase subunit alpha	0	2.604	1	1	2	1	503	55.1	5.4	24	1	1
	Confidence	Sequence	Modifications	# Protein Groups	# Proteins	# PSMs	Master Protein Accessions	# Missed Cleavages	Theo. MH+ [Da]	Confidence (by Search Engine): A Mascot	Percolator q-Value (by Search Engine): A Mascot	Percolator PEP (by Search Engine): A Mascot	Ions Score (by Search Engine): A Mascot	Qvality PEP	Qvality q-value
	High	LDLAQYR		1	1	2	QDY55923.1	0	878.473	High	0.0002634	0.002489	24	0.035004	0.000562632
	Confidence	Sequence	Modifications	# Protein Groups	# Proteins	# PSMs	Master Protein Accessions	# Missed Cleavages	Theo. MH+ [Da]	Confidence (by Search Engine): A Mascot	Percolator q-Value (by Search Engine): A Mascot	Percolator PEP (by Search Engine): A Mascot	Ions Score (by Search Engine): A Mascot	Qvality PEP	Qvality q-value
	High	LLAPILPLVK		1	1	1	QDY56129.1	0	1076.74	High	0.001131	0.01472	23	0.113521	0.0057019
1Data from the wild type, negative control for the third replicate of co-IP assay with FapA-Myc protein is found in Table S3d.

## Sheet: Table S3d
S3D Table. Proteins identified for the wild type negative control.
Protein FDR Confidence: Combined	Master	Accession	Description	Exp. q-value: Combined	Sum PEP Score	Coverage [%]	# Peptides	# PSMs	# Unique Peptides	# AAs	MW [kDa]	calc. pI	Score Mascot: A Mascot	# Peptides (by Search Engine): A Mascot	# Protein Groups
High	Master Protein	QDY56949.1	outer membrane protein HopD	0	183.444	47	34	57	34	711	77.7	8.82	1577	34	1
	Confidence	Sequence	Modifications	# Protein Groups	# Proteins	# PSMs	Master Protein Accessions	# Missed Cleavages	Theo. MH+ [Da]	Confidence (by Search Engine): A Mascot	Percolator q-Value (by Search Engine): A Mascot	Percolator PEP (by Search Engine): A Mascot	Ions Score (by Search Engine): A Mascot	Qvality PEP	Qvality q-value
	High	AFGASGK		1	1	2	QDY56949.1	0	637.33	High	0.001288	0.00898	36	0.0104978	0.000851878
	High	AGLIAASTTNNGAMNGIGFQVGYK		1	1	1	QDY56949.1	0	2355.18	High	0.001032	7.171e-06	58	8.58149e-06	0.000245541
	High	AGLIAASTTNNGAMNGIGFQVGYK	1xOxidation [M14]	1	1	2	QDY56949.1	0	2371.17	High	0.001032	4.226e-06	59	5.06141e-06	0.000245541
	High	AQAEILNR		1	1	1	QDY56949.1	1	914.505	High	0.001288	0.007665	48	0.00896838	0.000851878
	High	AQAVVK		1	1	2	QDY56949.1	0	615.382	High	0.001032	0.001738	47	0.00204316	0.000245541
	High	AQAVVKDFER		1	1	2	QDY56949.1	2	1162.62	High	0.001032	0.001297	33	0.00152632	0.000245541
	High	AYQIIQK		1	1	1	QDY56949.1	0	863.499	High	0.001288	0.01255	39	0.0146655	0.000851878
	High	DANFAQSMFANAK		1	1	1	QDY56949.1	0	1414.64	High	0.001032	2.047e-05	78	2.4417e-05	0.000245541
	High	DANFAQSMFANAK	1xOxidation [M8]	1	1	1	QDY56949.1	0	1430.64	High	0.001032	9.699e-07	84	1.16842e-06	0.000245541
	High	DHSAQHGMELGVK		1	1	1	QDY56949.1	1	1408.66	High	0.001032	0.001712	21	0.00201204	0.000245541
	High	DIPALSDTK		1	1	2	QDY56949.1	1	959.504	High	0.005467	0.03758	24	0.0437954	0.00545283
	High	EDNGFFVSAGYQIGESAQMVK		1	1	2	QDY56949.1	2	2277.05	High	0.001032	0.0001916	61	0.000226994	0.000245541
	High	EDNGFFVSAGYQIGESAQMVK	1xOxidation [M19]	1	1	2	QDY56949.1	2	2293.04	High	0.001032	9.159e-06	57	1.09192e-05	0.000245541
	High	EIAVEQSK		1	1	1	QDY56949.1	1	903.478	High	0.001288	0.005174	48	0.00606084	0.000851878
	High	ELGSNPFR		1	1	1	QDY56949.1	0	919.463	High	0.002514	0.0178	29	0.0208615	0.00219247
	High	ELNFEIK		1	1	1	QDY56949.1	1	892.477	High	0.001288	0.01574	27	0.0184006	0.000851878
	High	FPWTNGEFVSIK		1	1	1	QDY56949.1	1	1424.72	High	0.001032	4.053e-06	53	4.85805e-06	0.000245541
	High	GADHSAQHGMELGVK		1	1	2	QDY56949.1	2	1536.72	High	0.001032	3.558e-07	9	4.30033e-07	0.000245541
	High	GADHSAQHGMELGVK	1xOxidation [M10]	1	1	1	QDY56949.1	2	1552.72	High	0.001288	0.002718	27	0.00320354	0.000851878
	High	GNLNASAK		1	1	2	QDY56949.1	0	774.41	High	0.001288	0.01404	45	0.0164709	0.000851878
	High	LNNLLTSYSALNTLIR		1	1	2	QDY56949.1	0	1806.01	High	0.001032	1.469e-07	105	1.77166e-07	0.000245541
	High	IPTEFVK		1	1	2	QDY56949.1	1	833.477	High	0.007231	0.05188	22	0.0604997	0.00739829
	High	IPTINTNYYSLLGTTLQYR		1	1	2	QDY56949.1	0	2231.17	High	0.001032	3.815e-08	141	4.62525e-08	0.000245541
	High	IVAANAQNQHNLDTGK		1	1	2	QDY56949.1	1	1693.86	High	0.001032	9.867e-08	96	1.1939e-07	0.000245541
	High	NAEIAVEQSK		1	1	1	QDY56949.1	2	1088.56	High	0.001288	0.004529	78	0.00530875	0.000851878
	High	NDNAQPGER		1	1	1	QDY56949.1	2	1000.44	High	0.001288	0.004659	29	0.0054736	0.000851878
	High	NEISAIQDMIK		1	1	1	QDY56949.1	2	1261.65	High	0.001288	0.002628	47	0.00309104	0.000851878
	High	NEISAIQDMIK	1xOxidation [M9]	1	1	2	QDY56949.1	2	1277.64	High	0.001032	5.247e-06	82	6.27724e-06	0.000245541
	High	NLINDK		1	1	2	QDY56949.1	1	716.394	High	0.001288	0.009775	29	0.0114434	0.000851878
	High	QSADPNAINNAR		1	1	1	QDY56949.1	1	1270.61	High	0.001032	4.785e-05	66	5.68851e-05	0.000245541
	High	TFNPYK		1	1	2	QDY56949.1	0	769.388	High	0.006771	0.05019	22	0.0585089	0.00739829
	High	TFNPYKDANFAQSMFANAK		1	1	1	QDY56949.1	1	2165.01	High	0.001032	7.434e-05	25	8.83975e-05	0.000245541
	High	TFNPYKDANFAQSMFANAK	1xOxidation [M14]	1	1	2	QDY56949.1	1	2181.01	High	0.001032	4.314e-05	34	5.13425e-05	0.000245541
	High	TNPNSPQGIQDNYYIDSNIHSQVQSR		1	1	1	QDY56949.1	2	2975.39	High	0.001032	3.226e-06	46	3.85733e-06	0.000245541
	High	TQELGSNPFR		1	1	1	QDY56949.1	1	1148.57	High	0.001288	0.006862	46	0.00806011	0.000851878
	High	TQELGSNPFRR		1	1	1	QDY56949.1	2	1304.67	High	0.001288	0.004675	26	0.00550157	0.000851878
	High	VSNNAQELLK		1	1	1	QDY56949.1	1	1115.61	High	0.001032	3.426e-05	66	4.07664e-05	0.000245541
	High	WSAISTENYAK		1	1	1	QDY56949.1	1	1269.61	High	0.001032	0.0007627	48	0.000900771	0.000245541
	High	WVNGTYTETK		1	1	1	QDY56949.1	1	1198.57	High	0.001032	0.0001195	60	0.000141655	0.000245541
	High	YYGFVDYNHTYNK		1	1	1	QDY56949.1	1	1683.74	High	0.001032	3.669e-05	36	4.35754e-05	0.000245541
High	Master Protein	QDY56472.1	IMP dehydrogenase	0	173.332	65	35	63	35	481	51.6	7.65	1632	35	1
	Confidence	Sequence	Modifications	# Protein Groups	# Proteins	# PSMs	Master Protein Accessions	# Missed Cleavages	Theo. MH+ [Da]	Confidence (by Search Engine): A Mascot	Percolator q-Value (by Search Engine): A Mascot	Percolator PEP (by Search Engine): A Mascot	Ions Score (by Search Engine): A Mascot	Qvality PEP	Qvality q-value
	High	AEMLVK		1	1	1	QDY56472.1	1	690.385	High	0.001288	0.00306	43	0.00360271	0.000851878
	High	AEMLVK	1xOxidation [M3]	1	1	1	QDY56472.1	1	706.38	High	0.005836	0.04294	30	0.0501641	0.00586388
	High	AIADNYK		1	1	1	QDY56472.1	1	794.404	High	0.009583	0.07459	26	0.0865289	0.00998999
	High	ALTFEDVLMVPR		1	1	2	QDY56472.1	2	1390.74	High	0.001032	6.233e-06	57	7.47235e-06	0.000245541
	High	ALTFEDVLMVPR	1xOxidation [M9]	1	1	2	QDY56472.1	2	1406.73	High	0.001032	0.000125	68	0.000148343	0.000245541
	High	DIPVIADGGIR		1	1	1	QDY56472.1	1	1125.63	High	0.001032	0.001624	31	0.00191171	0.000245541
	High	DIQTQVK		1	1	1	QDY56472.1	0	831.457	High	0.005836	0.04042	25	0.0471053	0.00586388
	High	EATSDLISAGADAVK		1	1	2	QDY56472.1	2	1447.73	High	0.001032	4.984e-05	69	5.92662e-05	0.000245541
	High	EGVASEK		1	1	1	QDY56472.1	1	719.357	High	0.001288	0.008303	34	0.00972794	0.000851878
	High	ESHVHGVDITK		1	1	1	QDY56472.1	1	1221.62	High	0.001032	0.0004557	33	0.000539678	0.000245541
	High	ETDLSK		1	1	1	QDY56472.1	1	692.346	High	0.009583	0.07615	38	0.0885555	0.00998999
	High	FDIPVIADGGIR		1	1	3	QDY56472.1	2	1272.69	High	0.001032	3.959e-06	71	4.73513e-06	0.000245541
	High	FETDLSK		1	1	2	QDY56472.1	2	839.415	High	0.001288	0.003567	43	0.00419871	0.000851878
	High	GKVSDMIFQLVGGVR	1xOxidation [M6]	1	1	2	QDY56472.1	2	1621.87	High	0.001032	0.001013	37	0.00119381	0.000245541
	High	GLLIGILTNR		1	1	1	QDY56472.1	0	1069.67	High	0.001032	0.0005687	70	0.000672684	0.000245541
	High	GLITIKDIQK		1	1	2	QDY56472.1	1	1128.7	High	0.001288	0.009407	41	0.0110443	0.000851878
	High	GMGSIGAMTK		1	1	1	QDY56472.1	0	952.459	High	0.001032	0.0002668	54	0.00031511	0.000245541
	High	GMGSIGAMTK	1xOxidation [M8]	1	1	1	QDY56472.1	0	968.454	High	0.001032	0.0004599	54	0.00054245	0.000245541
	High	GMGSIGAMTK	2xOxidation [M2; M8]	1	1	2	QDY56472.1	0	984.449	High	0.001032	0.0001632	44	0.000193648	0.000245541
	High	KSSVLPK		1	1	1	QDY56472.1	1	758.477	High	0.001288	0.01339	30	0.0156606	0.000851878
	High	KVGDVMTK		1	1	1	QDY56472.1	2	877.481	High	0.001288	0.005189	38	0.00609179	0.000851878
	High	KVGDVMTK	1xOxidation [M6]	1	1	1	QDY56472.1	2	893.476	High	0.001288	0.01396	41	0.0163056	0.000851878
	High	IEYPEANK		1	1	1	QDY56472.1	2	963.478	High	0.00896	0.06623	23	0.0770113	0.00929344
	High	LGGIGIVHK		1	1	1	QDY56472.1	0	893.557	High	0.001032	7.436e-05	67	8.83975e-05	0.000245541
	High	LPIVDKDNVLK		1	1	2	QDY56472.1	2	1253.75	High	0.001032	8.203e-06	69	9.80487e-06	0.000245541
	High	ISGVPVVDDK		1	1	1	QDY56472.1	2	1028.56	High	0.001032	7.032e-05	72	8.35513e-05	0.000245541
	High	IVAGVGMPQVSAIDNCVEVASK	1xPropionamide [C16]; 1xOxidation [M7]	1	1	1	QDY56472.1	2	2274.15	High	0.001032	1.178e-05	51	1.40369e-05	0.000245541
	High	LVPEGIEGR		1	1	2	QDY56472.1	2	969.536	High	0.005467	0.03818	21	0.0444392	0.00545283
	High	NIGLNIPFISAAMDTVTEHK		1	1	1	QDY56472.1	2	2171.12	High	0.001288	0.005459	17	0.00641012	0.000851878
	High	NIGLNIPFISAAMDTVTEHK	1xOxidation [M13]	1	1	2	QDY56472.1	2	2187.11	High	0.001288	0.002459	22	0.00289245	0.000851878
	High	NMDIQTQVK		1	1	1	QDY56472.1	1	1076.54	High	0.001032	0.0001906	55	0.000225834	0.000245541
	High	NMDIQTQVK	1xOxidation [M2]	1	1	1	QDY56472.1	1	1092.54	High	0.005119	0.02991	47	0.0349697	0.00505892
	High	SESGVINDPIFIQAHR		1	1	2	QDY56472.1	2	1782.91	High	0.001032	7.09e-07	73	8.5468e-07	0.000245541
	High	SLVVDVIVGNVVTK		1	1	3	QDY56472.1	1	1441.86	High	0.001032	1.183e-06	85	1.41968e-06	0.000245541
	High	SSMGYQGAK		1	1	1	QDY56472.1	0	928.419	High	0.001032	0.0006948	43	0.000821438	0.000245541
	High	SSMGYQGAK	1xOxidation [M3]	1	1	1	QDY56472.1	0	944.414	High	0.001288	0.003808	47	0.00446376	0.000851878
	High	TAIAMAR		1	1	1	QDY56472.1	0	733.403	High	0.001288	0.01653	30	0.0193491	0.000851878
	High	TAIAMAR	1xOxidation [M5]	1	1	1	QDY56472.1	0	749.397	High	0.004177	0.02368	35	0.0277231	0.00401079
	High	VGAAIGVGQLDR		1	1	1	QDY56472.1	1	1155.65	High	0.001032	0.0001001	70	0.000119001	0.000245541
	High	VGDVMTK		1	1	1	QDY56472.1	1	749.386	High	0.001288	0.004055	42	0.00476974	0.000851878
	High	VGDVMTK	1xOxidation [M5]	1	1	1	QDY56472.1	1	765.381	High	0.001032	0.0002089	54	0.000247659	0.000245541
	High	VGIGPGSICTTR	1xPropionamide [C9]	1	1	1	QDY56472.1	0	1231.65	High	0.001032	6.166e-05	58	7.31267e-05	0.000245541
	High	VSDMIFQLVGGVR		1	1	2	QDY56472.1	1	1420.76	High	0.001032	8.981e-06	92	1.07526e-05	0.000245541
	High	VSDMIFQLVGGVR	1xOxidation [M4]	1	1	2	QDY56472.1	1	1436.76	High	0.001032	3.907e-06	84	4.68683e-06	0.000245541
	High	YFQEGVASEK		1	1	1	QDY56472.1	2	1157.55	High	0.001032	0.001252	65	0.00147261	0.000245541
	High	YSGDVAK		1	1	1	QDY56472.1	1	739.362	High	0.005119	0.02737	41	0.0320023	0.00505892
High	Master Protein	QDW68185.1	outer membrane protein BabA	0	156.231	40	27	45	25	731	78.6	8.48	1504	27	1
	Confidence	Sequence	Modifications	# Protein Groups	# Proteins	# PSMs	Master Protein Accessions	# Missed Cleavages	Theo. MH+ [Da]	Confidence (by Search Engine): A Mascot	Percolator q-Value (by Search Engine): A Mascot	Percolator PEP (by Search Engine): A Mascot	Ions Score (by Search Engine): A Mascot	Qvality PEP	Qvality q-value
	High	APVSNGGTK		1	2	1	QDW68185.1	0	830.437	High	0.001288	0.01619	36	0.0189641	0.000851878
	High	ATNFLGK		2	11	2	QDW68185.1; EEC24852.1	0	750.414	High	0.001288	0.01259	43	0.0147398	0.000851878
	High	DSDHAAQHGIELGLK		1	9	2	QDW68185.1	2	1590.79	High	0.001032	0.0001361	38	0.000161848	0.000245541
	High	ELSDNYEK		1	9	1	QDW68185.1	2	997.447	High	0.009273	0.0672	32	0.0781008	0.00965082
	High	ENLGASAK		1	9	2	QDW68185.1	0	789.41	High	0.001288	0.007428	36	0.00869897	0.000851878
	High	KLNEAYQILQTALK		1	9	2	QDW68185.1	2	1632.93	High	0.001032	0.0001883	67	0.000223531	0.000245541
	High	LNEAYQILQTALK		1	9	2	QDW68185.1	1	1504.84	High	0.001032	1.358e-06	107	1.63041e-06	0.000245541
	High	LNNLLTR		1	9	1	QDW68185.1	0	843.505	High	0.001288	0.005599	40	0.00657544	0.000851878
	High	IPTINTNYYSFMGAELK		1	9	1	QDW68185.1	1	1961.97	High	0.001032	2.424e-07	117	2.92781e-07	0.000245541
	High	IPTINTNYYSFMGAELK	1xOxidation [M12]	1	9	2	QDW68185.1	1	1977.96	High	0.001032	5.05e-07	74	6.09367e-07	0.000245541
	High	MLDLANQVGQAINPSNLSGTFK		1	9	2	QDW68185.1	1	2318.18	High	0.001032	0.0002893	42	0.000342037	0.000245541
	High	MLDLANQVGQAINPSNLSGTFK	1xOxidation [M1]	1	9	2	QDW68185.1	1	2334.18	High	0.001032	1.52e-05	51	1.81375e-05	0.000245541
	High	MNVANFQFLFNMGVR	2xOxidation [M1; M12]	1	9	2	QDW68185.1	0	1819.86	High	0.001032	9.455e-06	107	1.13181e-05	0.000245541
	High	NLIGDTK		1	9	2	QDW68185.1	1	760.42	High	0.001288	0.01641	58	0.0191556	0.000851878
	High	QFFGQK		1	9	1	QDW68185.1	0	754.388	High	0.008	0.06265	37	0.0727905	0.0082542
	High	QGLPALK		1	9	1	QDW68185.1	0	726.451	High	0.001288	0.01607	40	0.0187744	0.000851878
	High	QGLPALKENNGK		1	9	1	QDW68185.1	1	1268.7	High	0.001288	0.002888	20	0.00338863	0.000851878
	High	SGGPQMEPTR		1	2	1	QDW68185.1	1	1059.49	High	0.001288	0.005423	66	0.00637756	0.000851878
	High	SGGPQMEPTR	1xOxidation [M6]	1	2	1	QDW68185.1	1	1075.48	High	0.001288	0.004607	63	0.00541809	0.000851878
	High	SKYSELGNTYNSITTALSK		1	9	1	QDW68185.1	2	2077.04	High	0.001032	1.019e-07	66	1.23119e-07	0.000245541
	High	STSSTTIFNNEPGYR		1	7	2	QDW68185.1	1	1673.78	High	0.001288	0.009109	21	0.0106589	0.000851878
	High	SVTTTISSK		1	9	2	QDW68185.1	0	923.504	High	0.001288	0.007624	31	0.00892291	0.000851878
	High	TETQTIDGK		1	9	1	QDW68185.1	2	992.489	High	0.001288	0.004127	54	0.00484326	0.000851878
	High	VGIVSSQTNNGAMNGIGIQVGYK		1	9	2	QDW68185.1	0	2307.18	High	0.001032	1.398e-05	53	1.67093e-05	0.000245541
	High	VGIVSSQTNNGAMNGIGIQVGYK	1xOxidation [M13]	1	9	2	QDW68185.1	0	2323.17	High	0.001032	4.003e-08	90	4.86851e-08	0.000245541
	High	VPNAQSLQNVVSK		1	9	2	QDW68185.1	0	1383.76	High	0.001032	6.319e-07	85	7.59631e-07	0.000245541
	High	VPNAQSLQNVVSKK		1	9	1	QDW68185.1	1	1511.85	High	0.001032	0.0003064	31	0.000361871	0.000245541
	High	VVDSNAEGNTR		1	2	1	QDW68185.1	2	1161.55	High	0.001032	0.0002752	69	0.00032495	0.000245541
	High	YSELGNTYNSITTALSK		1	9	1	QDW68185.1	1	1861.92	High	0.001032	3.348e-05	95	3.99391e-05	0.000245541
	High	YSTLNTLIQLSADPSAINXAR		1	6	2	QDW68185.1	1	2235.16	High	0.001032	4.87e-05	62	5.80634e-05	0.000245541
	High	YYGFFDYNHAFIK		2	11	1	QDW68185.1; EEC24852.1	1	1684.78	High	0.001288	0.006391	26	0.00750597	0.000851878
High	Master Protein	QDY56963.1	molecular chaperone GroEL	0	125.48	50	31	44	31	546	58.2	5.76	1487	31	1
	Confidence	Sequence	Modifications	# Protein Groups	# Proteins	# PSMs	Master Protein Accessions	# Missed Cleavages	Theo. MH+ [Da]	Confidence (by Search Engine): A Mascot	Percolator q-Value (by Search Engine): A Mascot	Percolator PEP (by Search Engine): A Mascot	Ions Score (by Search Engine): A Mascot	Qvality PEP	Qvality q-value
	High	AAEAIINELK		1	1	1	QDY56963.1	2	1071.6	High	0.001032	5.273e-05	73	6.27038e-05	0.000245541
	High	AAVEEGIVIGGGAALIR		1	1	4	QDY56963.1	2	1595.91	High	0.00103199	5.5539e-10	131	6.8203e-10	0.000245541
	High	APGFGDR		1	1	1	QDY56963.1	1	719.347	High	0.001288	0.01461	43	0.0170624	0.000851878
	High	DALSATK		1	1	1	QDY56963.1	0	705.378	High	0.006306	0.04732	33	0.0552378	0.00637905
	High	DDALSATK		1	1	1	QDY56963.1	1	820.405	High	0.001032	0.002388	50	0.00280513	0.000245541
	High	DGVITVEEAK		1	1	2	QDY56963.1	2	1060.55	High	0.001032	0.0001332	62	0.000157753	0.000245541
	High	DGVSVAK		1	1	2	QDY56963.1	0	675.367	High	0.001288	0.006103	47	0.00716992	0.000851878
	High	DKDNTTIVDGK		1	1	1	QDY56963.1	2	1205.6	High	0.001032	0.0001639	42	0.000194643	0.000245541
	High	DILPLLEK		1	1	1	QDY56963.1	1	940.571	High	0.001288	0.01098	50	0.012858	0.000851878
	High	DPLKVER		1	1	1	QDY56963.1	2	856.489	High	0.005836	0.04376	31	0.0511423	0.00586388
	High	EAIINELKK		1	1	1	QDY56963.1	2	1057.63	High	0.003018	0.02069	38	0.0242377	0.00275865
	High	EEITQVATISANSDHNIGK		1	1	1	QDY56963.1	2	2027	High	0.001032	0.0008218	38	0.00096773	0.000245541
	High	EGIIDPLK		1	1	1	QDY56963.1	1	884.509	High	0.005467	0.03143	26	0.0367303	0.00545283
	High	FSDSAR		1	1	1	QDY56963.1	1	682.315	High	0.005836	0.04237	34	0.049442	0.00586388
	High	GVLNIAAVK		1	1	1	QDY56963.1	0	884.556	High	0.001032	0.001024	74	0.00120609	0.000245541
	High	GYLSPYFVTNAEK		1	1	1	QDY56963.1	1	1488.74	High	0.001032	0.0001349	78	0.000160197	0.000245541
	High	LIADAMEK		1	1	1	QDY56963.1	2	890.465	High	0.005836	0.04447	36	0.0518878	0.00586388
	High	LIADAMEK	1xOxidation [M6]	1	1	1	QDY56963.1	2	906.46	High	0.006306	0.04737	32	0.0552378	0.00637905
	High	LSGGVAVIK		1	1	1	QDY56963.1	0	843.53	High	0.001032	0.0001849	68	0.000218995	0.000245541
	High	ISSMKDILPLLEK		1	1	1	QDY56963.1	2	1486.85	High	0.001032	0.000905	23	0.00106662	0.000245541
	High	ISSMKDILPLLEK	1xOxidation [M4]	1	1	2	QDY56963.1	2	1502.85	High	0.001032	9.535e-05	20	0.000113055	0.000245541
	High	MTAQLDNAYILLTDK		1	1	1	QDY56963.1	2	1709.88	High	0.001032	2.953e-05	101	3.51355e-05	0.000245541
	High	MTAQLDNAYILLTDK	1xOxidation [M1]	1	1	1	QDY56963.1	2	1725.87	High	0.001032	1.216e-05	100	1.45497e-05	0.000245541
	High	NLLFEGVR		1	1	1	QDY56963.1	1	947.531	High	0.001032	0.0005457	40	0.000645672	0.000245541
	High	NITAGANPIEVK		1	1	1	QDY56963.1	1	1226.67	High	0.001032	2.225e-05	73	2.65039e-05	0.000245541
	High	NVLIQK		1	1	1	QDY56963.1	0	714.451	High	0.001288	0.01398	31	0.0163881	0.000851878
	High	SYGAPSITK		1	1	1	QDY56963.1	0	923.483	High	0.001288	0.002943	28	0.00345854	0.000851878
	High	TADAAGDGTTTATVLAYSIFK		1	1	2	QDY56963.1	2	2074.03	High	0.001032	1.546e-05	105	1.84185e-05	0.000245541
	High	TQIASTTSDYDK		1	1	1	QDY56963.1	2	1329.62	High	0.001288	0.009946	27	0.0116779	0.000851878
	High	VDDALSATK		1	1	1	QDY56963.1	2	919.473	High	0.001032	0.0008309	61	0.000982713	0.000245541
	High	VGAASEVEMK		1	1	1	QDY56963.1	2	1020.5	High	0.001288	0.003144	59	0.00369584	0.000851878
	High	VGAASEVEMK	1xOxidation [M9]	1	1	1	QDY56963.1	2	1036.5	High	0.001032	0.0007792	55	0.000919415	0.000245541
	High	VGYEIIMR		1	1	1	QDY56963.1	1	980.523	High	0.001032	0.0002401	73	0.000284413	0.000245541
	High	VGYEIIMR	1xOxidation [M7]	1	1	1	QDY56963.1	1	996.518	High	0.001032	0.0002205	64	0.000260682	0.000245541
	High	VTMGPR	1xOxidation [M3]	1	1	1	QDY56963.1	0	676.345	High	0.005467	0.03831	27	0.0446558	0.00545283
	High	YVDMFK		1	1	2	QDY56963.1	1	802.38	High	0.003018	0.0221	32	0.0258596	0.00275865
High	Master Protein	QDW68641.1	flagellin A	0	110.604	54	19	30	17	510	53.2	6.43	1092	19	1
	Confidence	Sequence	Modifications	# Protein Groups	# Proteins	# PSMs	Master Protein Accessions	# Missed Cleavages	Theo. MH+ [Da]	Confidence (by Search Engine): A Mascot	Percolator q-Value (by Search Engine): A Mascot	Percolator PEP (by Search Engine): A Mascot	Ions Score (by Search Engine): A Mascot	Qvality PEP	Qvality q-value
	High	AAESQIR		2	3	1	QDW68641.1; QDY56108.1	1	774.41	High	0.003018	0.02062	41	0.0241171	0.00275865
	High	AFQVNTNINAMNAHVQSALTQNALK		1	2	1	QDW68641.1	0	2698.37	High	0.001032	2.584e-05	48	3.07515e-05	0.000245541
	High	AFQVNTNINAMNAHVQSALTQNALK	1xOxidation [M11]	1	2	1	QDW68641.1	0	2714.37	High	0.001032	0.0003526	41	0.000417704	0.000245541
	High	AIQSDIVR		1	2	1	QDW68641.1	1	901.51	High	0.001032	0.0005638	50	0.000665827	0.000245541
	High	AMDEQIK		2	3	2	QDW68641.1; QDY56108.1	2	834.403	High	0.001288	0.005094	34	0.00596891	0.000851878
	High	AMDEQIK	1xOxidation [M2]	2	3	2	QDW68641.1; QDY56108.1	2	850.397	High	0.005467	0.03365	31	0.039338	0.00545283
	High	ASIGSTTSDK		1	2	1	QDW68641.1	1	966.474	High	0.001032	0.0008055	57	0.000948107	0.000245541
	High	ASIGSTTSDKIGQVR		1	2	1	QDW68641.1	2	1519.81	High	0.001032	0.002395	26	0.0028195	0.000245541
	High	DVTGNFNANVK		1	2	1	QDW68641.1	0	1178.58	High	0.001288	0.002575	71	0.00302853	0.000851878
	High	EFQVGAYSNQSIK		1	2	1	QDW68641.1	0	1470.72	High	0.001032	4.886e-05	62	5.80634e-05	0.000245541
	High	GAMVVIDIAESAMK		1	2	1	QDW68641.1	2	1434.73	High	0.001032	1.107e-06	94	1.32816e-06	0.000245541
	High	GAMVVIDIAESAMK	1xOxidation [M]	1	2	2	QDW68641.1	2	1450.73	High	0.001032	1.593e-07	86	1.92309e-07	0.000245541
	High	GAMVVIDIAESAMK	2xOxidation [M3; M13]	1	2	2	QDW68641.1	2	1466.72	High	0.001032	1.707e-05	107	2.04069e-05	0.000245541
	High	GSTNYGR		1	2	1	QDW68641.1	0	754.348	High	0.001288	0.00604	27	0.00709729	0.000851878
	High	KAIQSDIVR		1	2	1	QDW68641.1	2	1029.61	High	0.001032	0.001904	58	0.00224016	0.000245541
	High	IATGALITASGDISLTFK		1	2	1	QDW68641.1	1	1778.99	High	0.001032	0.001493	56	0.00176146	0.000245541
	High	LIQGLDNIGNTTTYNGQALLSGQFTNK		1	2	1	QDW68641.1	1	2881.47	High	0.001032	8.539e-05	51	0.000101518	0.000245541
	High	MLDKVR	1xOxidation [M1]	1	2	1	QDW68641.1	2	777.429	High	0.001288	0.01575	29	0.0184006	0.000851878
	High	NNILAQSGSYAMSQANTVQQNILR		1	2	1	QDW68641.1	0	2621.31	High	0.001032	7.331e-05	51	8.70486e-05	0.000245541
	High	NNILAQSGSYAMSQANTVQQNILR	1xOxidation [M12]	1	2	1	QDW68641.1	0	2637.3	High	0.001032	9.759e-06	49	1.16716e-05	0.000245541
	High	SDLGSVQNQMISTVNNISITQVNVK		1	2	1	QDW68641.1	1	2689.38	High	0.001032	8.814e-05	41	0.000104688	0.000245541
	High	SDLGSVQNQMISTVNNISITQVNVK	1xOxidation [M10]	1	2	1	QDW68641.1	1	2705.38	High	0.001032	1.145e-07	55	1.38525e-07	0.000245541
	High	SQASSLGQAIANTNDGMGIIQVADK		1	2	1	QDW68641.1	2	2489.23	High	0.001288	0.006587	16	0.00773866	0.000851878
	High	SQASSLGQAIANTNDGMGIIQVADK	1xOxidation [M17]	1	2	1	QDW68641.1	2	2505.22	High	0.001032	3.518e-05	40	4.18247e-05	0.000245541
	High	TDSVGNGPSALTMVNGGQDLTK		1	2	1	QDW68641.1	2	2162.04	High	0.001032	4.036e-06	89	4.83321e-06	0.000245541
	High	TDSVGNGPSALTMVNGGQDLTK	1xOxidation [M13]	1	2	2	QDW68641.1	2	2178.03	High	0.001032	1.025e-05	80	1.22226e-05	0.000245541
	High	VSSSAGTGIGVLAEVINK		1	2	1	QDW68641.1	1	1701.94	High	0.001032	3.765e-06	68	4.52164e-06	0.000245541
High	Master Protein	QDY56070.1	urease subunit beta, UreB	0	94.736	35	23	36	23	569	61.7	6.01	639	23	1
	Confidence	Sequence	Modifications	# Protein Groups	# Proteins	# PSMs	Master Protein Accessions	# Missed Cleavages	Theo. MH+ [Da]	Confidence (by Search Engine): A Mascot	Percolator q-Value (by Search Engine): A Mascot	Percolator PEP (by Search Engine): A Mascot	Ions Score (by Search Engine): A Mascot	Qvality PEP	Qvality q-value
	High	AAEEYSMNFGFLAK		1	2	1	QDY56070.1	2	1577.73	High	0.001032	3.703e-05	72	4.40245e-05	0.000245541
	High	AAEEYSMNFGFLAK	1xOxidation [M7]	1	2	1	QDY56070.1	2	1593.73	High	0.001032	0.0003726	75	0.000439666	0.000245541
	High	ADIGIK		1	2	1	QDY56070.1	1	616.366	High	0.002514	0.01843	47	0.021498	0.00219247
	High	ADIGIKDGK		1	2	2	QDY56070.1	2	916.51	High	0.001288	0.01518	18	0.0177638	0.000851878
	High	DIGIKDGK		1	2	1	QDY56070.1	1	845.473	High	0.001288	0.002705	26	0.00318722	0.000851878
	High	DMQDGVK		1	2	1	QDY56070.1	1	792.356	High	0.00896	0.0666	16	0.0773729	0.00929344
	High	EDVQFADSR		1	2	1	QDY56070.1	2	1066.48	High	0.001288	0.0169	41	0.0197416	0.00154325
	High	EELGLER		1	2	1	QDY56070.1	2	845.436	High	0.001288	0.008852	28	0.0103918	0.000851878
	High	EMFAHHGK	1xOxidation [M2]	1	2	2	QDY56070.1	0	972.436	High	0.001288	0.00868	19	0.0101829	0.000851878
	High	EVTSKPANK		1	2	1	QDY56070.1	1	973.531	High	0.002514	0.01811	6	0.0211774	0.00219247
	High	EYVSMYGPTTGDK		1	2	1	QDY56070.1	1	1447.64	High	0.001032	4.088e-05	39	4.85277e-05	0.000245541
	High	EYVSMYGPTTGDK	1xOxidation [M5]	1	2	1	QDY56070.1	1	1463.64	High	0.001032	0.0001191	78	0.000141655	0.000245541
	High	EYVSMYGPTTGDKVR		1	2	1	QDY56070.1	2	1702.81	High	0.001288	0.006946	15	0.00814252	0.000851878
	High	EYVSMYGPTTGDKVR	1xOxidation [M5]	1	2	1	QDY56070.1	2	1718.81	High	0.005119	0.02913	26	0.0339525	0.00505892
	High	GDNDNFR		1	2	1	QDY56070.1	2	837.349	High	0.005467	0.03743	34	0.0435827	0.00545283
	High	GGFIALSQMGDANASIPTPQPVYYR		1	2	1	QDY56070.1	1	2653.31	High	0.001288	0.01325	18	0.0155033	0.000851878
	High	GGFIALSQMGDANASIPTPQPVYYR	1xOxidation [M9]	1	2	2	QDY56070.1	1	2669.3	High	0.001032	0.001011	52	0.00119381	0.000245541
	High	GGNKDMQDGVK		1	2	2	QDY56070.1	2	1148.54	High	0.001032	0.00241	30	0.00283394	0.000245541
	High	GGNKDMQDGVK	1xOxidation [M6]	1	2	2	QDY56070.1	2	1164.53	High	0.001032	0.002373	25	0.00279083	0.000245541
	High	KEYVSMYGPTTGDK		1	2	1	QDY56070.1	2	1575.74	High	0.001032	0.001882	24	0.00221737	0.000245541
	High	KEYVSMYGPTTGDK	1xOxidation [M6]	1	2	1	QDY56070.1	2	1591.73	High	0.001032	0.0002967	33	0.000350914	0.000245541
	High	IAGIGK		1	2	1	QDY56070.1	0	558.361	High	0.003018	0.02108	39	0.024603	0.00275865
	High	PNMIIK		1	2	1	QDY56070.1	0	715.417	High	0.001288	0.01656	35	0.0193491	0.000851878
	High	TMHTFHTEGAGGGHAPDIIK		1	2	1	QDY56070.1	2	2076.99	High	0.001032	1.221e-06	0	1.46402e-06	0.000245541
	High	TMHTFHTEGAGGGHAPDIIK	1xOxidation [M2]	1	2	1	QDY56070.1	2	2092.99	High	0.001032	9.085e-07	3	1.0931e-06	0.000245541
	High	TWQTADK		1	2	1	QDY56070.1	1	849.41	High	0.001288	0.00976	56	0.0114434	0.000851878
	High	TWQTADKNK		1	1	2	QDY56070.1	2	1091.55	High	0.001288	0.002605	27	0.00305963	0.000851878
	High	VGEVITR		1	2	1	QDY56070.1	1	773.452	High	0.004177	0.02373	46	0.0277231	0.00401079
	High	YDANITFVSQAAYDK		1	2	1	QDY56070.1	2	1705.81	High	0.001032	1.953e-06	90	2.34613e-06	0.000245541
	High	YTINPAIAHGISEYVGSVEVGK		1	2	1	QDY56070.1	2	2304.19	High	0.001032	0.0003362	29	0.000396838	0.000245541
High	Master Protein	AVG73761.1	hypothetical protein BXP01_04425	0	89.189	41	19	23	19	640	69.7	9.14	904	19	1
	Confidence	Sequence	Modifications	# Protein Groups	# Proteins	# PSMs	Master Protein Accessions	# Missed Cleavages	Theo. MH+ [Da]	Confidence (by Search Engine): A Mascot	Percolator q-Value (by Search Engine): A Mascot	Percolator PEP (by Search Engine): A Mascot	Ions Score (by Search Engine): A Mascot	Qvality PEP	Qvality q-value
	High	EDNGVFLSVGYQIGEAVQK		1	4	1	AVG73761.1	2	2053.02	High	0.001032	0.0006658	55	0.000784429	0.000245541
	High	LANQVESDFNK		1	4	1	AVG73761.1	2	1264.62	High	0.001032	0.001387	61	0.00163132	0.000245541
	High	LEAHVTTSK		1	4	2	AVG73761.1	1	985.531	High	0.001032	0.002205	19	0.00259814	0.000245541
	High	IHESYQILSK		1	4	2	AVG73761.1	1	1217.65	High	0.001032	6.768e-05	51	8.06067e-05	0.000245541
	High	LLTNDNGTNSK		1	4	1	AVG73761.1	1	1176.59	High	0.001032	0.0002025	68	0.000240159	0.000245541
	High	IPTINTNYYSFLDTK		1	4	1	AVG73761.1	1	1789.9	High	0.001032	5.048e-05	92	6.01846e-05	0.000245541
	High	LSDAYEQLSR		1	4	1	AVG73761.1	2	1181.58	High	0.001032	0.0001006	77	0.000119612	0.000245541
	High	IVQETQQLSANQPK		1	4	1	AVG73761.1	1	1583.84	High	0.001032	2.815e-08	114	3.41817e-08	0.000245541
	High	NAQSQAEILK		1	4	1	AVG73761.1	1	1101.59	High	0.001032	0.0001455	62	0.000172999	0.000245541
	High	NITQPHNLNLNTPSSLTALAQK		1	4	1	AVG73761.1	0	2375.27	High	0.001032	3.586e-07	41	4.32243e-07	0.000245541
	High	NTNFLGK		1	5	1	AVG73761.1	0	793.42	High	0.001288	0.009634	39	0.0112706	0.000851878
	High	NVSLSIEQYEK		1	4	1	AVG73761.1	2	1309.66	High	0.001032	0.001766	55	0.00207475	0.000245541
	High	QAGLAPLNSK		1	4	1	AVG73761.1	0	998.563	High	0.003018	0.01897	20	0.0221534	0.00275865
	High	SSSGSSGQATTNTPSWQTAGGGK		1	4	2	AVG73761.1	0	2153.97	High	0.001032	2.041e-07	79	2.45954e-07	0.000245541
	High	TLAGGTTNSPAYQATLLALR		1	4	2	AVG73761.1	0	2019.09	High	0.001032	1.294e-05	45	1.54727e-05	0.000245541
	High	TISNVYSAK		1	4	1	AVG73761.1	0	982.52	High	0.001288	0.007927	41	0.00929316	0.000851878
	High	TSAQAINQAVNNLNER		1	4	1	AVG73761.1	1	1742.88	High	0.001032	2.741e-05	109	3.27024e-05	0.000245541
	High	TTTSVIDTTNDAQNLLTQAQTIVNTLK		1	4	1	AVG73761.1	2	2904.52	High	0.001032	6.089e-07	54	7.32858e-07	0.000245541
	High	YQQDNQTK		1	4	1	AVG73761.1	1	1024.47	High	0.001288	0.01516	34	0.0177638	0.000851878
High	Master Protein	QDY56424.1	outer membrane beta-barrel protein HofC	0	82.842	41	19	24	19	528	59.7	9.19	814	19	1
	Confidence	Sequence	Modifications	# Protein Groups	# Proteins	# PSMs	Master Protein Accessions	# Missed Cleavages	Theo. MH+ [Da]	Confidence (by Search Engine): A Mascot	Percolator q-Value (by Search Engine): A Mascot	Percolator PEP (by Search Engine): A Mascot	Ions Score (by Search Engine): A Mascot	Qvality PEP	Qvality q-value
	High	AGIIYRPTK		1	1	2	QDY56424.1	1	1018.6	High	0.001288	0.002584	34	0.00304404	0.000851878
	High	ALEYGIGMYLDYQFSK	1xOxidation [M8]	1	1	1	QDY56424.1	2	1913.9	High	0.001032	1.648e-05	77	1.96877e-05	0.000245541
	High	ANLTYDSDR		1	1	1	QDY56424.1	2	1054.48	High	0.001288	0.01176	49	0.0138021	0.000851878
	High	DFTPPSYWDK		1	1	1	QDY56424.1	1	1255.56	High	0.005119	0.02993	12	0.0349697	0.00505892
	High	EGSVHLGR		1	1	1	QDY56424.1	0	854.448	High	0.009273	0.06754	30	0.0784671	0.00965082
	High	FSWSLYQR		1	1	1	QDY56424.1	0	1086.54	High	0.001032	0.0004918	64	0.000579811	0.000245541
	High	GIADGQWLFPIYR		1	1	1	QDY56424.1	1	1535.8	High	0.001032	1.394e-05	67	1.66239e-05	0.000245541
	High	GLQGPGGATLFLR		1	1	1	QDY56424.1	0	1286.72	High	0.001032	0.0001276	54	0.000151415	0.000245541
	High	GIYPTETFVNLTGK		1	1	1	QDY56424.1	1	1539.81	High	0.001032	1.643e-05	66	1.9587e-05	0.000245541
	High	GWTVNLGGVLGGQVYDSTR		1	1	1	QDY56424.1	1	1979	High	0.001032	1.856e-05	105	2.21511e-05	0.000245541
	High	LEGSVHLGR		1	1	2	QDY56424.1	1	967.532	High	0.001288	0.002523	22	0.00296728	0.000851878
	High	MWQQSGPGGIINPR		1	1	1	QDY56424.1	0	1540.77	High	0.001032	1.816e-05	81	2.17016e-05	0.000245541
	High	MWQQSGPGGIINPR	1xOxidation [M1]	1	1	1	QDY56424.1	0	1556.76	High	0.001032	1.159e-07	96	1.39952e-07	0.000245541
	High	NLMIHPYVYLIPEVGTLPGAK		1	1	1	QDY56424.1	1	2325.27	High	0.001032	0.00188	30	0.00221737	0.000245541
	High	NLMIHPYVYLIPEVGTLPGAK	1xOxidation [M3]	1	1	1	QDY56424.1	1	2341.26	High	0.001032	0.001495	27	0.00176146	0.000245541
	High	RYEVYK		1	1	1	QDY56424.1	2	857.452	High	0.001288	0.01574	31	0.0184006	0.000851878
	High	SHLMTHISYSF	1xOxidation [M4]	1	1	1	QDY56424.1	0	1338.61	High	0.001032	0.0001443	45	0.000171235	0.000245541
	High	TTFYVLYDYR		1	1	1	QDY56424.1	1	1340.65	High	0.001032	2.778e-05	65	3.30394e-05	0.000245541
	High	VGFNHSPINPVK		1	1	2	QDY56424.1	0	1308.71	High	0.001032	1.137e-06	40	1.36964e-06	0.000245541
	High	WNNAEYGR		1	1	1	QDY56424.1	1	1009.45	High	0.001288	0.00317	38	0.00373376	0.000851878
	High	YNTWDPFLDNGK		1	1	1	QDY56424.1	2	1469.67	High	0.001032	5.226e-05	55	6.20643e-05	0.000245541
High	Master Protein	QDY56703.1	leucyl aminopeptidase	0	75.916	29	15	23	15	496	54.5	6.93	702	15	1
	Confidence	Sequence	Modifications	# Protein Groups	# Proteins	# PSMs	Master Protein Accessions	# Missed Cleavages	Theo. MH+ [Da]	Confidence (by Search Engine): A Mascot	Percolator q-Value (by Search Engine): A Mascot	Percolator PEP (by Search Engine): A Mascot	Ions Score (by Search Engine): A Mascot	Qvality PEP	Qvality q-value
	High	ADKGGGSAVIGLLNALAK		1	1	1	QDY56703.1	2	1654.95	High	0.001032	0.0006157	49	0.000726412	0.000245541
	High	ALFLGLK		1	1	1	QDY56703.1	0	761.492	High	0.001288	0.011	45	0.012858	0.000851878
	High	ASLAINPPR		1	1	1	QDY56703.1	0	938.542	High	0.001032	0.001865	49	0.0021948	0.000245541
	High	DFDHAWVK		1	1	1	QDY56703.1	1	1017.48	High	0.001288	0.009286	28	0.0108774	0.000851878
	High	DLVNTPPMIATPVYMAEVAQK		1	1	2	QDY56703.1	1	2288.17	High	0.001032	2.1e-06	49	2.52068e-06	0.000245541
	High	DLVNTPPMIATPVYMAEVAQK	1xOxidation [M8]	1	1	2	QDY56703.1	1	2304.16	High	0.001032	0.0003079	27	0.000363731	0.000245541
	High	DLVNTPPMIATPVYMAEVAQK	2xOxidation [M8; M15]	1	1	1	QDY56703.1	1	2320.16	High	0.001032	4.203e-07	63	5.06685e-07	0.000245541
	High	DNALLENLK		1	1	1	QDY56703.1	1	1029.56	High	0.001288	0.002565	60	0.0030131	0.000851878
	High	EDDVHLLR		1	1	1	QDY56703.1	2	996.511	High	0.001923	0.01718	38	0.0201419	0.00219247
	High	ELLETFK		1	1	1	QDY56703.1	1	879.482	High	0.003018	0.01896	16	0.0221534	0.00275865
	High	EWDVNSFGASGAGVR		1	1	1	QDY56703.1	1	1551.72	High	0.001032	1.06e-05	84	1.26692e-05	0.000245541
	High	GGGSAVIGLLNALAK		1	1	2	QDY56703.1	0	1340.79	High	0.001032	2.37e-06	89	2.83608e-06	0.000245541
	High	KIALVGK		1	1	1	QDY56703.1	1	728.503	High	0.005836	0.044	14	0.0513897	0.00586388
	High	KMNAFLAVNK	1xOxidation [M2]	1	1	2	QDY56703.1	1	1151.62	High	0.001032	0.0001672	62	0.000197659	0.000245541
	High	LGLYEYDTFK		1	1	1	QDY56703.1	2	1248.61	High	0.001032	0.001118	47	0.00131577	0.000245541
	High	MNAFLAVNK		1	1	1	QDY56703.1	0	1007.53	High	0.001032	0.0003099	71	0.000367478	0.000245541
	High	MNAFLAVNK	1xOxidation [M1]	1	1	1	QDY56703.1	0	1023.53	High	0.001032	0.000201	52	0.00023771	0.000245541
	High	YAEIMTESLNIVR		1	1	1	QDY56703.1	2	1538.79	High	0.001288	0.003223	39	0.00379136	0.000851878
	High	YAEIMTESLNIVR	1xOxidation [M5]	1	1	1	QDY56703.1	2	1554.78	High	0.001032	2.084e-07	88	2.52339e-07	0.000245541
High	Master Protein	QDY55925.1	ATP synthase subunit beta	0	74.516	34	15	21	15	469	51.4	5.41	754	15	1
	Confidence	Sequence	Modifications	# Protein Groups	# Proteins	# PSMs	Master Protein Accessions	# Missed Cleavages	Theo. MH+ [Da]	Confidence (by Search Engine): A Mascot	Percolator q-Value (by Search Engine): A Mascot	Percolator PEP (by Search Engine): A Mascot	Ions Score (by Search Engine): A Mascot	Qvality PEP	Qvality q-value
	High	AIAMDMTEGLVR		1	2	1	QDY55925.1	2	1306.65	High	0.001032	0.0003214	74	0.000380899	0.000245541
	High	AIAMDMTEGLVR	2xOxidation [M4; M6]	1	2	1	QDY55925.1	2	1338.64	High	0.001288	0.003879	47	0.00455577	0.000851878
	High	APSFEQQSTK		1	2	1	QDY55925.1	1	1122.54	High	0.001288	0.003681	47	0.00432922	0.000851878
	High	DLLAPYSK		1	2	1	QDY55925.1	0	906.493	High	0.001288	0.0109	50	0.0127931	0.000851878
	High	EGNDLYFEMK		1	2	1	QDY55925.1	2	1245.55	High	0.004177	0.02427	21	0.0284194	0.00401079
	High	EGNDLYFEMK	1xOxidation [M9]	1	2	1	QDY55925.1	2	1261.54	High	0.001288	0.01576	49	0.0184006	0.000851878
	High	GIYPAVDPLDSTSR		1	2	1	QDY55925.1	2	1490.75	High	0.001032	7.372e-05	43	8.74959e-05	0.000245541
	High	HYEIATGIQQVLQK		1	2	1	QDY55925.1	1	1627.88	High	0.001032	4.979e-05	29	5.92662e-05	0.000245541
	High	KAPSFEQQSTK		1	2	1	QDY55925.1	2	1250.64	High	0.001032	0.0005317	88	0.000629342	0.000245541
	High	IAFTGLTMAEYFR	1xOxidation [M8]	1	2	1	QDY55925.1	1	1535.76	High	0.001032	1.89e-05	80	2.24944e-05	0.000245541
	High	ILSPQMIGEK		1	2	1	QDY55925.1	1	1115.61	High	0.005119	0.02823	26	0.0329636	0.00505892
	High	ILSPQMIGEK	1xOxidation [M6]	1	2	1	QDY55925.1	1	1131.61	High	0.001288	0.01359	15	0.0158995	0.000851878
	High	IPSAVGYQPTLAGEMGK		1	2	1	QDY55925.1	1	1718.88	High	0.001032	1.797e-07	68	2.17484e-07	0.000245541
	High	IPSAVGYQPTLAGEMGK	1xOxidation [M15]	1	2	1	QDY55925.1	1	1734.87	High	0.001032	8.11e-08	86	9.82599e-08	0.000245541
	High	TEMFETGIK		1	2	1	QDY55925.1	2	1055.51	High	0.001288	0.002983	57	0.00351192	0.000851878
	High	TEMFETGIK	1xOxidation [M3]	1	2	1	QDY55925.1	2	1071.5	High	0.001288	0.002479	44	0.00292215	0.000851878
	High	TVIIMELIHNVAYK	1xOxidation [M5]	1	2	1	QDY55925.1	1	1659.91	High	0.006771	0.04943	17	0.0576746	0.00690437
	High	VGLFGGAGVGK		1	2	1	QDY55925.1	0	961.547	High	0.001032	3.236e-06	55	3.87715e-06	0.000245541
	High	VIDLLAPYSK		1	2	1	QDY55925.1	1	1118.65	High	0.001032	0.00118	44	0.00139198	0.000245541
	High	YAQSGAEMSALLGR		1	2	1	QDY55925.1	1	1453.71	High	0.001032	3.222e-06	84	3.85733e-06	0.000245541
	High	YAQSGAEMSALLGR	1xOxidation [M8]	1	2	1	QDY55925.1	1	1469.71	High	0.001032	1.717e-07	76	2.07678e-07	0.000245541
High	Master Protein	QDY56093.1	chemotaxis protein	0	63.66	30	17	21	16	675	74.8	6.09	557	17	1
	Confidence	Sequence	Modifications	# Protein Groups	# Proteins	# PSMs	Master Protein Accessions	# Missed Cleavages	Theo. MH+ [Da]	Confidence (by Search Engine): A Mascot	Percolator q-Value (by Search Engine): A Mascot	Percolator PEP (by Search Engine): A Mascot	Ions Score (by Search Engine): A Mascot	Qvality PEP	Qvality q-value
	High	AGNFAVR		1	1	1	QDY56093.1	0	734.394	High	0.001288	0.003633	52	0.00426347	0.000851878
	High	ATLEYLDPFSHK		1	1	1	QDY56093.1	2	1420.71	High	0.001032	0.001248	30	0.00147261	0.000245541
	High	ATNEVMAILENGSK		1	1	1	QDY56093.1	2	1476.74	High	0.001032	1.189e-05	63	1.41815e-05	0.000245541
	High	DALNGIMDYLQESVGTHMPSIFK	2xOxidation [M7; M18]	1	1	1	QDY56093.1	2	2598.22	High	0.003018	0.01933	2	0.022601	0.00275865
	High	DIADQTNLLALNAAIEAAR		3	5	2	QDW69212.1; QDY56093.1; QDW69233.1	2	1983.05	High	0.001032	5.027e-06	53	6.02504e-06	0.000245541
	High	ENFLAVETFK		1	1	1	QDY56093.1	1	1197.62	High	0.005119	0.02622	18	0.0306107	0.00505892
	High	EVQGVLENTYTSMGIVK		1	1	1	QDY56093.1	1	1867.95	High	0.00472	0.02496	23	0.0291325	0.00461684
	High	EVQGVLENTYTSMGIVK	1xOxidation [M13]	1	1	1	QDY56093.1	1	1883.94	High	0.001032	0.0003664	65	0.000432959	0.000245541
	High	IFESYSGLDFR		1	1	1	QDY56093.1	2	1333.64	High	0.001032	0.0001108	67	0.000131847	0.000245541
	High	LLNNQAHSSDIK		1	1	1	QDY56093.1	1	1339.7	High	0.001288	0.003184	17	0.00373376	0.000851878
	High	LMENPSLGNNPLAQK	1xOxidation [M2]	1	1	1	QDY56093.1	1	1641.83	High	0.001032	5.335e-05	40	6.33499e-05	0.000245541
	High	MLETSSNFAK		1	1	1	QDY56093.1	1	1127.54	High	0.001288	0.004545	27	0.00533588	0.000851878
	High	MLETSSNFAK	1xOxidation [M1]	1	1	1	QDY56093.1	1	1143.54	High	0.001288	0.004087	36	0.00479412	0.000851878
	High	QAVQDTIK		1	1	1	QDY56093.1	1	902.494	High	0.001288	0.01232	40	0.0144448	0.000851878
	High	SDLFLIGVK		1	1	1	QDY56093.1	1	991.582	High	0.001032	0.001197	58	0.00141352	0.000245541
	High	SIVEIIR		1	1	1	QDY56093.1	1	829.514	High	0.006306	0.04814	35	0.0560391	0.00637905
	High	SNDELGR		1	1	1	QDY56093.1	2	790.369	High	0.003018	0.02103	39	0.024603	0.00275865
	High	VELVTNALGQEIQK		1	1	2	QDY56093.1	2	1541.85	High	0.001032	3.039e-07	102	3.66853e-07	0.000245541
	High	VLLSANK		1	1	1	QDY56093.1	0	744.461	High	0.001288	0.01329	24	0.0155818	0.000851878
High	Master Protein	QDY55857.1	elongation factor Tu	0	58.947	35	12	19	12	399	43.6	5.26	612	12	1
	Confidence	Sequence	Modifications	# Protein Groups	# Proteins	# PSMs	Master Protein Accessions	# Missed Cleavages	Theo. MH+ [Da]	Confidence (by Search Engine): A Mascot	Percolator q-Value (by Search Engine): A Mascot	Percolator PEP (by Search Engine): A Mascot	Ions Score (by Search Engine): A Mascot	Qvality PEP	Qvality q-value
	High	AGNVGEWGEK		1	1	1	QDY55857.1	2	1046.49	High	0.001032	0.000571	54	0.000676139	0.000245541
	High	ALEEAK		1	1	1	QDY55857.1	2	660.356	High	0.007677	0.05541	40	0.0646717	0.00788289
	High	EHILLSR		1	1	1	QDY55857.1	0	867.505	High	0.009273	0.0682	23	0.0792044	0.00965082
	High	FEGEIYVLSK		1	1	1	QDY55857.1	2	1184.62	High	0.001032	0.0007955	61	0.000938445	0.000245541
	High	GEAGDNVGVLLR		1	1	1	QDY55857.1	2	1199.64	High	0.001032	5.561e-07	95	6.68266e-07	0.000245541
	High	ITVELISPVALELGTK		1	1	2	QDY55857.1	2	1682.99	High	0.001032	2.384e-06	59	2.8653e-06	0.000245541
	High	NMITGAAQMDGAILVVSAADGPMPQTR	2xOxidation [M9; M]	1	1	2	QDY55857.1	2	2747.32	High	0.001032	5.27e-05	42	6.27038e-05	0.000245541
	High	NMITGAAQMDGAILVVSAADGPMPQTR	3xOxidation [M2; M9; M23]	1	1	1	QDY55857.1	2	2763.31	High	0.001032	0.001931	47	0.00227479	0.000245541
	High	QVGVPHIVVFLNK		1	1	1	QDY55857.1	0	1449.86	High	0.001288	0.008906	12	0.0104446	0.000851878
	High	TFLMPVEDVFSIAGR		1	1	1	QDY55857.1	2	1681.86	High	0.001032	5.285e-05	74	6.27038e-05	0.000245541
	High	TFLMPVEDVFSIAGR	1xOxidation [M4]	1	1	1	QDY55857.1	2	1697.86	High	0.001032	1.288e-06	71	1.54894e-06	0.000245541
	High	TTLSAAISAVLSLK		1	1	2	QDY55857.1	0	1374.82	High	0.001032	9.348e-05	98	0.000110761	0.000245541
	High	TTVTGVEMFR		1	1	1	QDY55857.1	1	1140.57	High	0.001032	0.0006003	54	0.000708043	0.000245541
	High	TTVTGVEMFR	1xOxidation [M8]	1	1	1	QDY55857.1	1	1156.57	High	0.001032	0.0003095	55	0.000365599	0.000245541
	High	TTVTGVEMFRK	1xOxidation [M8]	1	1	2	QDY55857.1	2	1284.66	High	0.001288	0.008937	47	0.0104446	0.000851878
High	Master Protein	QDY55749.1	50S ribosomal protein L2	0	58.012	45	12	22	12	276	30.3	10.36	424	12	1
	Confidence	Sequence	Modifications	# Protein Groups	# Proteins	# PSMs	Master Protein Accessions	# Missed Cleavages	Theo. MH+ [Da]	Confidence (by Search Engine): A Mascot	Percolator q-Value (by Search Engine): A Mascot	Percolator PEP (by Search Engine): A Mascot	Ions Score (by Search Engine): A Mascot	Qvality PEP	Qvality q-value
	High	ASDKLIISR		1	1	2	QDY55749.1	2	1002.59	High	0.001032	0.0001069	43	0.00012655	0.000245541
	High	EYDPYR		1	1	1	QDY55749.1	1	842.368	High	0.008	0.05901	26	0.0687829	0.0082542
	High	GSAMNPVDHPHGGGEGK		1	1	1	QDY55749.1	2	1646.73	High	0.001032	0.0001086	22	0.000129171	0.000245541
	High	GSAMNPVDHPHGGGEGK	1xOxidation [M4]	1	1	1	QDY55749.1	2	1662.73	High	0.001032	0.001038	20	0.00122476	0.000245541
	High	MPSSEMR		1	1	1	QDY55749.1	1	837.359	High	0.005467	0.03266	25	0.0381995	0.00545283
	High	MPSSEMR	1xOxidation [M1]	1	1	1	QDY55749.1	1	853.354	High	0.001288	0.01028	33	0.0120385	0.000851878
	High	MPSSEMR	2xOxidation [M1; M6]	1	1	1	QDY55749.1	1	869.349	High	0.001288	0.005021	27	0.00587837	0.000851878
	High	NKYNIEGK		1	1	2	QDY55749.1	2	965.505	High	0.005119	0.02847	16	0.0332901	0.00505892
	High	NIPIGTVVHNIEMHPGAGGQLAR	1xOxidation [M13]	1	1	1	QDY55749.1	1	2397.25	High	0.001032	0.001714	11	0.00202236	0.000245541
	High	SAGMSAQIMGR		1	1	1	QDY55749.1	0	1108.52	High	0.001032	1.43e-05	72	1.70555e-05	0.000245541
	High	SAGMSAQIMGR	1xOxidation [M4]	1	1	1	QDY55749.1	0	1124.52	High	0.001288	0.009269	55	0.0108774	0.000851878
	High	SAGMSAQIMGR	2xOxidation [M4; M9]	1	1	1	QDY55749.1	0	1140.51	High	0.001032	0.0003392	60	0.000400926	0.000245541
	High	TGTSGHPVSPWGTPAK		1	1	2	QDY55749.1	0	1579.79	High	0.001032	0.0001655	23	0.000195644	0.000245541
	High	TYKPYTPSR		1	1	2	QDY55749.1	1	1112.57	High	0.001032	0.00185	27	0.00217247	0.000245541
	High	VAAIEYDPYR		1	1	1	QDY55749.1	2	1196.59	High	0.001032	2.349e-05	76	2.80412e-05	0.000245541
	High	VGFAMK		1	1	1	QDY55749.1	0	652.349	High	0.001032	0.001088	50	0.00128252	0.000245541
	High	VGFAMK	1xOxidation [M5]	1	1	1	QDY55749.1	0	668.344	High	0.008	0.05845	23	0.0681351	0.0082542
	High	YILQPSGLK		1	1	1	QDY55749.1	0	1018.59	High	0.005467	0.03459	40	0.0403114	0.00545283
High	Master Protein	QDY56734.1	sel1 repeat family protein	0	57.388	54	14	20	14	283	32.4	9.6	561	14	1
	Confidence	Sequence	Modifications	# Protein Groups	# Proteins	# PSMs	Master Protein Accessions	# Missed Cleavages	Theo. MH+ [Da]	Confidence (by Search Engine): A Mascot	Percolator q-Value (by Search Engine): A Mascot	Percolator PEP (by Search Engine): A Mascot	Ions Score (by Search Engine): A Mascot	Qvality PEP	Qvality q-value
	High	AQFYAQNAIK		1	1	1	QDY56734.1	0	1153.6	High	0.001288	0.01613	38	0.018869	0.000851878
	High	FGILVMK		1	1	1	QDY56734.1	0	807.48	High	0.001032	0.001776	48	0.00208538	0.000245541
	High	FGILVMK	1xOxidation [M6]	1	1	1	QDY56734.1	0	823.475	High	0.001032	0.001085	60	0.00127597	0.000245541
	High	FIDLSGLSANPIK		1	1	1	QDY56734.1	1	1374.76	High	0.001032	3.073e-06	100	3.68342e-06	0.000245541
	High	GYGSGLLGGALVLGR		1	1	1	QDY56734.1	0	1389.78	High	0.001032	2.148e-05	66	2.55698e-05	0.000245541
	High	LAQEYSIGLGSVYLAK		1	1	2	QDY56734.1	1	1711.93	High	0.001032	6.246e-06	73	7.47235e-06	0.000245541
	High	IGIAYK		1	1	1	QDY56734.1	0	664.403	High	0.001288	0.006334	42	0.00742997	0.000851878
	High	LPNLAFTSMLIGSR		1	1	1	QDY56734.1	0	1519.83	High	0.001032	9.931e-05	74	0.000117787	0.000245541
	High	LPNLAFTSMLIGSR	1xOxidation [M9]	1	1	2	QDY56734.1	0	1535.83	High	0.001032	9.575e-06	71	1.14347e-05	0.000245541
	High	MQAQGLGMK		1	1	1	QDY56734.1	0	963.475	High	0.005836	0.04202	33	0.0489661	0.00586388
	High	MYLEGK		1	1	1	QDY56734.1	1	740.365	High	0.005119	0.02958	27	0.0346275	0.00505892
	High	MYLEGK	1xOxidation [M1]	1	1	1	QDY56734.1	1	756.36	High	0.001288	0.01519	23	0.0177638	0.000851878
	High	NQWDEIAR		1	1	1	QDY56734.1	2	1031.49	High	0.005836	0.03979	35	0.0464249	0.00586388
	High	QQMGEILYR		1	1	1	QDY56734.1	1	1137.57	High	0.001288	0.00266	42	0.00312278	0.000851878
	High	QQMGEILYR	1xOxidation [M3]	1	1	1	QDY56734.1	1	1153.57	High	0.001288	0.003622	25	0.00426347	0.000851878
	High	SAEFGYEK		1	1	1	QDY56734.1	2	930.42	High	0.001032	0.0005786	44	0.000683102	0.000245541
	High	STNYFANNFR		1	1	1	QDY56734.1	0	1233.56	High	0.001288	0.008488	16	0.00992759	0.000851878
	High	TYYFENGLDHFNQGQYQQAFK		1	1	1	QDY56734.1	2	2598.17	High	0.00472	0.02494	17	0.0291325	0.00461684
High	Master Protein	QDY56108.1	flagellin B	0	56.118	42	17	18	15	514	53.9	6.38	581	17	1
	Confidence	Sequence	Modifications	# Protein Groups	# Proteins	# PSMs	Master Protein Accessions	# Missed Cleavages	Theo. MH+ [Da]	Confidence (by Search Engine): A Mascot	Percolator q-Value (by Search Engine): A Mascot	Percolator PEP (by Search Engine): A Mascot	Ions Score (by Search Engine): A Mascot	Qvality PEP	Qvality q-value
	High	AAESQIR		2	3	1	QDW68641.1; QDY56108.1	1	774.41	High	0.003018	0.02062	41	0.0241171	0.00275865
	High	ALQSDIQR		1	1	1	QDY56108.1	1	930.5	High	0.001288	0.004622	58	0.00541809	0.000851878
	High	AMDEQIK		2	3	2	QDW68641.1; QDY56108.1	2	834.403	High	0.001288	0.005094	34	0.00596891	0.000851878
	High	AMDEQIK	1xOxidation [M2]	2	3	2	QDW68641.1; QDY56108.1	2	850.397	High	0.005467	0.03365	31	0.039338	0.00545283
	High	ASIGSTSSDK		1	1	1	QDY56108.1	1	952.458	High	0.001288	0.005296	35	0.00621719	0.000851878
	High	AVQAAQDGQTLESR		1	1	1	QDY56108.1	2	1473.73	High	0.001032	6.817e-05	103	8.10209e-05	0.000245541
	High	ELTINGVEIGTVNDVHK		1	1	1	QDY56108.1	2	1837.97	High	0.009583	0.07867	2	0.0914644	0.00998999
	High	FSNTLGVR		1	1	1	QDY56108.1	0	893.484	High	0.001288	0.002598	59	0.00305963	0.000851878
	High	GAMIVMDMADSAR	3xOxidation [M3; M6; M8]	1	1	1	QDY56108.1	2	1415.6	High	0.001032	1.264e-06	77	1.51751e-06	0.000245541
	High	INLHSIDGR		1	1	1	QDY56108.1	1	1024.55	High	0.001288	0.00442	19	0.0052016	0.000851878
	High	INTNIAALTSHAVGVQNNR		1	1	1	QDY56108.1	0	1993.06	High	0.001032	8.699e-05	46	0.000103091	0.000245541
	High	LTNAINSVK		1	1	1	QDY56108.1	0	959.552	High	0.001032	0.0006141	32	0.000726412	0.000245541
	High	NANDAIGMVQTADK	1xOxidation [M8]	1	1	1	QDY56108.1	2	1463.68	High	0.001032	7.724e-06	73	9.21994e-06	0.000245541
	High	QVNGVNDYK		1	1	1	QDY56108.1	1	1036.51	High	0.001288	0.01579	32	0.0184934	0.000851878
	High	SDMGSVQMELVTTINNISVTQVNVK	2xOxidation [M3; M8]	1	1	1	QDY56108.1	2	2739.35	High	0.001032	5.777e-05	56	6.87643e-05	0.000245541
	High	SQSANLGQAIR		1	1	1	QDY56108.1	0	1144.61	High	0.001032	4.002e-05	81	4.75429e-05	0.000245541
	High	TGVEASLDIQGR		1	1	1	QDY56108.1	2	1245.64	High	0.001032	2.101e-05	75	2.50508e-05	0.000245541
	High	YNILAQSGSFAMAQANAVQQNVLR	1xOxidation [M12]	1	1	1	QDY56108.1	0	2610.31	High	0.001288	0.003576	30	0.00419871	0.000851878
High	Master Protein	QDY56232.1	hypothetical protein CV725_03505	0	53.247	41	13	16	13	362	40	9.55	525	13	1
	Confidence	Sequence	Modifications	# Protein Groups	# Proteins	# PSMs	Master Protein Accessions	# Missed Cleavages	Theo. MH+ [Da]	Confidence (by Search Engine): A Mascot	Percolator q-Value (by Search Engine): A Mascot	Percolator PEP (by Search Engine): A Mascot	Ions Score (by Search Engine): A Mascot	Qvality PEP	Qvality q-value
	High	AQGVADAIVIEAK		1	1	1	QDY56232.1	2	1284.72	High	0.001032	6.475e-07	88	7.79352e-07	0.000245541
	High	ETPTPNTPNNGGR		1	1	1	QDY56232.1	0	1354.63	High	0.001288	0.01288	27	0.0151168	0.000851878
	High	EVSKLPNTPVELSSIQLR		1	1	1	QDY56232.1	2	2010.12	High	0.001032	5.7e-05	27	6.7715e-05	0.000245541
	High	LNPQTTPQTIATYGLSWEQK		1	1	1	QDY56232.1	1	2276.16	High	0.001288	0.008194	18	0.00958082	0.000851878
	High	LPNTPVELSSIQLR		1	1	2	QDY56232.1	1	1566.88	High	0.001032	1.501e-05	64	1.79525e-05	0.000245541
	High	NDAINVMDSR		1	1	1	QDY56232.1	2	1134.52	High	0.001032	0.001307	52	0.00154203	0.000245541
	High	NDAINVMDSR	1xOxidation [M7]	1	1	1	QDY56232.1	2	1150.52	High	0.001288	0.006402	62	0.00750597	0.000851878
	High	NEIAALINSGINK		1	1	2	QDY56232.1	1	1356.75	High	0.001032	1.481e-06	99	1.77886e-06	0.000245541
	High	NQGIFR		1	1	1	QDY56232.1	0	734.394	High	0.009583	0.08041	17	0.0931647	0.00998999
	High	PIDLNEHLK		1	1	1	QDY56232.1	2	1078.59	High	0.001032	0.001372	27	0.00161471	0.000245541
	High	QIEVQGQFNEALK		1	1	1	QDY56232.1	2	1503.78	High	0.001032	0.0001337	64	0.000158564	0.000245541
	High	SQANLSISQSLSDK		1	1	1	QDY56232.1	1	1477.75	High	0.001032	7.693e-07	87	9.27731e-07	0.000245541
	High	SSIAETKEP		1	1	1	QDY56232.1	2	961.484	High	0.004177	0.02367	46	0.0277231	0.00401079
	High	TEDMGVAGK	1xOxidation [M4]	1	1	1	QDY56232.1	2	923.414	High	0.001288	0.01275	39	0.0148894	0.000851878
High	Master Protein	QDY55752.1	30S ribosomal protein S3	0	51.521	44	15	21	15	234	26.4	10.4	467	15	1
	Confidence	Sequence	Modifications	# Protein Groups	# Proteins	# PSMs	Master Protein Accessions	# Missed Cleavages	Theo. MH+ [Da]	Confidence (by Search Engine): A Mascot	Percolator q-Value (by Search Engine): A Mascot	Percolator PEP (by Search Engine): A Mascot	Ions Score (by Search Engine): A Mascot	Qvality PEP	Qvality q-value
	High	EEREPR		1	1	1	QDY55752.1	2	815.401	High	0.009583	0.07412	25	0.0861286	0.00998999
	High	ELYYAGVSEIVIER		1	1	1	QDY55752.1	2	1640.85	High	0.001032	2.555e-05	84	3.04379e-05	0.000245541
	High	EVSINIK		1	2	4	QDY55752.1	0	802.467	High	0.002514	0.01832	27	0.0213907	0.00219247
	High	GEVLQK		1	1	1	QDY55752.1	1	673.388	High	0.009583	0.0797	31	0.092737	0.00998999
	High	KEVSINIK		1	1	1	QDY55752.1	1	930.562	High	0.004177	0.02357	22	0.0275858	0.00401079
	High	KVMQAALK		1	1	1	QDY55752.1	1	888.534	High	0.001032	0.0002245	65	0.000266081	0.000245541
	High	KVMQAALK	1xOxidation [M3]	1	1	1	QDY55752.1	1	904.528	High	0.001288	0.01286	38	0.0150406	0.000851878
	High	LAGAEIAR		1	1	2	QDY55752.1	1	800.462	High	0.001032	0.00142	63	0.0016736	0.000245541
	High	IDYGFAEAMTVYGIIGVK	1xOxidation [M9]	1	1	1	QDY55752.1	2	1962.99	High	0.001032	2.026e-05	80	2.41679e-05	0.000245541
	High	PGLIIGK		1	1	1	QDY55752.1	0	697.461	High	0.001032	0.0002127	57	0.000251496	0.000245541
	High	TEWYMEGR		1	1	1	QDY55752.1	2	1071.46	High	0.001288	0.004896	28	0.00575977	0.000851878
	High	TEWYMEGR	1xOxidation [M5]	1	1	1	QDY55752.1	2	1087.45	High	0.001288	0.002962	33	0.00347624	0.000851878
	High	VKEGLK		1	1	1	QDY55752.1	1	673.424	High	0.005467	0.0318	37	0.0370925	0.00545283
	High	VMQAALK		1	1	1	QDY55752.1	0	760.439	High	0.001288	0.003929	43	0.00462601	0.000851878
	High	VMQAALK	1xOxidation [M2]	1	1	1	QDY55752.1	0	776.433	High	0.001032	0.00118	45	0.00139198	0.000245541
	High	VPLHTLR		1	1	1	QDY55752.1	0	835.515	High	0.001032	0.001662	38	0.00196124	0.000245541
	High	VTVVAAR		1	1	1	QDY55752.1	0	715.446	High	0.001288	0.01129	38	0.0131877	0.000851878
	High	VTVVAARPGLIIGK		1	1	2	QDY55752.1	1	1393.89	High	0.001032	0.0001169	44	0.000138781	0.000245541
High	Master Protein	QDY55703.1	ribonuclease J	0	51.224	24	12	15	12	691	77.6	8.81	459	12	1
	Confidence	Sequence	Modifications	# Protein Groups	# Proteins	# PSMs	Master Protein Accessions	# Missed Cleavages	Theo. MH+ [Da]	Confidence (by Search Engine): A Mascot	Percolator q-Value (by Search Engine): A Mascot	Percolator PEP (by Search Engine): A Mascot	Ions Score (by Search Engine): A Mascot	Qvality PEP	Qvality q-value
	High	AGAFER		1	1	1	QDY55703.1	1	650.326	High	0.001032	0.001543	42	0.00181637	0.000245541
	High	AIPGNEASVSAVLNFLIK		1	1	1	QDY55703.1	1	1843.03	High	0.001288	0.01229	24	0.0143719	0.000851878
	High	EEVASAGVFAATIFVNK		1	1	1	QDY55703.1	1	1752.92	High	0.001288	0.01553	25	0.018125	0.000851878
	High	ELQFPLYGTPLSLGLIGSK		1	1	1	QDY55703.1	0	2033.13	High	0.005119	0.02849	17	0.0332901	0.00505892
	High	EIQGGLEMLLK		1	1	1	QDY55703.1	1	1230.68	High	0.001032	0.001997	48	0.00234565	0.000245541
	High	EIQGGLEMLLK	1xOxidation [M8]	1	1	1	QDY55703.1	1	1246.67	High	0.001032	5.773e-05	59	6.87643e-05	0.000245541
	High	HISIKPNDLVIISAK		1	1	1	QDY55703.1	2	1647.98	High	0.001032	7.702e-05	27	9.16267e-05	0.000245541
	High	ITPLGGLGEIGGNMMVIETPK	2xOxidation [M14; M15]	1	1	2	QDY55703.1	2	2159.11	High	0.001032	1.496e-06	46	1.79719e-06	0.000245541
	High	NLDIAR		1	1	1	QDY55703.1	1	701.394	High	0.006771	0.05014	41	0.0585089	0.00739829
	High	SAIVIDAGMSFPK		1	1	1	QDY55703.1	1	1335.7	High	0.001032	5.38e-06	71	6.4402e-06	0.000245541
	High	SAIVIDAGMSFPK	1xOxidation [M9]	1	1	1	QDY55703.1	1	1351.69	High	0.001032	4.487e-05	67	5.34916e-05	0.000245541
	High	SGTTPSESTIAPAFDTLFK		1	1	1	QDY55703.1	2	1969.98	High	0.001032	1.276e-05	71	1.52366e-05	0.000245541
	High	SSNAEILNNPK		1	1	1	QDY55703.1	1	1186.61	High	0.001032	0.0002996	77	0.000354529	0.000245541
	High	VYQAIQYGIK		1	1	1	QDY55703.1	0	1182.65	High	0.001032	0.0002979	63	0.000352717	0.000245541
	Confidence	Sequence	Modifications	# Protein Groups	# Proteins	# PSMs	Master Protein Accessions	# Missed Cleavages	Theo. MH+ [Da]	Confidence (by Search Engine): A Mascot	Percolator q-Value (by Search Engine): A Mascot	Percolator PEP (by Search Engine): A Mascot	Ions Score (by Search Engine): A Mascot	Qvality PEP	Qvality q-value
	High	AEAESLYQSK		1	3	1	P04264	2	1125.54	High	0.001032	0.0005661	61	0.000669246	0.000245541
	High	AQYEDIAQK		1	1	1	P04264	2	1065.52	High	0.001288	0.004434	46	0.0052016	0.000851878
	High	DLDSIIAEVK		3	16	1	P35908; P04264; P13647	2	1102.6	High	0.001288	0.00414	56	0.00486802	0.000851878
	High	DSIIAEVK		3	19	1	P35908; P04264; P13647	1	874.488	High	0.009273	0.06833	31	0.0795754	0.00965082
	High	DVDGAYMTK	1xOxidation [M7]	1	3	1	P04264	1	1015.44	High	0.001032	0.0001807	54	0.000214551	0.000245541
	High	DYQELMNTK		1	5	1	P04264	1	1141.52	High	0.001288	0.006564	56	0.00769939	0.000851878
	High	GENAIK		1	5	2	P04264	1	631.341	High	0.001288	0.01575	27	0.0184006	0.000851878
	High	GSGGGSSGGSIGGR		1	3	1	P04264	0	1092.5	High	0.001032	1.038e-05	71	1.24121e-05	0.000245541
	High	KDVDGAYMTK		1	3	1	P04264	2	1127.54	High	0.001032	0.0004849	50	0.0005739	0.000245541
	High	KDVDGAYMTK	1xOxidation [M8]	1	3	1	P04264	2	1143.54	High	0.005119	0.02767	36	0.0323197	0.00505892
	High	QISNLQQSISDAEQR		1	3	1	P04264	2	1716.85	High	0.001032	1.176e-05	47	1.40369e-05	0.000245541
	High	SGGGFSSGSAGIINYQR		1	3	1	P04264	0	1657.79	High	0.001032	4.331e-05	78	5.16063e-05	0.000245541
	High	SLNNQFASFIDK		1	4	1	P04264	1	1383.69	High	0.001032	2.999e-06	85	3.59022e-06	0.000245541
	High	SISISVAR		1	3	1	P04264	0	832.489	High	0.001032	0.002335	29	0.00274838	0.000245541
	High	VDLQAK		1	4	1	P04264	1	673.388	High	0.001288	0.006893	43	0.00810121	0.000851878
	High	WELLQQVDTSTR		1	3	1	P04264	2	1475.75	High	0.001032	2.352e-05	77	2.80412e-05	0.000245541
High	Master Protein	QDY56503.1	neuraminyllactose-binding hemagglutinin	0	50.899	45	13	17	13	260	29	8.53	489	13	1
	Confidence	Sequence	Modifications	# Protein Groups	# Proteins	# PSMs	Master Protein Accessions	# Missed Cleavages	Theo. MH+ [Da]	Confidence (by Search Engine): A Mascot	Percolator q-Value (by Search Engine): A Mascot	Percolator PEP (by Search Engine): A Mascot	Ions Score (by Search Engine): A Mascot	Qvality PEP	Qvality q-value
	High	GTDNSNDAIK		1	2	1	QDY56503.1	2	1034.47	High	0.001288	0.01062	54	0.0124101	0.000851878
	High	IFANIMQEIDK		1	2	1	QDY56503.1	2	1321.68	High	0.001032	9.565e-07	79	1.15059e-06	0.000245541
	High	IFANIMQEIDK	1xOxidation [M6]	1	2	1	QDY56503.1	2	1337.68	High	0.001032	6.785e-05	76	8.06067e-05	0.000245541
	High	ILLLRPAFQYSDNIAK		1	2	1	QDY56503.1	2	1862.05	High	0.001032	0.001347	20	0.00159011	0.000245541
	High	LNYHPASEK		1	2	1	QDY56503.1	1	1058.53	High	0.001288	0.01097	32	0.012858	0.000851878
	High	MEGVLIPAGFVK		1	2	1	QDY56503.1	1	1260.7	High	0.001032	5.565e-05	60	6.60016e-05	0.000245541
	High	MEGVLIPAGFVK	1xOxidation [M1]	1	2	1	QDY56503.1	1	1276.7	High	0.001032	0.001842	44	0.00217247	0.000245541
	High	NLESYQK		1	2	1	QDY56503.1	1	881.436	High	0.007231	0.05306	35	0.0616655	0.00739829
	High	NQTAIK		1	2	1	QDY56503.1	0	674.383	High	0.009273	0.06831	20	0.0795754	0.00965082
	High	NQTAIKVEQILQNQGYK		1	2	1	QDY56503.1	2	1975.06	High	0.001032	0.0006467	29	0.000764593	0.000245541
	High	PAFQYSDNIAK		1	2	1	QDY56503.1	1	1253.62	High	0.001032	0.0002745	60	0.00032495	0.000245541
	High	SEPGLLFSTGLDK		1	2	1	QDY56503.1	2	1363.71	High	0.001032	0.0002392	71	0.000282959	0.000245541
	High	TTHSSHSGGLVSTMVK		1	2	1	QDY56503.1	0	1628.81	High	0.001032	0.0002785	28	0.000329985	0.000245541
	High	TTHSSHSGGLVSTMVK	1xOxidation [M14]	1	2	1	QDY56503.1	0	1644.8	High	0.001032	5.03e-05	26	5.98769e-05	0.000245541
	High	VEQILQNQGYK		1	2	1	QDY56503.1	1	1319.7	High	0.001032	0.0004481	80	0.00052873	0.000245541
	High	VQALDEK		1	2	2	QDY56503.1	2	802.431	High	0.005119	0.03115	38	0.0363716	0.00545283
High	Master Protein	QDY56970.1	DUF3944 domain-containing protein	0	46.83	42	11	16	11	253	28.4	5.43	527	11	1
	Confidence	Sequence	Modifications	# Protein Groups	# Proteins	# PSMs	Master Protein Accessions	# Missed Cleavages	Theo. MH+ [Da]	Confidence (by Search Engine): A Mascot	Percolator q-Value (by Search Engine): A Mascot	Percolator PEP (by Search Engine): A Mascot	Ions Score (by Search Engine): A Mascot	Qvality PEP	Qvality q-value
	High	DLEFLK		1	3	1	QDY56970.1	1	764.419	High	0.005836	0.04399	37	0.0513897	0.00586388
	High	GEGVLYK		1	1	2	QDY56970.1	1	765.414	High	0.001032	0.0009848	46	0.00116363	0.000245541
	High	GLSLAGNQVLTR		1	1	1	QDY56970.1	0	1228.7	High	0.001032	0.001465	61	0.00172578	0.000245541
	High	HGDDYAK		1	1	1	QDY56970.1	2	805.348	High	0.003018	0.02254	40	0.0263793	0.00275865
	High	IAEELQYYGSNSFASFIK		1	1	2	QDY56970.1	2	2067.01	High	0.001032	3.655e-05	66	4.35754e-05	0.000245541
	High	LTSSIEYK		1	1	2	QDY56970.1	1	940.499	High	0.001288	0.002957	32	0.00347624	0.000851878
	High	LTSSIEYKR		1	1	1	QDY56970.1	2	1096.6	High	0.001032	0.001913	40	0.00225164	0.000245541
	High	QALSAATLTLFK		1	1	1	QDY56970.1	0	1263.73	High	0.001032	9.325e-05	68	0.000110761	0.000245541
	High	SLQIESV		1	1	1	QDY56970.1	1	775.42	High	0.005119	0.02946	42	0.0344575	0.00505892
	High	SYQLAVIVANAVAK		1	1	2	QDY56970.1	0	1446.83	High	0.001032	8.291e-05	56	9.84434e-05	0.000245541
	High	TETTLIEQNMLSK		1	1	1	QDY56970.1	2	1507.77	High	0.001032	0.0001483	67	0.00017568	0.000245541
	High	TETTLIEQNMLSK	1xOxidation [M10]	1	1	1	QDY56970.1	2	1523.76	High	0.001032	0.0001334	67	0.000158564	0.000245541
High	Master Protein	QDY55923.1	F0F1 ATP synthase subunit alpha	0	44.744	28	16	17	16	503	55.1	5.4	357	16	1
	Confidence	Sequence	Modifications	# Protein Groups	# Proteins	# PSMs	Master Protein Accessions	# Missed Cleavages	Theo. MH+ [Da]	Confidence (by Search Engine): A Mascot	Percolator q-Value (by Search Engine): A Mascot	Percolator PEP (by Search Engine): A Mascot	Ions Score (by Search Engine): A Mascot	Qvality PEP	Qvality q-value
	High	AIDALVPIGR		1	1	1	QDY55923.1	1	1024.61	High	0.001032	5.031e-05	45	5.98769e-05	0.000245541
	High	APGIMDR		1	1	1	QDY55923.1	1	759.382	High	0.001288	0.01081	41	0.0126642	0.000851878
	High	APGIMDR	1xOxidation [M5]	1	1	1	QDY55923.1	1	775.377	High	0.001032	0.0006369	45	0.000752933	0.000245541
	High	EISLIIR		1	2	2	QDY55923.1	0	843.53	High	0.001288	0.01041	30	0.0122229	0.000851878
	High	ESTVAQVVR		1	1	1	QDY55923.1	0	988.542	High	0.001288	0.00493	41	0.0057892	0.000851878
	High	GFLDSVSVK		1	1	1	QDY55923.1	1	951.515	High	0.001288	0.01125	41	0.0131877	0.000851878
	High	LDLAQYR		1	1	1	QDY55923.1	1	878.473	High	0.001288	0.00529	42	0.00621719	0.000851878
	High	MVEVLK	1xOxidation [M1]	1	1	1	QDY55923.1	1	734.412	High	0.003018	0.01866	36	0.0218233	0.00275865
	High	QAPYSPLPIEK		1	1	1	QDY55923.1	1	1242.67	High	0.001288	0.01017	30	0.0119171	0.000851878
	High	QVSGTLR		1	1	1	QDY55923.1	0	760.431	High	0.001288	0.008967	35	0.0104978	0.000851878
	High	SVHEPLQTGIK		1	1	1	QDY55923.1	1	1208.66	High	0.001288	0.005939	12	0.00695423	0.000851878
	High	TTVAIDAIINQK		1	1	1	QDY55923.1	1	1286.73	High	0.001032	1.748e-06	83	2.09593e-06	0.000245541
	High	VGGAAQIK		1	1	1	QDY55923.1	0	743.441	High	0.001288	0.002815	51	0.00330321	0.000851878
	High	VIEEFK		1	2	2	QDY55923.1	2	764.419	High	0.001288	0.01417	26	0.0165542	0.000851878
	High	VPVGDAVVGR		1	1	1	QDY55923.1	1	968.552	High	0.001288	0.003973	53	0.00467343	0.000851878
	High	VVSYADGVAK		1	1	1	QDY55923.1	1	1008.54	High	0.001032	0.002281	28	0.00267905	0.000245541
	High	YPQVLEEIHTK		1	1	1	QDY55923.1	2	1356.72	High	0.001032	0.000267	30	0.000316729	0.000245541
High	Master Protein	AVG73010.1	TonB-dependent receptor	0	44.252	21	15	15	15	877	97.3	8.97	440	15	1
	Confidence	Sequence	Modifications	# Protein Groups	# Proteins	# PSMs	Master Protein Accessions	# Missed Cleavages	Theo. MH+ [Da]	Confidence (by Search Engine): A Mascot	Percolator q-Value (by Search Engine): A Mascot	Percolator PEP (by Search Engine): A Mascot	Ions Score (by Search Engine): A Mascot	Qvality PEP	Qvality q-value
	High	AEAAFYTNFGYR		1	2	1	AVG73010.1	1	1409.65	High	0.001032	1.572e-06	75	1.89171e-06	0.000245541
	High	ANDPGSQPAPFVIDFGK		1	2	1	AVG73010.1	2	1759.86	High	0.001288	0.002887	47	0.00338863	0.000851878
	High	DGNNAFR		1	2	1	AVG73010.1	0	793.359	High	0.001288	0.006359	34	0.00746787	0.000851878
	High	GAANASAGPGAVAGK		1	2	1	AVG73010.1	0	1198.62	High	0.001032	0.00177	45	0.00208538	0.000245541
	High	IESTAFXGVR		1	1	1	AVG73010.1	1	1092.6	High	0.001032	0.0009037	70	0.00106662	0.000245541
	High	LLRPNTTSALSK		1	2	1	AVG73010.1	1	1300.76	High	0.001288	0.009653	9	0.0113279	0.000851878
	High	ISAVFNNILNK		1	2	1	AVG73010.1	0	1232.7	High	0.001032	0.0002755	59	0.00032662	0.000245541
	High	LSFTTIDANDFLR		1	2	1	AVG73010.1	2	1512.77	High	0.001032	5.126e-05	44	6.08047e-05	0.000245541
	High	MALPAPGFNAR	1xOxidation [M1]	1	2	1	AVG73010.1	0	1160.59	High	0.008	0.05847	31	0.0681351	0.0082542
	High	MNATAAYR	1xOxidation [M1]	1	2	1	AVG73010.1	0	913.42	High	0.001032	0.0009249	38	0.0010887	0.000245541
	High	NFLGTFSVAR		1	2	1	AVG73010.1	0	1111.59	High	0.003018	0.02007	45	0.0235227	0.00275865
	High	NNIDPNDPNGPGLPYR		1	2	1	AVG73010.1	2	1752.83	High	0.001032	0.0003958	63	0.000467549	0.000245541
	High	THVTSGFSPSATVLYNPIESIGLK		1	2	1	AVG73010.1	1	2518.32	High	0.001288	0.006623	19	0.00777814	0.000851878
	High	VSYAYVTK		1	2	1	AVG73010.1	0	930.493	High	0.001032	0.0007167	45	0.000847075	0.000245541
	High	YDIYTLLDK		1	2	1	AVG73010.1	2	1143.59	High	0.001032	0.0004362	50	0.000515356	0.000245541
High	Master Protein	QDY55679.1	hypothetical protein HP1456	0	44.052	43	12	17	12	175	19.1	9.51	384	12	1
	Confidence	Sequence	Modifications	# Protein Groups	# Proteins	# PSMs	Master Protein Accessions	# Missed Cleavages	Theo. MH+ [Da]	Confidence (by Search Engine): A Mascot	Percolator q-Value (by Search Engine): A Mascot	Percolator PEP (by Search Engine): A Mascot	Ions Score (by Search Engine): A Mascot	Qvality PEP	Qvality q-value
	High	ANLAANLK		1	1	2	QDY55679.1	0	814.478	High	0.001288	0.00317	45	0.00373376	0.000851878
	High	DWVVGDLEK		1	1	1	QDY55679.1	2	1060.53	High	0.002514	0.01822	57	0.0212838	0.00219247
	High	EELGMVKK		1	1	1	QDY55679.1	2	933.507	High	0.001288	0.01395	23	0.0163056	0.000851878
	High	ISQLVDK		1	1	1	QDY55679.1	1	802.467	High	0.001032	0.001561	44	0.00183505	0.000245541
	High	ISQLVDKELIASK		1	1	2	QDY55679.1	2	1443.84	High	0.001032	0.0001094	71	0.000129835	0.000245541
	High	QIVDKVR		1	1	1	QDY55679.1	2	857.52	High	0.003018	0.01894	33	0.0221534	0.00275865
	High	TVDASGK		1	1	1	QDY55679.1	1	677.346	High	0.006771	0.04936	32	0.057399	0.00690437
	High	TVDASGKR		1	1	1	QDY55679.1	2	833.448	High	0.001288	0.01003	40	0.0117372	0.000851878
	High	VFVLVGLDK		1	1	1	QDY55679.1	1	989.603	High	0.001032	2.955e-05	72	3.51355e-05	0.000245541
	High	VREELGMVK		1	1	2	QDY55679.1	2	1060.58	High	0.001032	0.0001547	46	0.000183033	0.000245541
	High	VREELGMVK	1xOxidation [M7]	1	1	2	QDY55679.1	2	1076.58	High	0.001288	0.01075	13	0.0126002	0.000851878
	High	YSGVFLGR		1	1	1	QDY55679.1	0	898.478	High	0.001032	9.455e-05	47	0.000112477	0.000245541
	High	YVGKDR		1	1	1	QDY55679.1	1	737.394	High	0.001288	0.0127	34	0.0148894	0.000851878
High	Master Protein	QDY56071.1	urease subunit alpha UreA	0	43.054	33	10	14	10	238	26.5	8.47	429	10	1
	Confidence	Sequence	Modifications	# Protein Groups	# Proteins	# PSMs	Master Protein Accessions	# Missed Cleavages	Theo. MH+ [Da]	Confidence (by Search Engine): A Mascot	Percolator q-Value (by Search Engine): A Mascot	Percolator PEP (by Search Engine): A Mascot	Ions Score (by Search Engine): A Mascot	Qvality PEP	Qvality q-value
	High	DDNYVK		1	1	1	QDY56071.1	1	753.341	High	0.009273	0.07278	41	0.0845442	0.00965082
	High	GFHGAK		1	1	1	QDY56071.1	0	616.32	High	0.005467	0.03821	25	0.0446558	0.00545283
	High	LDIASGTAVR		1	1	1	QDY56071.1	1	1002.56	High	0.001032	5.33e-05	61	6.33499e-05	0.000245541
	High	IFGFNALVDR		1	1	1	QDY56071.1	1	1151.62	High	0.001032	0.0001463	56	0.000173888	0.000245541
	High	LMLHYAGELAK		1	1	2	QDY56071.1	1	1245.67	High	0.001032	0.0006447	21	0.000760686	0.000245541
	High	LMLHYAGELAK	1xOxidation [M2]	1	1	1	QDY56071.1	1	1261.66	High	0.001032	0.0001614	31	0.000191673	0.000245541
	High	LVTVHTPIEANGK		1	1	2	QDY56071.1	1	1378.77	High	0.001032	0.0002273	62	0.000268823	0.000245541
	High	RLDIASGTAVR		1	1	1	QDY56071.1	2	1158.66	High	0.001288	0.00262	43	0.00307529	0.000851878
	High	SDDNYVK		1	1	1	QDY56071.1	2	840.373	High	0.001288	0.005114	43	0.00599939	0.000851878
	High	SVELIDIGGNR		1	1	1	QDY56071.1	2	1172.63	High	0.001032	0.0001186	76	0.000140931	0.000245541
	High	TAAELMQEGR		1	1	1	QDY56071.1	2	1105.53	High	0.001032	1.25e-05	76	1.49274e-05	0.000245541
	High	TAAELMQEGR	1xOxidation [M6]	1	1	1	QDY56071.1	2	1121.53	High	0.001032	0.002206	60	0.00259814	0.000245541
High	Master Protein	QDY56679.1	tumor necrosis factor alpha-inducing protein	0	42.108	40	8	13	8	192	21.8	8.51	383	8	1
	Confidence	Sequence	Modifications	# Protein Groups	# Proteins	# PSMs	Master Protein Accessions	# Missed Cleavages	Theo. MH+ [Da]	Confidence (by Search Engine): A Mascot	Percolator q-Value (by Search Engine): A Mascot	Percolator PEP (by Search Engine): A Mascot	Ions Score (by Search Engine): A Mascot	Qvality PEP	Qvality q-value
	High	DSVNYGDVK		1	2	1	QDY56679.1	1	996.463	High	0.001032	0.001439	46	0.00169081	0.000245541
	High	EIFKDSVNYGDVK		1	2	1	QDY56679.1	2	1513.75	High	0.001032	6.18e-05	53	7.35025e-05	0.000245541
	High	LGIYINPNNEEVFALVR		1	2	1	QDY56679.1	2	1961.05	High	0.001288	0.01014	0	0.0118568	0.000851878
	High	LKEAYLSK		1	2	2	QDY56679.1	1	951.551	High	0.001288	0.00709	22	0.00830986	0.000851878
	High	MSLDNQAVSILVAK		1	2	1	QDY56679.1	1	1488.81	High	0.001032	3.893e-06	94	4.66287e-06	0.000245541
	High	MSLDNQAVSILVAK	1xOxidation [M1]	1	2	2	QDY56679.1	1	1504.8	High	0.001032	8.462e-08	104	1.02373e-07	0.000245541
	High	NSFLQDVPYWMLQNR	1xOxidation [M11]	1	2	2	QDY56679.1	1	1926.92	High	0.001032	0.0002177	38	0.000258024	0.000245541
	High	VAQNIVHK		1	2	2	QDY56679.1	0	908.531	High	0.001032	0.002037	49	0.00239411	0.000245541
	High	VEEIFK		1	2	1	QDY56679.1	2	764.419	High	0.001288	0.004262	41	0.00499372	0.000851878
High	Master Protein	QDY56993.1	peroxiredoxin	0	41.859	37	9	18	9	198	22.2	6.3	486	9	1
	Confidence	Sequence	Modifications	# Protein Groups	# Proteins	# PSMs	Master Protein Accessions	# Missed Cleavages	Theo. MH+ [Da]	Confidence (by Search Engine): A Mascot	Percolator q-Value (by Search Engine): A Mascot	Percolator PEP (by Search Engine): A Mascot	Ions Score (by Search Engine): A Mascot	Qvality PEP	Qvality q-value
	High	GAFLIDK		1	1	2	QDY56993.1	1	763.435	High	0.001288	0.00656	33	0.00769939	0.000851878
	High	GAFLIDKNMK	1xOxidation [M9]	1	1	2	QDY56993.1	2	1152.61	High	0.001032	0.0003907	63	0.000462782	0.000245541
	High	GGIGQVTFPMVADITK		1	1	2	QDY56993.1	1	1633.86	High	0.001032	2.434e-05	79	2.90656e-05	0.000245541
	High	GGIGQVTFPMVADITK	1xOxidation [M10]	1	1	3	QDY56993.1	1	1649.86	High	0.001032	0.0002911	68	0.000343794	0.000245541
	High	GVAEYLK		1	1	2	QDY56993.1	1	779.43	High	0.006306	0.04715	34	0.0549731	0.00637905
	High	GVAEYLKENSINL		1	1	1	QDY56993.1	2	1449.76	High	0.001032	5.127e-05	52	6.11172e-05	0.000245541
	High	HAVINDLPLGR		1	1	2	QDY56993.1	1	1204.68	High	0.001032	4.568e-05	52	5.43205e-05	0.000245541
	High	NADEMLR		1	1	2	QDY56993.1	2	848.393	High	0.001288	0.00442	49	0.0052016	0.000851878
	High	NGVILFFWPK		1	1	1	QDY56993.1	0	1220.68	High	0.001032	0.0004522	53	0.000534176	0.000245541
	High	VKDFQEK		1	1	1	QDY56993.1	2	893.473	High	0.001288	0.0166	40	0.0194465	0.000851878
High	Master Protein	QDY55758.1	50S ribosomal protein L5	0	41.177	50	10	14	10	181	20.3	9.92	453	10	1
	Confidence	Sequence	Modifications	# Protein Groups	# Proteins	# PSMs	Master Protein Accessions	# Missed Cleavages	Theo. MH+ [Da]	Confidence (by Search Engine): A Mascot	Percolator q-Value (by Search Engine): A Mascot	Percolator PEP (by Search Engine): A Mascot	Ions Score (by Search Engine): A Mascot	Qvality PEP	Qvality q-value
	High	EGMAVGAK		1	1	1	QDY55758.1	0	762.381	High	0.005467	0.03524	15	0.0411066	0.00545283
	High	KSVAGFK		1	1	1	QDY55758.1	1	736.435	High	0.005836	0.04306	26	0.0501641	0.00586388
	High	LAQELDIK		1	1	1	QDY55758.1	2	929.53	High	0.001288	0.01597	39	0.0186803	0.000851878
	High	LLELLGLPFAK		1	1	1	QDY55758.1	1	1213.76	High	0.001032	0.0002265	69	0.000268823	0.000245541
	High	LIVISLPR		1	1	1	QDY55758.1	0	910.608	High	0.001288	0.0036	44	0.00422019	0.000851878
	High	IMQNIAQTISLIAGQK		1	1	2	QDY55758.1	0	1728.97	High	0.001032	6.794e-08	113	8.21224e-08	0.000245541
	High	IMQNIAQTISLIAGQK	1xOxidation [M2]	1	1	2	QDY55758.1	0	1744.96	High	0.001032	2.272e-06	112	2.72213e-06	0.000245541
	High	IVISVGAGAYAK		1	1	1	QDY55758.1	0	1148.67	High	0.001288	0.008508	38	0.00997813	0.000851878
	High	MYNFLEK		1	1	1	QDY55758.1	1	944.455	High	0.001288	0.01385	40	0.0162236	0.000851878
	High	MYNFLEK	1xOxidation [M1]	1	1	1	QDY55758.1	1	960.45	High	0.001288	0.002927	29	0.00344093	0.000851878
	High	NGFDGR		1	1	1	QDY55758.1	1	665.3	High	0.007677	0.05428	28	0.063152	0.00788289
	High	QFYQNEVR		1	1	1	QDY55758.1	1	1083.52	High	0.003018	0.02091	41	0.0244807	0.00275865
High	Master Protein	QDY55771.1	30S ribosomal protein S4	0	41.176	48	13	17	13	208	24	10.08	347	13	1
	Confidence	Sequence	Modifications	# Protein Groups	# Proteins	# PSMs	Master Protein Accessions	# Missed Cleavages	Theo. MH+ [Da]	Confidence (by Search Engine): A Mascot	Percolator q-Value (by Search Engine): A Mascot	Percolator PEP (by Search Engine): A Mascot	Ions Score (by Search Engine): A Mascot	Qvality PEP	Qvality q-value
	High	AYGPGQHGQR		1	1	1	QDY55771.1	0	1070.51	High	0.001288	0.01516	33	0.0177638	0.000851878
	High	FGVSLALK		1	1	1	QDY55771.1	0	834.508	High	0.001288	0.003024	49	0.00354796	0.000851878
	High	LDIPSYFVR		1	1	1	QDY55771.1	1	1109.6	High	0.001288	0.003427	30	0.00403079	0.000851878
	High	LDNVVYR		1	1	1	QDY55771.1	1	878.473	High	0.002514	0.0173	40	0.0202432	0.00219247
	High	LIVELYSK		1	1	1	QDY55771.1	1	964.571	High	0.001288	0.003522	51	0.00413494	0.000851878
	High	MGFATTR		1	1	1	QDY55771.1	0	783.382	High	0.001032	0.001517	38	0.00178871	0.000245541
	High	MGFATTR	1xOxidation [M1]	1	1	1	QDY55771.1	0	799.377	High	0.001032	0.001324	40	0.00155789	0.000245541
	High	MMYGISEK		1	1	1	QDY55771.1	1	958.437	High	0.005836	0.03966	41	0.0462002	0.00586388
	High	MMYGISEK	1xOxidation [M2]	1	1	1	QDY55771.1	1	974.432	High	0.001288	0.009095	33	0.0106589	0.000851878
	High	MMYGISEK	2xOxidation [M1; M2]	1	1	1	QDY55771.1	1	990.427	High	0.001032	0.002385	30	0.00280513	0.000245541
	High	QLVTHGHVLVDGK		1	1	2	QDY55771.1	1	1402.78	High	0.001032	8.172e-06	3	9.75474e-06	0.000245541
	High	RLDNVVYR		1	1	1	QDY55771.1	2	1034.57	High	0.001288	0.003064	42	0.00360271	0.000851878
	High	SALDKR		1	1	1	QDY55771.1	2	689.394	High	0.009273	0.07248	41	0.0841522	0.00965082
	High	SIFVEANR		1	1	1	QDY55771.1	1	935.495	High	0.001288	0.01067	44	0.0124732	0.000851878
	High	TSDYGLQLK		1	1	1	QDY55771.1	1	1024.53	High	0.001032	0.001396	40	0.0016481	0.000245541
	High	YGIFTR		1	1	1	QDY55771.1	0	756.404	High	0.001288	0.006292	40	0.00739225	0.000851878
High	Master Protein	QDY56599.1	ligand-gated channel	0	39.623	18	11	12	11	767	87.5	9.35	467	11	1
	Confidence	Sequence	Modifications	# Protein Groups	# Proteins	# PSMs	Master Protein Accessions	# Missed Cleavages	Theo. MH+ [Da]	Confidence (by Search Engine): A Mascot	Percolator q-Value (by Search Engine): A Mascot	Percolator PEP (by Search Engine): A Mascot	Ions Score (by Search Engine): A Mascot	Qvality PEP	Qvality q-value
	High	AYSSMLNQAK		1	1	1	QDY56599.1	0	1112.54	High	0.001032	0.001603	53	0.0018826	0.000245541
	High	AYSSMLNQAK	1xOxidation [M5]	1	1	1	QDY56599.1	0	1128.54	High	0.001288	0.002865	39	0.00337137	0.000851878
	High	FDSNYLNVNTNPK		1	1	1	QDY56599.1	1	1525.73	High	0.001032	7.664e-05	97	9.11583e-05	0.000245541
	High	GIGTSPTGR		1	1	1	QDY56599.1	0	845.448	High	0.007231	0.05182	17	0.0604997	0.00739829
	High	GIPTNWESQVSER		1	1	1	QDY56599.1	2	1502.72	High	0.001032	0.0002475	56	0.000293294	0.000245541
	High	LVITPGLR		1	1	1	QDY56599.1	0	868.561	High	0.003018	0.02295	42	0.0267757	0.00340335
	High	NSTGIGAVPSISIR		1	1	1	QDY56599.1	0	1371.76	High	0.001288	0.01128	34	0.0131877	0.000851878
	High	SANQSIEEALQNVPGVHIR		1	1	1	QDY56599.1	2	2062.07	High	0.001032	2.493e-06	37	2.98524e-06	0.000245541
	High	SENGGFFNQNSK		1	1	1	QDY56599.1	1	1328.59	High	0.001032	7.354e-05	81	8.74959e-05	0.000245541
	High	TNYNQIFNEIEVGQR		1	1	1	QDY56599.1	2	1824.89	High	0.001032	0.0001251	80	0.000148343	0.000245541
	High	YGPNAFGGVINIITK		1	1	1	QDY56599.1	0	1563.85	High	0.001032	1.961e-06	85	2.35818e-06	0.000245541
	High	YTFLNYNNK		1	1	1	QDY56599.1	0	1176.57	High	0.001288	0.004535	40	0.00533588	0.000851878
High	Master Protein	QDY55907.1	signal recognition particle protein	0	37.938	26	9	10	9	448	49.1	9.38	401	9	1
	Confidence	Sequence	Modifications	# Protein Groups	# Proteins	# PSMs	Master Protein Accessions	# Missed Cleavages	Theo. MH+ [Da]	Confidence (by Search Engine): A Mascot	Percolator q-Value (by Search Engine): A Mascot	Percolator PEP (by Search Engine): A Mascot	Ions Score (by Search Engine): A Mascot	Qvality PEP	Qvality q-value
	High	GSSGFTFAQTPPTVVLMAGLQGSGK	1xOxidation [M17]	1	2	1	QDY55907.1	0	2454.23	High	0.001288	0.002589	12	0.00304404	0.000851878
	High	LAAVEQLK		1	2	1	QDY55907.1	1	871.525	High	0.001288	0.0168	36	0.0196428	0.000851878
	High	IALGSGLEVSEINR		1	2	1	QDY55907.1	2	1457.8	High	0.001032	6.349e-08	111	7.68284e-08	0.000245541
	High	LMGAGDIISLAEK		1	2	1	QDY55907.1	2	1317.71	High	0.001032	3.637e-05	59	4.33527e-05	0.000245541
	High	LMGAGDIISLAEK	1xOxidation [M2]	1	2	1	QDY55907.1	2	1333.7	High	0.001032	0.0001579	81	0.000186824	0.000245541
	High	MFQALSDGFK	1xOxidation [M1]	1	2	1	QDY55907.1	1	1159.55	High	0.001032	6.753e-05	54	8.01946e-05	0.000245541
	High	QQFLDALEK		1	2	1	QDY55907.1	2	1091.57	High	0.001288	0.01137	46	0.0133218	0.000851878
	High	SANTFNEEIGVSGVVLSK		1	2	1	QDY55907.1	2	1850.95	High	0.001032	1.777e-07	106	2.15265e-07	0.000245541
	High	SLLEILSTK		1	2	1	QDY55907.1	1	1003.6	High	0.001032	0.0009347	39	0.0010999	0.000245541
	High	TASVLNPNEAK		1	2	1	QDY55907.1	1	1143.6	High	0.001288	0.005707	25	0.00671075	0.000851878
High	Master Protein	QDY56117.1	50S ribosomal protein L20	0	37.923	45	7	16	7	116	14.1	11.28	685	7	1
	Confidence	Sequence	Modifications	# Protein Groups	# Proteins	# PSMs	Master Protein Accessions	# Missed Cleavages	Theo. MH+ [Da]	Confidence (by Search Engine): A Mascot	Percolator q-Value (by Search Engine): A Mascot	Percolator PEP (by Search Engine): A Mascot	Ions Score (by Search Engine): A Mascot	Qvality PEP	Qvality q-value
	High	AKEQLER		1	1	1	QDY56117.1	2	873.479	High	0.002514	0.01833	38	0.0213907	0.00219247
	High	FMHALK	1xOxidation [M2]	1	1	1	QDY56117.1	0	762.397	High	0.005467	0.03504	27	0.0409064	0.00545283
	High	SMYYAFR		1	1	1	QDY56117.1	0	937.424	High	0.005119	0.03073	38	0.0358397	0.00505892
	High	SMYYAFR	1xOxidation [M2]	1	1	1	QDY56117.1	0	953.419	High	0.001288	0.006299	40	0.00739225	0.000851878
	High	SVLESVK		1	1	1	QDY56117.1	1	761.44	High	0.009273	0.06743	22	0.0784671	0.00965082
	High	SVLESVKEHL		1	1	2	QDY56117.1	2	1140.63	High	0.001288	0.01494	25	0.0174976	0.000851878
	High	VANIELDR		1	1	1	QDY56117.1	2	929.505	High	0.001288	0.006206	39	0.00728024	0.000851878
	High	VLADMAMNDMQAFK		1	1	1	QDY56117.1	2	1584.72	High	0.001032	1.762e-05	66	2.10443e-05	0.000245541
	High	VLADMAMNDMQAFK	1xOxidation [M]	1	1	3	QDY56117.1	2	1600.72	High	0.001032	5.946e-08	84	7.22451e-08	0.000245541
	High	VLADMAMNDMQAFK	2xOxidation [M]	1	1	3	QDY56117.1	2	1616.71	High	0.001032	3.755e-08	102	4.55467e-08	0.000245541
	High	VLADMAMNDMQAFK	3xOxidation [M5; M7; M10]	1	1	1	QDY56117.1	2	1632.71	High	0.001032	4.862e-06	97	5.81268e-06	0.000245541
High	Master Protein	QDY56272.1	aliphatic amidase	0	37.539	29	12	13	12	339	37.7	6.64	359	12	1
	Confidence	Sequence	Modifications	# Protein Groups	# Proteins	# PSMs	Master Protein Accessions	# Missed Cleavages	Theo. MH+ [Da]	Confidence (by Search Engine): A Mascot	Percolator q-Value (by Search Engine): A Mascot	Percolator PEP (by Search Engine): A Mascot	Ions Score (by Search Engine): A Mascot	Qvality PEP	Qvality q-value
	High	AQENVEK		1	1	1	QDY56272.1	2	817.405	High	0.004177	0.02398	34	0.0279996	0.00401079
	High	EQQIAIVK		1	1	1	QDY56272.1	0	928.546	High	0.001288	0.01284	35	0.0150406	0.000851878
	High	GAELIVR		1	1	1	QDY56272.1	1	757.457	High	0.001032	0.0008168	55	0.000962786	0.000245541
	High	GYSGVFASGDGDK		1	1	1	QDY56272.1	2	1259.55	High	0.001032	2.686e-05	63	3.20388e-05	0.000245541
	High	HGDISSSPDTVGVAVVNYK		1	1	1	QDY56272.1	2	1944.97	High	0.001032	0.0001271	50	0.000150641	0.000245541
	High	KYDQSQNQLFK		1	1	2	QDY56272.1	2	1398.7	High	0.001032	1.375e-05	70	1.63702e-05	0.000245541
	High	NEVLENCR	1xPropionamide [C7]	1	1	1	QDY56272.1	2	1047.49	High	0.00472	0.02548	48	0.0297154	0.00461684
	High	TWVNDPK		1	1	1	QDY56272.1	1	859.431	High	0.008	0.0589	31	0.0684583	0.0082542
	High	TWVNDPKK		1	1	1	QDY56272.1	2	987.526	High	0.002514	0.01762	19	0.0206534	0.00219247
	High	TYVVDGPK		1	1	1	QDY56272.1	1	878.462	High	0.001288	0.004711	39	0.00552968	0.000851878
	High	VWGVFSLTGEK		1	1	1	QDY56272.1	1	1222.65	High	0.001032	0.0001717	57	0.000203832	0.000245541
	High	YDQSQNQLFK		1	1	1	QDY56272.1	1	1270.61	High	0.001032	0.0001334	54	0.000158564	0.000245541
	Confidence	Sequence	Modifications	# Protein Groups	# Proteins	# PSMs	Master Protein Accessions	# Missed Cleavages	Theo. MH+ [Da]	Confidence (by Search Engine): A Mascot	Percolator q-Value (by Search Engine): A Mascot	Percolator PEP (by Search Engine): A Mascot	Ions Score (by Search Engine): A Mascot	Qvality PEP	Qvality q-value
	High	DLDSIIAEVK		3	16	1	P35908; P04264; P13647	2	1102.6	High	0.001288	0.00414	56	0.00486802	0.000851878
	High	DSIIAEVK		3	19	1	P35908; P04264; P13647	1	874.488	High	0.009273	0.06833	31	0.0795754	0.00965082
	High	DVDNAYMIK		1	2	1	P35908	1	1068.5	High	0.001032	0.001972	60	0.00232179	0.000245541
	High	DVDNAYMIK	1xOxidation [M7]	1	2	1	P35908	1	1084.5	High	0.001032	0.0001377	65	0.000163516	0.000245541
	High	DYQELMNVK	1xOxidation [M6]	1	5	1	P35908	1	1155.54	High	0.001288	0.01257	34	0.0147398	0.000851878
	High	FASFIDK		2	34	1	P35908; P13647	1	827.43	High	0.001032	0.001368	39	0.00161471	0.000245541
	High	GGGFGGGSSFGGGSGFSGGGFGGGGFGGGR		1	1	1	P35908	0	2399.02	High	0.002514	0.01829	14	0.0213907	0.00219247
	High	LQGEIAHVK		1	2	2	P35908	1	994.568	High	0.001032	0.0002452	49	0.000290303	0.000245541
	High	SLVGLGGTK		1	2	1	P35908	0	831.493	High	0.001288	0.01125	40	0.0131877	0.000851878
	High	VELQSK		1	2	1	P35908	1	703.398	High	0.003018	0.02286	36	0.0267757	0.00340335
	High	YEELQVTVGR		1	2	1	P35908	2	1193.62	High	0.001032	8.391e-06	76	1.0008e-05	0.000245541
	High	YLDGLTAER		1	2	1	P35908	2	1037.53	High	0.001032	3.701e-05	66	4.40245e-05	0.000245541
High	Master Protein	QDY56407.1	oligoendopeptidase F	0	36.315	22	14	14	14	578	67.7	6.84	352	14	1
	Confidence	Sequence	Modifications	# Protein Groups	# Proteins	# PSMs	Master Protein Accessions	# Missed Cleavages	Theo. MH+ [Da]	Confidence (by Search Engine): A Mascot	Percolator q-Value (by Search Engine): A Mascot	Percolator PEP (by Search Engine): A Mascot	Ions Score (by Search Engine): A Mascot	Qvality PEP	Qvality q-value
	High	DLLIETR		1	1	1	QDY56407.1	1	859.488	High	0.001288	0.009655	26	0.0113279	0.000851878
	High	ESAEEFLK		1	1	1	QDY56407.1	2	952.462	High	0.003018	0.01952	22	0.0228281	0.00275865
	High	HYENLSEK		1	1	1	QDY56407.1	2	1019.48	High	0.001032	0.002107	34	0.00248133	0.000245541
	High	KDLLIETR		1	1	1	QDY56407.1	2	987.583	High	0.001288	0.007487	51	0.00878787	0.000851878
	High	IALALSPVGVGAFSR		1	1	1	QDY56407.1	0	1457.85	High	0.001032	1.487e-06	88	1.788e-06	0.000245541
	High	LEDIFSTLFR		1	1	1	QDY56407.1	2	1240.66	High	0.005119	0.02883	27	0.0336197	0.00505892
	High	LFDEHFSSLK		1	1	1	QDY56407.1	2	1222.61	High	0.001288	0.003763	31	0.00441846	0.000851878
	High	IWFEENQR		1	1	1	QDY56407.1	2	1121.54	High	0.001288	0.002832	28	0.00333712	0.000851878
	High	NLDATGFANALK		1	1	1	QDY56407.1	1	1234.64	High	0.001032	0.0001044	60	0.000123982	0.000245541
	High	QDELLFMLAGK	1xOxidation [M7]	1	1	1	QDY56407.1	2	1280.66	High	0.001288	0.01057	47	0.0124101	0.000851878
	High	QLAFIK		1	1	1	QDY56407.1	0	719.445	High	0.006771	0.05022	25	0.0585089	0.00739829
	High	QVVMTNFER		1	1	1	QDY56407.1	1	1123.56	High	0.005467	0.03196	28	0.0372748	0.00545283
	High	TYTEFLSLGGSK		1	1	1	QDY56407.1	1	1302.66	High	0.001032	0.0006321	61	0.000745258	0.000245541
	High	VMAYAQLLFAK	1xOxidation [M2]	1	1	1	QDY56407.1	0	1270.69	High	0.001032	0.0003181	71	0.000377015	0.000245541
High	Master Protein	EEC24244.1	hypothetical protein HPB128_201g20	0	35.421	40	11	12	11	273	29.9	8.98	300	11	1
	Confidence	Sequence	Modifications	# Protein Groups	# Proteins	# PSMs	Master Protein Accessions	# Missed Cleavages	Theo. MH+ [Da]	Confidence (by Search Engine): A Mascot	Percolator q-Value (by Search Engine): A Mascot	Percolator PEP (by Search Engine): A Mascot	Ions Score (by Search Engine): A Mascot	Qvality PEP	Qvality q-value
	High	EGDGVYIGANYQLGQAR		1	2	2	EEC24244.1	1	1810.87	High	0.001032	6.325e-08	65	7.68284e-08	0.000245541
	High	EQIIEAK		1	2	1	EEC24244.1	1	830.462	High	0.009583	0.07884	22	0.0914644	0.00998999
	High	FLSAGPNATNLYYHLK		1	2	1	EEC24244.1	0	1808.93	High	0.004177	0.02403	12	0.0281389	0.00401079
	High	HNGVEFGVR		1	2	1	EEC24244.1	1	1014.51	High	0.001288	0.005656	25	0.00664275	0.000851878
	High	QVYAPNK		1	2	1	EEC24244.1	0	819.436	High	0.005467	0.03774	29	0.044009	0.00545283
	High	SFDMTSK		1	2	1	EEC24244.1	1	815.36	High	0.008	0.05921	34	0.0687829	0.0082542
	High	SSAANYWK		1	2	1	EEC24244.1	0	926.437	High	0.001288	0.01187	49	0.0138721	0.000851878
	High	VPLLINK		1	2	1	EEC24244.1	0	796.529	High	0.005836	0.04037	42	0.0471053	0.00586388
	High	VYGLFDYGHATLGK		1	2	1	EEC24244.1	1	1540.78	High	0.001032	0.0003216	34	0.000380899	0.000245541
	High	YANGALNGLGLNVGYK		1	2	1	EEC24244.1	0	1623.85	High	0.001032	8.163e-08	106	9.87648e-08	0.000245541
	High	YANGALNGLGLNVGYKK		1	2	1	EEC24244.1	1	1751.94	High	0.001288	0.00444	24	0.0052016	0.000851878
	Confidence	Sequence	Modifications	# Protein Groups	# Proteins	# PSMs	Master Protein Accessions	# Missed Cleavages	Theo. MH+ [Da]	Confidence (by Search Engine): A Mascot	Percolator q-Value (by Search Engine): A Mascot	Percolator PEP (by Search Engine): A Mascot	Ions Score (by Search Engine): A Mascot	Qvality PEP	Qvality q-value
	High	FEMEQNLR	1xOxidation [M3]	1	2	1	P35527	2	1082.49	High	0.002514	0.01856	38	0.0217144	0.00275865
	High	FSSSGGGGGGGR		1	1	1	P35527	0	982.434	High	0.001032	7.763e-05	53	9.20976e-05	0.000245541
	High	GGGGSFGYSYGGGSGGGFSASSLGGGFGGGSR		1	2	1	P35527	0	2705.16	High	0.001032	0.0001923	35	0.000228161	0.000245541
	High	GGSGGSYGR		1	2	1	P35527	0	797.354	High	0.001288	0.00975	38	0.0114434	0.000851878
	High	GPAAIQK		1	2	1	P35527	0	684.404	High	0.002514	0.01826	49	0.0213907	0.00219247
	High	KGPAAIQK		1	2	1	P35527	1	812.499	High	0.001288	0.01081	44	0.0126642	0.000851878
	High	LASYLDK		4	17	1	P02533; P13645; P35527; P08779	1	809.44	High	0.007677	0.05357	34	0.0625535	0.00788289
	High	MTLDDFR	1xOxidation [M1]	1	2	1	P35527	2	913.408	High	0.001032	0.001875	46	0.00220606	0.000245541
	High	QGVDADINGLR		1	2	1	P35527	2	1157.59	High	0.001032	0.0001577	55	0.000186824	0.000245541
	High	QVLDNLTMEK		1	2	2	P35527	2	1190.61	High	0.001288	0.006371	50	0.00746787	0.000851878
	High	QVLDNLTMEK	1xOxidation [M8]	1	2	1	P35527	2	1206.6	High	0.001288	0.007781	39	0.00910617	0.000851878
	High	STMQELNSR		1	2	1	P35527	1	1065.5	High	0.001288	0.007424	53	0.00869897	0.000851878
	High	STMQELNSR	1xOxidation [M3]	1	2	1	P35527	1	1081.49	High	0.001032	0.0001567	57	0.000185869	0.000245541
	High	TLNDMR		1	2	1	P35527	1	749.361	High	0.001288	0.01584	30	0.0184934	0.000851878
High	Master Protein	QDY55888.1	glutamine ABC transporter substrate-binding protein	0	35.091	36	10	12	10	277	31.2	7.4	324	10	1
	Confidence	Sequence	Modifications	# Protein Groups	# Proteins	# PSMs	Master Protein Accessions	# Missed Cleavages	Theo. MH+ [Da]	Confidence (by Search Engine): A Mascot	Percolator q-Value (by Search Engine): A Mascot	Percolator PEP (by Search Engine): A Mascot	Ions Score (by Search Engine): A Mascot	Qvality PEP	Qvality q-value
	High	ANKVDIIMANFTR	1xOxidation [M8]	1	2	1	QDY55888.1	2	1508.79	High	0.001032	3.991e-05	34	4.75429e-05	0.000245541
	High	DALEVIK		1	2	1	QDY55888.1	1	787.456	High	0.001288	0.009726	46	0.0113855	0.000851878
	High	FEQNTETFLALLNNK		1	1	2	QDY55888.1	2	1781.91	High	0.001032	8.676e-07	110	1.04381e-06	0.000245541
	High	GTTADFYFTK		1	2	1	QDY55888.1	1	1150.54	High	0.001032	0.002294	36	0.00269277	0.000245541
	High	IEFIPVEASAR		1	2	1	QDY55888.1	2	1231.67	High	0.00472	0.02514	23	0.0294226	0.00461684
	High	LGITSLGDKDVIAPAIK		1	2	2	QDY55888.1	2	1711	High	0.001032	1.027e-05	50	1.22855e-05	0.000245541
	High	VALGVISK		1	2	1	QDY55888.1	0	786.508	High	0.001288	0.00343	45	0.00403079	0.000851878
	High	VDIIMANFTR	1xOxidation [M5]	1	2	1	QDY55888.1	1	1195.61	High	0.001032	0.001041	48	0.00122476	0.000245541
	High	VVDFAKPYMK	1xOxidation [M9]	1	2	1	QDY55888.1	2	1213.63	High	0.004177	0.02335	23	0.0273132	0.00401079
	High	YQGYDVVIAK		1	2	1	QDY55888.1	1	1155.6	High	0.001288	0.00328	37	0.00384986	0.000851878
High	Master Protein	QDY55717.1	S41 family peptidase	0	35.047	31	14	15	14	459	50.5	9.38	294	14	1
	Confidence	Sequence	Modifications	# Protein Groups	# Proteins	# PSMs	Master Protein Accessions	# Missed Cleavages	Theo. MH+ [Da]	Confidence (by Search Engine): A Mascot	Percolator q-Value (by Search Engine): A Mascot	Percolator PEP (by Search Engine): A Mascot	Ions Score (by Search Engine): A Mascot	Qvality PEP	Qvality q-value
	High	AVIIGEK		1	2	1	QDY55717.1	1	729.451	High	0.005467	0.03137	43	0.0365505	0.00545283
	High	DGVLTVIAPLEGTPAYK		1	2	1	QDY55717.1	1	1743.95	High	0.001032	0.001571	43	0.00185393	0.000245541
	High	EGVLVSQK		1	2	1	QDY55717.1	0	859.488	High	0.001288	0.005541	37	0.00650881	0.000851878
	High	FSNVVTEIEK		1	2	1	QDY55717.1	2	1165.61	High	0.001032	0.000494	58	0.000582789	0.000245541
	High	GITPDIVIYPGK		1	2	1	QDY55717.1	1	1272.72	High	0.001032	0.0006897	47	0.000813066	0.000245541
	High	GIVLDLR		1	2	1	QDY55717.1	1	785.488	High	0.005467	0.03482	35	0.0407071	0.00545283
	High	GNPGGLLNQAVGLSNLFIK		1	2	2	QDY55717.1	0	1912.07	High	0.001032	0.0006512	54	0.00076852	0.000245541
	High	GSVQMLLPVNKDEAIK	1xOxidation [M5]	1	2	1	QDY55717.1	2	1757.95	High	0.001032	0.001449	34	0.00170821	0.000245541
	High	ISISEIMTK		1	2	1	QDY55717.1	1	1021.56	High	0.001032	0.0003093	53	0.000365599	0.000245541
	High	PLVFNIVR		1	2	1	QDY55717.1	0	957.588	High	0.001288	0.007472	26	0.00874331	0.000851878
	High	RVEAFSR		1	2	1	QDY55717.1	2	864.469	High	0.008	0.06027	25	0.0700957	0.0082542
	High	SVLEGLK		1	2	1	QDY55717.1	1	745.445	High	0.007677	0.05576	30	0.0649797	0.00788289
	High	TSIQITVVR		1	2	1	QDY55717.1	0	1016.61	High	0.001032	0.0006173	33	0.000730143	0.000245541
	High	YYLPSGR		1	2	1	QDY55717.1	0	855.436	High	0.009583	0.08059	16	0.0935942	0.00998999
High	Master Protein	QDY56128.1	lactate utilization protein C	0	34.799	42	8	12	8	211	23.6	7.53	197	8	1
	Confidence	Sequence	Modifications	# Protein Groups	# Proteins	# PSMs	Master Protein Accessions	# Missed Cleavages	Theo. MH+ [Da]	Confidence (by Search Engine): A Mascot	Percolator q-Value (by Search Engine): A Mascot	Percolator PEP (by Search Engine): A Mascot	Ions Score (by Search Engine): A Mascot	Qvality PEP	Qvality q-value
	High	AEVIESAK		1	1	1	QDY56128.1	2	846.457	High	0.001032	0.0005002	42	0.000591816	0.000245541
	High	ALENFK		1	1	1	QDY56128.1	1	721.388	High	0.003018	0.02177	22	0.0254762	0.00275865
	High	ENLEQAILK		1	1	1	QDY56128.1	1	1057.59	High	0.001288	0.002538	31	0.00298247	0.000851878
	High	HAIQGANPIYR		1	1	2	QDY56128.1	0	1239.66	High	0.001032	2.19e-05	75	2.60994e-05	0.000245541
	High	NLSEGMQALK		1	1	1	QDY56128.1	1	1090.56	High	0.001032	0.0007397	42	0.000873511	0.000245541
	High	NLSEGMQALK	1xOxidation [M6]	1	1	1	QDY56128.1	1	1106.55	High	0.001288	0.003731	45	0.00437361	0.000851878
	High	NQSQNGVLPTNMLLIGGPSR		1	1	2	QDY56128.1	0	2096.09	High	0.001288	0.004255	21	0.00499372	0.000851878
	High	NQSQNGVLPTNMLLIGGPSR	1xOxidation [M12]	1	1	1	QDY56128.1	0	2112.09	High	0.001032	0.0001748	16	0.00020699	0.000245541
	High	TVFGVHGPQK		1	1	1	QDY56128.1	0	1069.58	High	0.001032	0.0006088	30	0.000719008	0.000245541
	High	VLHSTDLNLNFEAFK		1	1	1	QDY56128.1	2	1747.9	High	0.001288	0.00383	25	0.00448659	0.000851878
High	Master Protein	AVG74090.1	hypothetical protein BXP01_06270	0	34.748	18	9	11	9	471	52	9.55	379	9	1
	Confidence	Sequence	Modifications	# Protein Groups	# Proteins	# PSMs	Master Protein Accessions	# Missed Cleavages	Theo. MH+ [Da]	Confidence (by Search Engine): A Mascot	Percolator q-Value (by Search Engine): A Mascot	Percolator PEP (by Search Engine): A Mascot	Ions Score (by Search Engine): A Mascot	Qvality PEP	Qvality q-value
	High	GLLAQMQLFNDTSSAK		1	3	1	AVG74090.1	1	1723.87	High	0.001032	3.46e-05	88	4.11865e-05	0.000245541
	High	GLLAQMQLFNDTSSAK	1xOxidation [M6]	1	3	1	AVG74090.1	1	1739.86	High	0.001032	8.152e-07	76	9.81543e-07	0.000245541
	High	GQIENSFK		1	3	1	AVG74090.1	1	922.463	High	0.005119	0.03018	39	0.0353153	0.00505892
	High	IATYQENLK		1	3	1	AVG74090.1	1	1079.57	High	0.001032	0.0006959	52	0.000821438	0.000245541
	High	LGQIAENLK		1	3	1	AVG74090.1	1	985.568	High	0.001288	0.007979	36	0.0093405	0.000851878
	High	ILPQIEQR		1	3	1	AVG74090.1	1	996.584	High	0.009273	0.07091	13	0.0826008	0.00965082
	High	IPAINQR		1	3	1	AVG74090.1	0	811.478	High	0.00472	0.02597	33	0.0303094	0.00505892
	High	NGGAGSMLQK		1	3	1	AVG74090.1	0	962.472	High	0.001032	0.0002126	69	0.000251496	0.000245541
	High	NGGAGSMLQK	1xOxidation [M7]	1	3	1	AVG74090.1	0	978.467	High	0.001032	0.0001019	71	0.000120845	0.000245541
	High	NNVIDDFR		1	3	1	AVG74090.1	2	992.48	High	0.001288	0.01169	39	0.0136632	0.000851878
	High	VNLDSNSVFLK		1	3	1	AVG74090.1	1	1235.66	High	0.001032	8.108e-06	61	9.70487e-06	0.000245541
High	Master Protein	QDY56346.1	ATP-dependent zinc metalloprotease FtsH	0	33.826	19	12	13	12	632	69.7	6.11	395	12	1
	Confidence	Sequence	Modifications	# Protein Groups	# Proteins	# PSMs	Master Protein Accessions	# Missed Cleavages	Theo. MH+ [Da]	Confidence (by Search Engine): A Mascot	Percolator q-Value (by Search Engine): A Mascot	Percolator PEP (by Search Engine): A Mascot	Ions Score (by Search Engine): A Mascot	Qvality PEP	Qvality q-value
	High	ATDIIK		1	2	1	QDY56346.1	1	660.393	High	0.001288	0.0146	35	0.0170624	0.000851878
	High	EAIEIMVK	1xOxidation [M6]	1	2	1	QDY56346.1	1	948.507	High	0.002514	0.01763	22	0.0206534	0.00219247
	High	GVLLVGPPGTGK		1	2	1	QDY56346.1	0	1094.66	High	0.001288	0.005738	41	0.00674501	0.000851878
	High	LANDVNLQEVAK		1	2	1	QDY56346.1	2	1313.71	High	0.001032	0.0001855	89	0.00022012	0.000245541
	High	NMGGGIFGMGSAK	2xOxidation [M2; M9]	1	2	1	QDY56346.1	0	1258.56	High	0.001032	0.0008077	63	0.000952975	0.000245541
	High	NVSYHEIK		1	2	1	QDY56346.1	1	989.505	High	0.007677	0.05642	10	0.0655998	0.00788289
	High	QLISNNEVENVSIGQTLIK		1	2	2	QDY56346.1	2	2099.13	High	0.001032	0.0004579	53	0.00054245	0.000245541
	High	QTLSDYR		1	2	1	QDY56346.1	1	882.432	High	0.005119	0.03042	38	0.0354893	0.00505892
	High	SFNSDGSFSDNFLASSTK		1	2	1	QDY56346.1	2	1910.84	High	0.001032	5.329e-07	86	6.41417e-07	0.000245541
	High	VIYIAK		1	2	1	QDY56346.1	0	706.45	High	0.009583	0.07733	32	0.0897918	0.00998999
	High	VSIIPR		1	2	1	QDY56346.1	0	684.44	High	0.001288	0.01633	33	0.0190596	0.000851878
	High	YANLGAK		1	2	1	QDY56346.1	0	736.399	High	0.001032	0.001145	46	0.00134988	0.000245541
High	Master Protein	QDY56627.1	aspartate ammonia-lyase	0	32.257	23	11	12	11	468	51.9	6.84	326	11	1
	Confidence	Sequence	Modifications	# Protein Groups	# Proteins	# PSMs	Master Protein Accessions	# Missed Cleavages	Theo. MH+ [Da]	Confidence (by Search Engine): A Mascot	Percolator q-Value (by Search Engine): A Mascot	Percolator PEP (by Search Engine): A Mascot	Ions Score (by Search Engine): A Mascot	Qvality PEP	Qvality q-value
	High	AAALANAQLGLIDEK		1	1	1	QDY56627.1	2	1497.83	High	0.001032	2.136e-05	88	2.5439e-05	0.000245541
	High	AGLNEINLPK		1	1	1	QDY56627.1	1	1068.6	High	0.001032	1.31e-05	75	1.56322e-05	0.000245541
	High	AIETLTTK		1	1	1	QDY56627.1	1	876.504	High	0.001288	0.00566	36	0.00664275	0.000851878
	High	ELNLGGTAIGTGINSHPDYR		1	1	1	QDY56627.1	1	2085.04	High	0.001032	0.000386	34	0.000455722	0.000245541
	High	IAIYER		1	1	1	QDY56627.1	1	764.43	High	0.005119	0.0289	30	0.0337857	0.00505892
	High	LLSSGPR		1	1	1	QDY56627.1	0	729.425	High	0.009273	0.0723	21	0.0841522	0.00965082
	High	IQEVTGR		1	1	1	QDY56627.1	1	802.442	High	0.005119	0.02782	25	0.0324795	0.00505892
	High	LSNLVAPMK		1	1	1	QDY56627.1	0	972.555	High	0.001032	0.001813	46	0.0021394	0.000245541
	High	LSNLVAPMK	1xOxidation [M8]	1	1	1	QDY56627.1	0	988.55	High	0.001032	0.001435	50	0.00169081	0.000245541
	High	MQPGSSIMPGK	2xOxidation [M1; M8]	1	1	1	QDY56627.1	0	1164.54	High	0.001032	0.001112	53	0.00130905	0.000245541
	High	SFAQVK		1	1	1	QDY56627.1	0	679.377	High	0.001288	0.003788	48	0.00444105	0.000851878
	High	SIYDIALEK		1	1	1	QDY56627.1	2	1051.57	High	0.001288	0.01422	40	0.0166378	0.000851878
High	Master Protein	QDY56671.1	TolC family protein	0	31.903	23	9	10	9	477	54.5	9	277	9	1
	Confidence	Sequence	Modifications	# Protein Groups	# Proteins	# PSMs	Master Protein Accessions	# Missed Cleavages	Theo. MH+ [Da]	Confidence (by Search Engine): A Mascot	Percolator q-Value (by Search Engine): A Mascot	Percolator PEP (by Search Engine): A Mascot	Ions Score (by Search Engine): A Mascot	Qvality PEP	Qvality q-value
	High	AALGLYELLK		1	1	1	QDY56671.1	1	1090.65	High	0.001288	0.007833	40	0.00919919	0.000851878
	High	ASLDAANLSFANIK		1	1	1	QDY56671.1	1	1434.76	High	0.001032	6.923e-07	70	8.33054e-07	0.000245541
	High	EQISALR		1	1	1	QDY56671.1	0	816.457	High	0.003018	0.01967	24	0.0229425	0.00275865
	High	ETATTINQEIAK		1	1	1	QDY56671.1	1	1318.68	High	0.001032	1.659e-05	56	1.97889e-05	0.000245541
	High	GATTNLSLQAQELSVK		1	1	1	QDY56671.1	1	1659.89	High	0.001032	1.123e-05	90	1.3404e-05	0.000245541
	High	GLTTIDDLQSLK		1	1	1	QDY56671.1	2	1303.71	High	0.001032	0.00175	33	0.00206416	0.000245541
	High	LIDPPTSSLEATPSFLSSPK		1	1	2	QDY56671.1	2	2087.09	High	0.001288	0.002694	10	0.00317099	0.000851878
	High	SLDIAR		1	1	1	QDY56671.1	1	674.383	High	0.005119	0.03008	18	0.0351421	0.00505892
	High	TTIDAPNLQLR		1	1	1	QDY56671.1	1	1241.68	High	0.001032	0.001158	45	0.00136377	0.000245541
High	Master Protein	QDW69212.1	methyl-accepting chemotaxis protein TlpB	0	31.767	18	10	12	9	565	62.8	5.88	356	10	1
	Confidence	Sequence	Modifications	# Protein Groups	# Proteins	# PSMs	Master Protein Accessions	# Missed Cleavages	Theo. MH+ [Da]	Confidence (by Search Engine): A Mascot	Percolator q-Value (by Search Engine): A Mascot	Percolator PEP (by Search Engine): A Mascot	Ions Score (by Search Engine): A Mascot	Qvality PEP	Qvality q-value
	High	DFDNATAR		1	3	1	QDW69212.1	1	909.406	High	0.002514	0.01852	28	0.0216059	0.00219247
	High	DIADQTNLLALNAAIEAAR		3	5	2	QDW69212.1; QDY56093.1; QDW69233.1	2	1983.05	High	0.001032	5.027e-06	53	6.02504e-06	0.000245541
	High	GVNLFVENAR		1	3	1	QDW69212.1	1	1118.6	High	0.001032	6.402e-06	76	7.66633e-06	0.000245541
	High	LIETQGLVK		1	3	1	QDW69212.1	1	1000.6	High	0.003018	0.02153	37	0.0250984	0.00275865
	High	LIMEEIK		1	3	1	QDW69212.1	2	875.491	High	0.009583	0.07596	35	0.0881468	0.00998999
	High	LIMEEIK	1xOxidation [M3]	1	3	1	QDW69212.1	2	891.486	High	0.00472	0.02581	35	0.0301598	0.00461684
	High	LVQIAQETQK		1	3	1	QDW69212.1	1	1157.65	High	0.001288	0.007836	45	0.00919919	0.000851878
	High	NFSTTLNSVK		1	1	1	QDW69212.1	0	1110.58	High	0.002514	0.0182	35	0.0212838	0.00219247
	High	NGVVLFDPVNPK		1	3	1	QDW69212.1	1	1298.71	High	0.001032	0.0008187	60	0.00096773	0.000245541
	High	SVQETYEK		1	3	1	QDW69212.1	2	983.468	High	0.002514	0.01849	31	0.0216059	0.00219247
	High	VEQLSR		1	3	1	QDW69212.1	1	731.405	High	0.006771	0.04996	43	0.0582296	0.00690437
High	Master Protein	QDY56078.1	30S ribosomal protein S9	0	31.322	67	10	12	10	129	14.4	10.83	297	10	1
	Confidence	Sequence	Modifications	# Protein Groups	# Proteins	# PSMs	Master Protein Accessions	# Missed Cleavages	Theo. MH+ [Da]	Confidence (by Search Engine): A Mascot	Percolator q-Value (by Search Engine): A Mascot	Percolator PEP (by Search Engine): A Mascot	Ions Score (by Search Engine): A Mascot	Qvality PEP	Qvality q-value
	High	ALNAYDIAFR		1	1	1	QDY56078.1	1	1153.6	High	0.001032	2.637e-05	60	3.13885e-05	0.000245541
	High	AVVFGGGYSAQAEALR		1	1	1	QDY56078.1	1	1595.82	High	0.001032	4.868e-07	126	5.8789e-07	0.000245541
	High	GGLSINEQSLNQWLGGHEAIK		1	1	1	QDY56078.1	2	2251.15	High	0.001032	0.0005809	32	0.00068661	0.000245541
	High	IYATGK		1	1	2	QDY56078.1	0	652.366	High	0.005836	0.04346	19	0.050651	0.00586388
	High	MKVMQPLLLTK	2xOxidation [M1; M4]	1	1	1	QDY56078.1	1	1333.76	High	0.001032	0.0003637	19	0.000430746	0.000245541
	High	QEQSVDIK		1	1	1	QDY56078.1	2	946.484	High	0.008	0.06204	23	0.072108	0.0082542
	High	RSPQFSK		1	1	1	QDY56078.1	1	849.458	High	0.001288	0.002791	31	0.00328639	0.000851878
	High	SPQFSK		1	1	1	QDY56078.1	0	693.357	High	0.003018	0.0215	34	0.0250984	0.00275865
	High	VMQPLLLTK		1	1	1	QDY56078.1	0	1042.63	High	0.001288	0.00771	40	0.00906001	0.000851878
	High	VMQPLLLTK	1xOxidation [M2]	1	1	1	QDY56078.1	0	1058.63	High	0.001288	0.002548	52	0.00299775	0.000851878
	High	VWLTPGK		1	1	1	QDY56078.1	0	800.466	High	0.008	0.06252	21	0.0727905	0.0082542
High	Master Protein	QDY56231.1	DEAD/DEAH box family ATP-dependent RNA helicase	0	31.148	24	10	10	10	492	55.8	8.62	316	10	1
	Confidence	Sequence	Modifications	# Protein Groups	# Proteins	# PSMs	Master Protein Accessions	# Missed Cleavages	Theo. MH+ [Da]	Confidence (by Search Engine): A Mascot	Percolator q-Value (by Search Engine): A Mascot	Percolator PEP (by Search Engine): A Mascot	Ions Score (by Search Engine): A Mascot	Qvality PEP	Qvality q-value
	High	AIPAVLQGR		1	2	1	QDY56231.1	0	924.563	High	0.008	0.06129	10	0.0714314	0.0082542
	High	DVIAQAQTGTGK		1	1	1	QDY56231.1	0	1188.62	High	0.001032	0.002327	50	0.00273437	0.000245541
	High	EADELHQFLASK		1	2	1	QDY56231.1	2	1387.69	High	0.005836	0.04259	20	0.0496816	0.00586388
	High	ELAMQISDEIFK	1xOxidation [M4]	1	2	1	QDY56231.1	2	1439.71	High	0.001032	0.0001173	52	0.000139494	0.000245541
	High	GMAITLVTPLEYK		1	2	1	QDY56231.1	1	1435.79	High	0.001288	0.005862	36	0.00688378	0.000851878
	High	IGLNQQEIDAIQNPK		1	2	1	QDY56231.1	2	1680.89	High	0.001032	6.756e-06	94	8.06954e-06	0.000245541
	High	LLDTQAPK		1	2	1	QDY56231.1	1	885.504	High	0.003018	0.01942	36	0.0227143	0.00275865
	High	LLSLQFETSK		1	2	1	QDY56231.1	1	1165.65	High	0.001032	3.082e-05	59	3.67943e-05	0.000245541
	High	SVYEAGFTSPSPIQEK		1	2	1	QDY56231.1	2	1739.85	High	0.001032	1.448e-06	70	1.74275e-06	0.000245541
	High	TAAFALPIINNLK		1	2	1	QDY56231.1	0	1385.82	High	0.001288	0.002907	35	0.00342341	0.000851878
High	Master Protein	QDY57017.1	30S ribosomal protein S2	0	31.105	35	10	12	10	264	30.6	7.11	322	10	1
	Confidence	Sequence	Modifications	# Protein Groups	# Proteins	# PSMs	Master Protein Accessions	# Missed Cleavages	Theo. MH+ [Da]	Confidence (by Search Engine): A Mascot	Percolator q-Value (by Search Engine): A Mascot	Percolator PEP (by Search Engine): A Mascot	Ions Score (by Search Engine): A Mascot	Qvality PEP	Qvality q-value
	High	EFAESIQVPYVNYR		1	1	1	QDY57017.1	1	1714.84	High	0.001032	4.257e-05	52	5.0559e-05	0.000245541
	High	EMSEAILEGR		1	1	1	QDY57017.1	2	1134.55	High	0.001288	0.003774	45	0.00444105	0.000851878
	High	EMSEAILEGR	1xOxidation [M2]	1	1	1	QDY57017.1	2	1150.54	High	0.001032	0.001188	53	0.00139913	0.000245541
	High	FIFGVR		1	1	1	QDY57017.1	0	738.43	High	0.005836	0.03937	31	0.0459765	0.00586388
	High	IPDMIFVIDVAK	1xOxidation [M4]	1	1	1	QDY57017.1	2	1376.75	High	0.001032	1.074e-05	66	1.27997e-05	0.000245541
	High	NIHIIDLQK		1	1	1	QDY57017.1	1	1093.64	High	0.005119	0.02626	10	0.0306107	0.00505892
	High	QANETLK		1	1	1	QDY57017.1	1	803.426	High	0.009273	0.0685	39	0.0795754	0.00965082
	High	SIMFVGTK		1	1	1	QDY57017.1	0	882.475	High	0.005467	0.03366	25	0.039338	0.00545283
	High	SIMFVGTK	1xOxidation [M3]	1	1	1	QDY57017.1	0	898.47	High	0.001288	0.005152	42	0.00606084	0.000851878
	High	WLGGMLTNFSTIR	1xOxidation [M5]	1	1	1	QDY57017.1	0	1511.77	High	0.001032	6.597e-05	75	7.85671e-05	0.000245541
	High	YLGGVR		1	1	1	QDY57017.1	0	664.378	High	0.008	0.0598	24	0.0697653	0.0082542
	High	YTYNIVR		1	1	1	QDY57017.1	0	928.489	High	0.001032	0.0007898	49	0.000933651	0.000245541
High	Master Protein	QDY56009.1	4-hydroxyphenylacetate catabolism regulator HpaA	0	31.04	30	7	12	7	249	28.3	8.19	300	7	1
	Confidence	Sequence	Modifications	# Protein Groups	# Proteins	# PSMs	Master Protein Accessions	# Missed Cleavages	Theo. MH+ [Da]	Confidence (by Search Engine): A Mascot	Percolator q-Value (by Search Engine): A Mascot	Percolator PEP (by Search Engine): A Mascot	Ions Score (by Search Engine): A Mascot	Qvality PEP	Qvality q-value
	High	DIIHSFGIDVSK		1	1	1	QDY56009.1	1	1330.7	High	0.001032	0.0006111	53	0.000722701	0.000245541
	High	KGYSVSQFK		1	1	2	QDY56009.1	1	1043.55	High	0.001288	0.007205	40	0.00843761	0.000851878
	High	IMNQAYHK		1	1	2	QDY56009.1	0	1004.5	High	0.001288	0.003609	26	0.00424177	0.000851878
	High	RTNSGGFVPK		1	1	1	QDY56009.1	1	1062.57	High	0.009583	0.08001	18	0.092737	0.00998999
	High	SLFLQLSSFLEK		1	1	1	QDY56009.1	1	1411.78	High	0.001032	0.001403	55	0.00165656	0.000245541
	High	VIDMSSGYLNLNFVEPK		1	1	1	QDY56009.1	2	1925.97	High	0.001032	2.636e-06	76	3.1584e-06	0.000245541
	High	VIDMSSGYLNLNFVEPK	1xOxidation [M4]	1	1	2	QDY56009.1	2	1941.96	High	0.001032	6.295e-06	87	7.51075e-06	0.000245541
	High	VMVHITK		1	1	1	QDY56009.1	0	827.481	High	0.006306	0.0484	26	0.0563087	0.00637905
	High	VMVHITK	1xOxidation [M2]	1	1	1	QDY56009.1	0	843.476	High	0.001288	0.008284	41	0.00972794	0.000851878
High	Master Protein	QDY56118.1	outer membrane protein HorB	0	30.611	28	6	9	6	286	31.8	9.54	298	6	1
	Confidence	Sequence	Modifications	# Protein Groups	# Proteins	# PSMs	Master Protein Accessions	# Missed Cleavages	Theo. MH+ [Da]	Confidence (by Search Engine): A Mascot	Percolator q-Value (by Search Engine): A Mascot	Percolator PEP (by Search Engine): A Mascot	Ions Score (by Search Engine): A Mascot	Qvality PEP	Qvality q-value
	High	GLSNQQYAINGFGFVVGYK		1	1	1	QDY56118.1	0	2062.04	High	0.001032	2.341e-06	78	2.80715e-06	0.000245541
	High	GSFHPSNFQVLVNGGIR		1	1	1	QDY56118.1	0	1828.95	High	0.001032	9.764e-05	35	0.00011599	0.000245541
	High	HQGFEIGLK		1	1	1	QDY56118.1	1	1028.55	High	0.001288	0.003579	50	0.00419871	0.000851878
	High	NNYYTASADNVPEGTTYR		1	1	2	QDY56118.1	2	2035.9	High	0.001032	2.103e-06	83	2.52068e-06	0.000245541
	High	SPQFGMR		1	1	1	QDY56118.1	0	822.393	High	0.001288	0.01175	39	0.0137325	0.000851878
	High	SPQFGMR	1xOxidation [M6]	1	1	1	QDY56118.1	0	838.388	High	0.001288	0.009795	33	0.0115016	0.000851878
	High	YYTYNDYGMR		1	1	1	QDY56118.1	1	1345.55	High	0.001032	0.00143	31	0.00168218	0.000245541
	High	YYTYNDYGMR	1xOxidation [M9]	1	1	1	QDY56118.1	1	1361.55	High	0.001032	0.000241	49	0.000285874	0.000245541
High	Master Protein	QDY56091.1	hypothetical protein CV725_02735	0	30.303	35	8	9	8	237	26.1	8.48	236	8	1
	Confidence	Sequence	Modifications	# Protein Groups	# Proteins	# PSMs	Master Protein Accessions	# Missed Cleavages	Theo. MH+ [Da]	Confidence (by Search Engine): A Mascot	Percolator q-Value (by Search Engine): A Mascot	Percolator PEP (by Search Engine): A Mascot	Ions Score (by Search Engine): A Mascot	Qvality PEP	Qvality q-value
	High	AISVSINQTNLPVLSLR		1	1	2	QDY56091.1	0	1825.05	High	0.001032	6.579e-06	63	7.86535e-06	0.000245541
	High	GGFVVVDTK		1	1	1	QDY56091.1	1	921.504	High	0.005836	0.04361	17	0.0508961	0.00586388
	High	KAISVSINQTNLPVLSLR		1	1	1	QDY56091.1	1	1953.15	High	0.001032	5.761e-07	58	6.9268e-07	0.000245541
	High	ILAINYLK		1	1	1	QDY56091.1	0	947.592	High	0.005836	0.0458	28	0.0534095	0.00586388
	High	ITPEHVTSYNNGIQVMTSTQAK	1xOxidation [M16]	1	1	1	QDY56091.1	1	2435.19	High	0.001032	8.389e-07	43	1.00702e-06	0.000245541
	High	NNTLNVEGK		1	1	1	QDY56091.1	1	988.506	High	0.001032	0.0001723	48	0.000203832	0.000245541
	High	TPGVVVVK		1	1	1	QDY56091.1	0	798.508	High	0.001032	0.0003097	41	0.000365599	0.000245541
	High	VQLEIAQSK		1	1	1	QDY56091.1	1	1015.58	High	0.002514	0.0175	56	0.0204473	0.00219247
High	Master Protein	QDY55862.1	50S ribosomal protein L1	0	29.913	34	9	11	9	234	25.3	9.61	266	9	1
	Confidence	Sequence	Modifications	# Protein Groups	# Proteins	# PSMs	Master Protein Accessions	# Missed Cleavages	Theo. MH+ [Da]	Confidence (by Search Engine): A Mascot	Percolator q-Value (by Search Engine): A Mascot	Percolator PEP (by Search Engine): A Mascot	Ions Score (by Search Engine): A Mascot	Qvality PEP	Qvality q-value
	High	ASFPEEK		1	1	1	QDY55862.1	2	807.388	High	0.005836	0.04463	20	0.0521386	0.00586388
	High	AYGVEQGVEVVK		1	1	1	QDY55862.1	2	1277.67	High	0.001032	2.586e-06	75	3.0943e-06	0.000245541
	High	GAVVLPHGTGK		1	1	1	QDY55862.1	0	1035.59	High	0.001032	0.0002287	39	0.000270204	0.000245541
	High	GNVHAPIGK		1	1	1	QDY55862.1	0	892.5	High	0.001032	0.0001761	48	0.000209123	0.000245541
	High	HADQMVR	1xOxidation [M5]	1	1	1	QDY55862.1	1	872.404	High	0.003018	0.0208	31	0.0243589	0.00275865
	High	LGVDPR		1	1	1	QDY55862.1	1	656.373	High	0.00472	0.02461	42	0.0287026	0.00461684
	High	IKENMLELVK		1	1	2	QDY55862.1	2	1216.7	High	0.001032	0.001814	26	0.0021394	0.000245541
	High	SGQVNFR		1	1	1	QDY55862.1	0	807.411	High	0.001288	0.007468	54	0.00874331	0.000851878
	High	TGTVTMDIAK		1	1	1	QDY55862.1	1	1036.53	High	0.001032	0.0005136	39	0.000607172	0.000245541
	High	TGTVTMDIAK	1xOxidation [M6]	1	1	1	QDY55862.1	1	1052.53	High	0.001288	0.00772	44	0.00906001	0.000851878
	Confidence	Sequence	Modifications	# Protein Groups	# Proteins	# PSMs	Master Protein Accessions	# Missed Cleavages	Theo. MH+ [Da]	Confidence (by Search Engine): A Mascot	Percolator q-Value (by Search Engine): A Mascot	Percolator PEP (by Search Engine): A Mascot	Ions Score (by Search Engine): A Mascot	Qvality PEP	Qvality q-value
	High	DAEAWFNEK		2	7	1	P13645; Q7Z3Y7	2	1109.49	High	0.001032	0.001732	54	0.00204316	0.000245541
	High	DELTLTK		1	4	1	P13645	1	819.446	High	0.003018	0.02062	42	0.0241171	0.00275865
	High	LASYLDK		4	17	1	P02533; P13645; P35527; P08779	1	809.44	High	0.007677	0.05357	34	0.0625535	0.00788289
	High	LASYLDKVR		3	14	2	P02533; P13645; P08779	2	1064.61	High	0.001288	0.007145	39	0.00839481	0.000851878
	High	NQILNLTTDNANILLQIDNAR		1	3	1	P13645	2	2367.26	High	0.001032	1.135e-05	55	1.35422e-05	0.000245541
	High	NVQALEIELQSQLALK		1	3	2	P13645	2	1797.01	High	0.001032	1.485e-06	65	1.77886e-06	0.000245541
	High	SLLEGEGSSGGGGR		1	3	1	P13645	2	1262.6	High	0.001032	5.803e-05	77	6.91177e-05	0.000245541
	High	YENEVALR		1	3	1	P13645	2	993.5	High	0.001288	0.005312	53	0.00624894	0.000851878
High	Master Protein	QDY56253.1	ATP-dependent nuclease subunit B	0	29.584	22	8	8	8	431	49.7	8.76	281	8	1
	Confidence	Sequence	Modifications	# Protein Groups	# Proteins	# PSMs	Master Protein Accessions	# Missed Cleavages	Theo. MH+ [Da]	Confidence (by Search Engine): A Mascot	Percolator q-Value (by Search Engine): A Mascot	Percolator PEP (by Search Engine): A Mascot	Ions Score (by Search Engine): A Mascot	Qvality PEP	Qvality q-value
	High	ALNTFTQFNELDLAK		1	1	1	QDY56253.1	2	1724.89	High	0.001032	8.675e-06	59	1.03736e-05	0.000245541
	High	EAAISAASLGDIK		1	1	1	QDY56253.1	1	1245.67	High	0.001032	2.51e-06	72	3.016e-06	0.000245541
	High	IAELFPFDR		1	1	1	QDY56253.1	2	1107.58	High	0.001288	0.01601	20	0.0186803	0.000851878
	High	LLLDLYTAQK		1	1	1	QDY56253.1	1	1177.68	High	0.001032	7.061e-05	64	8.39807e-05	0.000245541
	High	ILVDGYVQMGQIDK	1xOxidation [M9]	1	1	1	QDY56253.1	2	1594.81	High	0.001032	1.969e-05	93	2.3436e-05	0.000245541
	High	NDVSINK		1	1	1	QDY56253.1	1	789.41	High	0.004177	0.02397	29	0.0279996	0.00401079
	High	QASLIYQEK		1	1	1	QDY56253.1	1	1079.57	High	0.001288	0.008762	18	0.0102868	0.000851878
	High	TIATDNVLGTLYLTQK		1	1	1	QDY56253.1	1	1750.96	High	0.001032	2.558e-05	49	3.04379e-05	0.000245541
High	Master Protein	QDY56165.1	peptidylprolyl isomerase	0	29.233	27	10	11	10	299	34	9.35	268	10	1
	Confidence	Sequence	Modifications	# Protein Groups	# Proteins	# PSMs	Master Protein Accessions	# Missed Cleavages	Theo. MH+ [Da]	Confidence (by Search Engine): A Mascot	Percolator q-Value (by Search Engine): A Mascot	Percolator PEP (by Search Engine): A Mascot	Ions Score (by Search Engine): A Mascot	Qvality PEP	Qvality q-value
	High	AAFALTPGNYTK		1	1	1	QDY56165.1	0	1253.65	High	0.001032	1.225e-05	60	1.46245e-05	0.000245541
	High	EALIDQAIR		1	1	1	QDY56165.1	1	1028.57	High	0.001032	0.001417	57	0.00166506	0.000245541
	High	EKEALIDQAIR		1	1	1	QDY56165.1	2	1285.71	High	0.001288	0.006134	39	0.0072065	0.000851878
	High	FIELANR		1	1	1	QDY56165.1	1	862.478	High	0.001032	0.0005519	51	0.000652321	0.000245541
	High	LDSTPEFK		1	1	1	QDY56165.1	2	936.467	High	0.001288	0.01272	48	0.0148894	0.000851878
	High	NAQNGGDLGK		1	1	1	QDY56165.1	1	973.47	High	0.001288	0.004004	40	0.00469732	0.000851878
	High	NQMALDFSK	1xOxidation [M3]	1	1	1	QDY56165.1	1	1069.5	High	0.001032	0.0009808	35	0.00115769	0.000245541
	High	QALVEFWAK		1	1	1	QDY56165.1	1	1091.59	High	0.001288	0.006645	35	0.00777814	0.000851878
	High	SDFDMIK		1	1	1	QDY56165.1	2	855.392	High	0.002514	0.01834	43	0.0213907	0.00219247
	High	SDFDMIK	1xOxidation [M5]	1	1	1	QDY56165.1	2	871.387	High	0.001288	0.009994	31	0.0116779	0.000851878
	High	TALVENEAK		1	1	1	QDY56165.1	2	974.515	High	0.001032	0.001636	39	0.00193137	0.000245541
High	Master Protein	QDY55681.1	hypothetical protein HP1454	0	29.042	32	10	10	10	303	33.9	9.28	305	10	1
	Confidence	Sequence	Modifications	# Protein Groups	# Proteins	# PSMs	Master Protein Accessions	# Missed Cleavages	Theo. MH+ [Da]	Confidence (by Search Engine): A Mascot	Percolator q-Value (by Search Engine): A Mascot	Percolator PEP (by Search Engine): A Mascot	Ions Score (by Search Engine): A Mascot	Qvality PEP	Qvality q-value
	High	AYSVPVGSLENYEK		1	1	1	QDY55681.1	2	1555.76	High	0.001032	0.0004997	50	0.000591816	0.000245541
	High	GIYYTR		1	1	1	QDY55681.1	0	772.399	High	0.008	0.05956	24	0.0694364	0.0082542
	High	GYLYGSGSATSK		1	1	1	QDY55681.1	0	1190.57	High	0.001032	3.46e-07	73	4.17009e-07	0.000245541
	High	INQNLFLQGLR		1	1	1	QDY55681.1	0	1315.75	High	0.001032	0.0006615	86	0.000780421	0.000245541
	High	LQSLLYK		1	1	1	QDY55681.1	0	864.519	High	0.005119	0.02797	14	0.0326401	0.00505892
	High	IYYQNAFKPK		1	1	1	QDY55681.1	1	1271.68	High	0.001032	0.0008594	24	0.00101338	0.000245541
	High	NALISAYAR		1	1	1	QDY55681.1	0	978.537	High	0.001288	0.004314	52	0.00507069	0.000851878
	High	NEVFTDSANGTTR		1	1	1	QDY55681.1	2	1411.64	High	0.001032	2.33e-05	63	2.77552e-05	0.000245541
	High	NFAITR		1	1	1	QDY55681.1	0	721.399	High	0.008	0.06186	30	0.072108	0.0082542
	High	SSDSQTINLK		1	1	1	QDY55681.1	1	1092.55	High	0.001288	0.008926	53	0.0104446	0.000851878
High	Master Protein	QDY56393.1	serine endoprotease DegQ	0	28.946	19	9	10	9	476	51.6	9.19	225	9	1
	Confidence	Sequence	Modifications	# Protein Groups	# Proteins	# PSMs	Master Protein Accessions	# Missed Cleavages	Theo. MH+ [Da]	Confidence (by Search Engine): A Mascot	Percolator q-Value (by Search Engine): A Mascot	Percolator PEP (by Search Engine): A Mascot	Ions Score (by Search Engine): A Mascot	Qvality PEP	Qvality q-value
	High	ALGSGVIISK		1	1	1	QDY56393.1	0	944.578	High	0.001032	3.143e-05	60	3.73645e-05	0.000245541
	High	DGYIVTNNHVIDGADK		1	1	1	QDY56393.1	2	1730.83	High	0.001288	0.003001	22	0.00352989	0.000851878
	High	DIVTQLIK		1	1	1	QDY56393.1	0	929.567	High	0.001288	0.01117	36	0.0130548	0.000851878
	High	DNLPTIK		1	1	1	QDY56393.1	0	800.451	High	0.001288	0.008819	29	0.0103391	0.000851878
	High	GGLVGINTAIISK		1	1	1	QDY56393.1	0	1242.74	High	0.001032	6.919e-06	78	8.27903e-06	0.000245541
	High	NLIGSMLPNQR		1	1	1	QDY56393.1	0	1242.66	High	0.001288	0.00897	29	0.0104978	0.000851878
	High	NLIGSMLPNQR	1xOxidation [M6]	1	1	1	QDY56393.1	0	1258.66	High	0.001032	7.697e-05	56	9.16267e-05	0.000245541
	High	QGNIITK		1	1	1	QDY56393.1	0	773.452	High	0.001288	0.009707	28	0.0113855	0.000851878
	High	TFTLTLAER		1	1	1	QDY56393.1	1	1051.58	High	0.001288	0.004828	40	0.00567239	0.000851878
	High	VTIPGSNK		1	1	1	QDY56393.1	0	815.462	High	0.001288	0.00545	28	0.00641012	0.000851878
High	Master Protein	QDY56283.1	polyisoprenoid-binding protein	0	28.752	48	8	9	8	184	20.3	9.31	313	8	1
	Confidence	Sequence	Modifications	# Protein Groups	# Proteins	# PSMs	Master Protein Accessions	# Missed Cleavages	Theo. MH+ [Da]	Confidence (by Search Engine): A Mascot	Percolator q-Value (by Search Engine): A Mascot	Percolator PEP (by Search Engine): A Mascot	Ions Score (by Search Engine): A Mascot	Qvality PEP	Qvality q-value
	High	GVLDLLNFGLK		1	1	1	QDY56283.1	1	1188.7	High	0.001032	0.0005979	62	0.000704425	0.000245541
	High	LTWTAFK		1	1	1	QDY56283.1	0	866.477	High	0.005119	0.02875	25	0.0336197	0.00505892
	High	NELASLAK		1	1	1	QDY56283.1	1	845.473	High	0.004177	0.02402	41	0.0279996	0.00401079
	High	NVIEGDHAGSLTAYVR		1	1	1	QDY56283.1	2	1701.86	High	0.001288	0.006806	22	0.00797852	0.000851878
	High	TLLEGASASMDSLK		1	1	1	QDY56283.1	2	1422.71	High	0.001032	9.843e-05	71	0.000116586	0.000245541
	High	TLLEGASASMDSLK	1xOxidation [M10]	1	1	1	QDY56283.1	2	1438.71	High	0.001032	7.375e-06	75	8.80427e-06	0.000245541
	High	TPVNGSFESITYK		1	1	1	QDY56283.1	1	1442.72	High	0.001032	4.299e-06	76	5.13984e-06	0.000245541
	High	VNLGDDIK		1	1	1	QDY56283.1	2	873.468	High	0.001032	0.0002506	57	0.000296316	0.000245541
	High	VPMQYTIAEDK	1xOxidation [M3]	1	1	1	QDY56283.1	2	1310.63	High	0.001288	0.008057	36	0.0094359	0.000851878
High	Master Protein	QDY56215.1	disulfide isomerase	0	27.927	32	8	9	7	265	29.4	9.04	340	8	1
	Confidence	Sequence	Modifications	# Protein Groups	# Proteins	# PSMs	Master Protein Accessions	# Missed Cleavages	Theo. MH+ [Da]	Confidence (by Search Engine): A Mascot	Percolator q-Value (by Search Engine): A Mascot	Percolator PEP (by Search Engine): A Mascot	Ions Score (by Search Engine): A Mascot	Qvality PEP	Qvality q-value
	High	AALIQEEMAK		1	1	1	QDY56215.1	2	1103.58	High	0.001288	0.006753	37	0.00793804	0.000851878
	High	DGNLVIGLSNIFFSNK		1	1	1	QDY56215.1	0	1737.92	High	0.001032	0.0001796	76	0.000212363	0.000245541
	High	IFESGVIK		1	1	1	QDY56215.1	1	892.514	High	0.003018	0.02216	21	0.0258596	0.00275865
	High	ISILEK		2	2	2	QDY55865.1; QDY56215.1	1	702.44	High	0.001288	0.009005	25	0.0105512	0.000851878
	High	MQDNLVSVIEK		1	1	1	QDY56215.1	2	1275.66	High	0.001032	1.548e-05	86	1.85132e-05	0.000245541
	High	MQDNLVSVIEK	1xOxidation [M1]	1	1	1	QDY56215.1	2	1291.66	High	0.001032	7.937e-05	88	9.44884e-05	0.000245541
	High	MVVVGWLGVNSAK	1xOxidation [M1]	1	1	1	QDY56215.1	0	1375.74	High	0.001288	0.003877	46	0.00455577	0.000851878
	High	TKVENVTK		1	1	1	QDY56215.1	2	918.525	High	0.006771	0.0492	21	0.057399	0.00690437
	High	VQALNATQQNSAK		1	1	1	QDY56215.1	0	1372.72	High	0.001032	2.087e-06	81	2.50779e-06	0.000245541
High	Master Protein	QDY55746.1	50S ribosomal protein L3	0	27.908	36	7	10	7	191	21.2	10.24	262	7	1
	Confidence	Sequence	Modifications	# Protein Groups	# Proteins	# PSMs	Master Protein Accessions	# Missed Cleavages	Theo. MH+ [Da]	Confidence (by Search Engine): A Mascot	Percolator q-Value (by Search Engine): A Mascot	Percolator PEP (by Search Engine): A Mascot	Ions Score (by Search Engine): A Mascot	Qvality PEP	Qvality q-value
	High	ALVAYAMHK		1	1	1	QDY55746.1	0	1003.54	High	0.001288	0.007738	40	0.00906001	0.000851878
	High	ALVAYAMHK	1xOxidation [M7]	1	1	1	QDY55746.1	0	1019.53	High	0.001288	0.007747	34	0.00906001	0.000851878
	High	GFAGVMK		1	1	1	QDY55746.1	0	709.37	High	0.00472	0.02511	27	0.0292772	0.00461684
	High	GFAGVMK	1xOxidation [M6]	1	1	1	QDY55746.1	0	725.365	High	0.008	0.0628	29	0.073134	0.0082542
	High	GSVAGFSGAYGR		1	1	1	QDY55746.1	0	1128.54	High	0.001032	2.122e-05	72	2.5309e-05	0.000245541
	High	MEFLVQK		1	1	1	QDY55746.1	0	894.475	High	0.001032	0.001297	29	0.00152632	0.000245541
	High	MEFLVQK	1xOxidation [M1]	1	1	1	QDY55746.1	0	910.47	High	0.001288	0.00554	40	0.00650881	0.000851878
	High	RPGSIGNR		1	1	1	QDY55746.1	1	856.475	High	0.001032	0.00159	41	0.00187299	0.000245541
	High	TIDANSTPVTLLK		1	1	1	QDY55746.1	1	1372.77	High	0.001032	6.208e-06	71	7.43414e-06	0.000245541
	High	WNFQGGPAAHGSR		1	1	1	QDY55746.1	0	1384.65	High	0.001032	0.0008678	41	0.00102381	0.000245541
High	Master Protein	QDY56466.1	FlgP	0	27.8	35	8	11	8	201	21.9	9.76	224	8	1
	Confidence	Sequence	Modifications	# Protein Groups	# Proteins	# PSMs	Master Protein Accessions	# Missed Cleavages	Theo. MH+ [Da]	Confidence (by Search Engine): A Mascot	Percolator q-Value (by Search Engine): A Mascot	Percolator PEP (by Search Engine): A Mascot	Ions Score (by Search Engine): A Mascot	Qvality PEP	Qvality q-value
	High	DMVLQNSVIK		1	1	1	QDY56466.1	0	1146.62	High	0.001288	0.007441	35	0.00874331	0.000851878
	High	DMVLQNSVIK	1xOxidation [M2]	1	1	1	QDY56466.1	0	1162.61	High	0.001032	0.001713	39	0.00201204	0.000245541
	High	KSVQPLPSPR		1	1	2	QDY56466.1	1	1108.65	High	0.00472	0.02541	37	0.0297154	0.00461684
	High	NAEITETIYK		1	1	1	QDY56466.1	2	1181.6	High	0.001032	7.137e-05	58	8.4846e-05	0.000245541
	High	NTNAQLIPPSANGLQAPIYPPTNFTPR		1	1	1	QDY56466.1	0	2892.5	High	0.003018	0.02203	11	0.0257312	0.00275865
	High	SVQPLPSPR		1	1	1	QDY56466.1	0	980.552	High	0.001288	0.007194	40	0.00843761	0.000851878
	High	VNALIR		1	1	1	QDY56466.1	0	685.436	High	0.001288	0.002527	50	0.00296728	0.000851878
	High	VNAQDTVK		1	1	1	QDY56466.1	1	874.463	High	0.005119	0.03036	27	0.0354893	0.00505892
	High	VNAQDTVKDMVLQNSVIK		1	1	1	QDY56466.1	2	2002.06	High	0.001032	0.0003519	31	0.000415569	0.000245541
	High	VNAQDTVKDMVLQNSVIK	1xOxidation [M10]	1	1	1	QDY56466.1	2	2018.06	High	0.001032	1.918e-05	42	2.28429e-05	0.000245541
High	Master Protein	QDY56081.1	malate:quinone oxidoreductase	0	27.192	20	9	9	9	450	50.7	7.88	215	9	1
	Confidence	Sequence	Modifications	# Protein Groups	# Proteins	# PSMs	Master Protein Accessions	# Missed Cleavages	Theo. MH+ [Da]	Confidence (by Search Engine): A Mascot	Percolator q-Value (by Search Engine): A Mascot	Percolator PEP (by Search Engine): A Mascot	Ions Score (by Search Engine): A Mascot	Qvality PEP	Qvality q-value
	High	DWSTMNFAK		1	1	1	QDY56081.1	0	1099.49	High	0.003018	0.02066	25	0.0241171	0.00275865
	High	GLQNEVIFETQK		1	1	1	QDY56081.1	2	1405.73	High	0.001032	1.473e-05	71	1.75881e-05	0.000245541
	High	GISLELLK		1	1	1	QDY56081.1	1	872.545	High	0.005119	0.02909	37	0.0339525	0.00505892
	High	IAFDLMSDK		1	1	1	QDY56081.1	2	1039.51	High	0.005836	0.04443	21	0.0518878	0.00586388
	High	LAQISSSAK		1	1	1	QDY56081.1	0	904.51	High	0.001032	6.604e-05	57	7.85671e-05	0.000245541
	High	IGPTALTMPK	1xOxidation [M8]	1	1	1	QDY56081.1	0	1044.58	High	0.001032	0.001604	46	0.00189225	0.000245541
	High	LKPNNQVFLNFK		1	1	1	QDY56081.1	1	1461.82	High	0.001032	0.0002774	19	0.000328298	0.000245541
	High	LPFAAVHGDPDAVIK		1	1	1	QDY56081.1	2	1549.84	High	0.001032	6.086e-05	35	7.23809e-05	0.000245541
	High	VYTVQNPK		1	1	1	QDY56081.1	0	948.515	High	0.001032	0.0009127	39	0.0010776	0.000245541
High	Master Protein	QDY55740.1	class II fumarate hydratase	0	26.727	24	12	12	12	463	50.9	7.12	213	12	1
	Confidence	Sequence	Modifications	# Protein Groups	# Proteins	# PSMs	Master Protein Accessions	# Missed Cleavages	Theo. MH+ [Da]	Confidence (by Search Engine): A Mascot	Percolator q-Value (by Search Engine): A Mascot	Percolator PEP (by Search Engine): A Mascot	Ions Score (by Search Engine): A Mascot	Qvality PEP	Qvality q-value
	High	ALAANLMK	1xOxidation [M7]	1	1	1	QDY55740.1	0	847.471	High	0.006306	0.04871	19	0.0568514	0.00637905
	High	ATEILGGNFR		1	1	1	QDY55740.1	1	1077.57	High	0.001032	0.0008858	55	0.001045	0.000245541
	High	ELAIGGTAVGTGLNAHK		1	1	1	QDY55740.1	0	1608.87	High	0.001288	0.006338	6	0.00742997	0.000851878
	High	ELIGAFAK		1	1	1	QDY55740.1	0	848.488	High	0.001288	0.0045	38	0.00528176	0.000851878
	High	FISAPNK		1	1	1	QDY55740.1	0	776.43	High	0.001032	0.0024	37	0.0028195	0.000245541
	High	IANDIR		1	1	1	QDY55740.1	1	701.394	High	0.005836	0.04544	34	0.0528977	0.00586388
	High	LLPSLENLLK		1	1	1	QDY55740.1	1	1139.7	High	0.006771	0.04928	27	0.057399	0.00690437
	High	QQILESLEHLR		1	1	1	QDY55740.1	2	1365.75	High	0.001032	0.0007746	29	0.000914719	0.000245541
	High	SLAVVNHK		1	1	1	QDY55740.1	0	867.505	High	0.001288	0.004052	35	0.00476974	0.000851878
	High	SLENFK		1	1	1	QDY55740.1	1	737.383	High	0.005119	0.02605	20	0.0304597	0.00505892
	High	SQAIIK		1	1	1	QDY55740.1	0	659.409	High	0.005119	0.02655	25	0.031068	0.00505892
	High	VAEELSQFSGVK		1	1	1	QDY55740.1	2	1293.67	High	0.001032	0.0001307	89	0.000155346	0.000245541
High	Master Protein	QDY56650.1	2,3,4,5-tetrahydropyridine-2,6-carboxylate N-succinyltransferase	0	26.346	23	10	10	10	401	44.1	7.9	241	10	1
	Confidence	Sequence	Modifications	# Protein Groups	# Proteins	# PSMs	Master Protein Accessions	# Missed Cleavages	Theo. MH+ [Da]	Confidence (by Search Engine): A Mascot	Percolator q-Value (by Search Engine): A Mascot	Percolator PEP (by Search Engine): A Mascot	Ions Score (by Search Engine): A Mascot	Qvality PEP	Qvality q-value
	High	ALDFYTPFLNEAYSNK		1	1	1	QDY56650.1	2	1892.91	High	0.001032	2.492e-05	68	2.96677e-05	0.000245541
	High	EPLGFGIAR		1	1	1	QDY56650.1	0	959.531	High	0.001288	0.01136	34	0.0133218	0.000851878
	High	HANNLYK		1	1	1	QDY56650.1	0	859.442	High	0.001288	0.005464	24	0.00641012	0.000851878
	High	LLALSLGK		1	1	1	QDY56650.1	0	814.54	High	0.005467	0.03755	29	0.0437954	0.00545283
	High	LLDSSK		1	1	1	QDY56650.1	1	662.372	High	0.003018	0.02007	27	0.0234055	0.00275865
	High	LLEVNSALEK		1	1	1	QDY56650.1	2	1115.63	High	0.001032	0.001466	59	0.00172578	0.000245541
	High	MNEVALK	1xOxidation [M1]	1	1	1	QDY56650.1	1	820.423	High	0.001032	0.001532	49	0.0018071	0.000245541
	High	NSDGESLYR		1	1	1	QDY56650.1	2	1040.46	High	0.001032	1.921e-05	66	2.29603e-05	0.000245541
	High	VDIAPISK		1	1	1	QDY56650.1	1	842.498	High	0.001288	0.003113	41	0.0036583	0.000851878
	High	YLMQLIPEFDNIR	1xOxidation [M3]	1	1	1	QDY56650.1	2	1667.85	High	0.005119	0.02878	25	0.0336197	0.00505892
High	Master Protein	QDY56144.1	DNA recombination/repair protein RecA	0	26.289	24	8	9	8	347	37.6	5.77	264	8	1
	Confidence	Sequence	Modifications	# Protein Groups	# Proteins	# PSMs	Master Protein Accessions	# Missed Cleavages	Theo. MH+ [Da]	Confidence (by Search Engine): A Mascot	Percolator q-Value (by Search Engine): A Mascot	Percolator PEP (by Search Engine): A Mascot	Ions Score (by Search Engine): A Mascot	Qvality PEP	Qvality q-value
	High	ALADEITLK		1	1	1	QDY56144.1	2	973.556	High	0.001032	0.0001161	58	0.000138071	0.000245541
	High	ALLKEDK		1	1	1	QDY56144.1	2	816.483	High	0.009583	0.07838	38	0.0910436	0.00998999
	High	AISLAIK		1	1	1	QDY56144.1	0	715.471	High	0.005836	0.0391	31	0.0455322	0.00586388
	High	EGEIIDYGVK		1	1	1	QDY56144.1	2	1122.57	High	0.001288	0.009013	36	0.0105512	0.000851878
	High	IIEIYGPESSGK		1	1	1	QDY56144.1	2	1292.67	High	0.001032	0.0001806	46	0.000214551	0.000245541
	High	MNTTLIFINQIR	1xOxidation [M1]	1	1	1	QDY56144.1	0	1479.8	High	0.001032	9.881e-06	61	1.17919e-05	0.000245541
	High	SGAWLSYQDK		1	1	1	QDY56144.1	1	1154.55	High	0.001032	0.0001565	46	0.000185869	0.000245541
	High	SGGIDLVVVDSVAALTPK		1	1	2	QDY56144.1	2	1740.97	High	0.001032	0.001153	50	0.00135681	0.000245541
High	Master Protein	AVG74409.1	ligand-gated channel	0	26.07	13	8	8	8	842	94.7	9	229	8	1
	Confidence	Sequence	Modifications	# Protein Groups	# Proteins	# PSMs	Master Protein Accessions	# Missed Cleavages	Theo. MH+ [Da]	Confidence (by Search Engine): A Mascot	Percolator q-Value (by Search Engine): A Mascot	Percolator PEP (by Search Engine): A Mascot	Ions Score (by Search Engine): A Mascot	Qvality PEP	Qvality q-value
	High	DKSDYSGQVNLGYSGITAPK		1	3	1	AVG74409.1	2	2100.02	High	0.001032	2.13e-05	67	2.5439e-05	0.000245541
	High	FGAVYENR		1	3	1	AVG74409.1	1	955.463	High	0.001032	0.0005099	38	0.000600982	0.000245541
	High	NATGVGAMPTIQIR		1	3	1	AVG74409.1	0	1428.76	High	0.001288	0.002943	30	0.00345854	0.000851878
	High	SLGNNLLYNTYVR		1	3	1	AVG74409.1	0	1526.8	High	0.001032	0.0002191	64	0.00025935	0.000245541
	High	TGDPSFIK		1	3	1	AVG74409.1	1	864.446	High	0.001288	0.01635	37	0.0191556	0.000851878
	High	VTGSLQINNIFNMK		1	3	1	AVG74409.1	0	1578.83	High	0.001032	0.0007349	23	0.000869048	0.000245541
	High	VTSHGPLTDLNGDVLK		1	3	1	AVG74409.1	2	1665.88	High	0.001032	0.0002411	27	0.000285874	0.000245541
	High	YYFTGIGSSPAGLQPGPGR		1	3	1	AVG74409.1	0	1924.96	High	0.001032	0.0004196	49	0.0004972	0.000245541
High	Master Protein	QDY56720.1	type IV secretion system oncogenic effector CagA	0	25.775	8	9	9	9	1184	131.9	9	266	9	1
	Confidence	Sequence	Modifications	# Protein Groups	# Proteins	# PSMs	Master Protein Accessions	# Missed Cleavages	Theo. MH+ [Da]	Confidence (by Search Engine): A Mascot	Percolator q-Value (by Search Engine): A Mascot	Percolator PEP (by Search Engine): A Mascot	Ions Score (by Search Engine): A Mascot	Qvality PEP	Qvality q-value
	High	DLGINPEWISK		1	1	1	QDY56720.1	1	1271.66	High	0.001032	3.905e-05	61	4.6578e-05	0.000245541
	High	DPSQINTQK		1	1	1	QDY56720.1	0	1030.52	High	0.001032	0.000183	48	0.000216762	0.000245541
	High	GQLAQQAQK		1	1	1	QDY56720.1	0	971.527	High	0.001288	0.01477	39	0.0173222	0.000851878
	High	LDNYAINSHTR		1	1	1	QDY56720.1	1	1303.64	High	0.001288	0.003959	40	0.00464966	0.000851878
	High	IFAIINEEASK		1	1	1	QDY56720.1	2	1234.67	High	0.001032	0.0005801	66	0.00068661	0.000245541
	High	NSELYQSVK		1	1	1	QDY56720.1	1	1067.54	High	0.008	0.06326	20	0.0734789	0.0082542
	High	NVMNLYVESAK	1xOxidation [M3]	1	1	1	QDY56720.1	1	1283.63	High	0.001032	0.001036	53	0.00122476	0.000245541
	High	QALAGIIIR		1	1	1	QDY56720.1	0	954.609	High	0.001288	0.009313	39	0.0109328	0.000851878
	High	VDFMEFLAQNNAK	1xOxidation [M4]	1	1	1	QDY56720.1	2	1542.73	High	0.001032	0.0001134	50	0.000134578	0.000245541
High	Master Protein	AVG73958.1	acetate--CoA ligase	0	25.56	10	6	7	6	662	74.9	6.29	263	6	1
	Confidence	Sequence	Modifications	# Protein Groups	# Proteins	# PSMs	Master Protein Accessions	# Missed Cleavages	Theo. MH+ [Da]	Confidence (by Search Engine): A Mascot	Percolator q-Value (by Search Engine): A Mascot	Percolator PEP (by Search Engine): A Mascot	Ions Score (by Search Engine): A Mascot	Qvality PEP	Qvality q-value
	High	LDNVMYVPGLPK		1	3	1	AVG73958.1	1	1345.72	High	0.001288	0.005526	44	0.00647575	0.000851878
	High	LDNVMYVPGLPK	1xOxidation [M5]	1	3	1	AVG73958.1	1	1361.71	High	0.001288	0.003101	44	0.00363967	0.000851878
	High	IGTAEVESAISK		1	3	1	AVG73958.1	2	1204.64	High	0.001032	5.555e-05	64	6.60016e-05	0.000245541
	High	LVITADGTFR		1	3	1	AVG73958.1	1	1092.6	High	0.001032	2.033e-05	56	2.42921e-05	0.000245541
	High	TDDIVNVSGHR		1	3	1	AVG73958.1	2	1212.6	High	0.001032	0.0001091	39	0.000129171	0.000245541
	High	VLNSDNAPFFK		1	3	1	AVG73958.1	1	1251.64	High	0.001032	2.1e-05	65	2.50508e-05	0.000245541
	High	YIDSYFSQIK		1	3	1	AVG73958.1	1	1263.63	High	0.001032	0.0006211	44	0.000733893	0.000245541
High	Master Protein	QDY55647.1	TolC family protein	0	25.328	16	7	7	7	510	57	9.1	299	7	1
	Confidence	Sequence	Modifications	# Protein Groups	# Proteins	# PSMs	Master Protein Accessions	# Missed Cleavages	Theo. MH+ [Da]	Confidence (by Search Engine): A Mascot	Percolator q-Value (by Search Engine): A Mascot	Percolator PEP (by Search Engine): A Mascot	Ions Score (by Search Engine): A Mascot	Qvality PEP	Qvality q-value
	High	LAELQANSEQIQAK		1	1	1	QDY55647.1	2	1542.81	High	0.001032	1.979e-07	82	2.38505e-07	0.000245541
	High	LQEQAFLQGLSTNAQVIDAR		1	1	1	QDY55647.1	2	2202.15	High	0.001032	1.023e-05	68	1.22226e-05	0.000245541
	High	MPILSPTGR	1xOxidation [M1]	1	1	1	QDY55647.1	0	987.529	High	0.001288	0.003474	32	0.00407213	0.000851878
	High	NTLSSIIVEQK		1	1	1	QDY55647.1	1	1231.69	High	0.001288	0.002888	72	0.00338863	0.000851878
	High	SLLSSVELAK		1	1	1	QDY55647.1	1	1046.61	High	0.001032	0.001152	37	0.00135681	0.000245541
	High	VETLGAQVAYDK		1	1	1	QDY55647.1	2	1293.67	High	0.001032	4.529e-05	85	5.37665e-05	0.000245541
	High	VGQIAR		1	1	1	QDY55647.1	0	643.389	High	0.005836	0.04429	35	0.0516382	0.00586388
High	Master Protein	QDY56010.1	mechanosensitive ion channel family protein	0	25.188	16	9	9	9	623	71.4	8.4	316	9	1
	Confidence	Sequence	Modifications	# Protein Groups	# Proteins	# PSMs	Master Protein Accessions	# Missed Cleavages	Theo. MH+ [Da]	Confidence (by Search Engine): A Mascot	Percolator q-Value (by Search Engine): A Mascot	Percolator PEP (by Search Engine): A Mascot	Ions Score (by Search Engine): A Mascot	Qvality PEP	Qvality q-value
	High	DVESISDSFLLR		1	2	1	QDY56010.1	2	1380.7	High	0.001032	0.0001572	65	0.000185869	0.000245541
	High	GDNFYTFMK		1	2	1	QDY56010.1	1	1122.49	High	0.001288	0.007523	38	0.00883266	0.000851878
	High	IANGADSALQNVSDYR		1	2	1	QDY56010.1	2	1693.81	High	0.001032	2.16e-07	108	2.6022e-07	0.000245541
	High	IGIDINQNLK		1	2	1	QDY56010.1	1	1127.64	High	0.001032	0.001285	57	0.00151078	0.000245541
	High	LNTYTEVLR		1	2	1	QDY56010.1	1	1108.6	High	0.001288	0.003999	42	0.00469732	0.000851878
	High	LYTFPK		1	2	1	QDY56010.1	0	768.429	High	0.009583	0.07875	22	0.0914644	0.00998999
	High	NLIMEVNMDFVLNK	2xOxidation [M4; M8]	1	2	1	QDY56010.1	2	1711.84	High	0.008	0.05927	31	0.069109	0.0082542
	High	SAEISLYNTQK		1	2	1	QDY56010.1	1	1253.64	High	0.001032	0.001497	60	0.00176146	0.000245541
	High	SSIDIFSEQK		1	2	1	QDY56010.1	2	1153.57	High	0.001288	0.007078	41	0.00830986	0.000851878
High	Master Protein	QDY56213.1	outer membrane protein	0	25.187	22	7	7	7	483	52.7	9.31	344	7	1
	Confidence	Sequence	Modifications	# Protein Groups	# Proteins	# PSMs	Master Protein Accessions	# Missed Cleavages	Theo. MH+ [Da]	Confidence (by Search Engine): A Mascot	Percolator q-Value (by Search Engine): A Mascot	Percolator PEP (by Search Engine): A Mascot	Ions Score (by Search Engine): A Mascot	Qvality PEP	Qvality q-value
	High	ENDGVFMSVGYQIGEAVQQVK	1xOxidation [M7]	1	1	1	QDY56213.1	2	2314.1	High	0.001032	0.000397	32	0.000469951	0.000245541
	High	GDNLATIYNTLQK		1	1	1	QDY56213.1	1	1450.75	High	0.001032	0.0007472	33	0.000882505	0.000245541
	High	INAISQLLQNTLENK		1	1	1	QDY56213.1	1	1698.94	High	0.001032	3.399e-05	93	4.0558e-05	0.000245541
	High	IPTINTNYYSFMGAK	1xOxidation [M12]	1	1	1	QDY56213.1	0	1735.84	High	0.001032	0.001092	63	0.0012891	0.000245541
	High	ITNSAYSAK		1	1	1	QDY56213.1	0	954.489	High	0.003018	0.02048	34	0.0239971	0.00275865
	High	NLNQVSSVINDTISYLK		1	1	1	QDY56213.1	1	1908.01	High	0.001032	0.0002164	72	0.000256705	0.000245541
	High	VSNAYENLNNLLTR		1	1	1	QDY56213.1	1	1620.83	High	0.001032	1.331e-06	118	1.59732e-06	0.000245541
High	Master Protein	QDY55668.1	outer membrane protein	0	25.035	35	7	8	7	248	28	9.51	199	7	1
	Confidence	Sequence	Modifications	# Protein Groups	# Proteins	# PSMs	Master Protein Accessions	# Missed Cleavages	Theo. MH+ [Da]	Confidence (by Search Engine): A Mascot	Percolator q-Value (by Search Engine): A Mascot	Percolator PEP (by Search Engine): A Mascot	Ions Score (by Search Engine): A Mascot	Qvality PEP	Qvality q-value
	High	EESAAFVGVNYQVSMIQNQTK	1xOxidation [M15]	1	1	1	QDY55668.1	1	2359.12	High	0.001032	1.718e-05	40	2.05118e-05	0.000245541
	High	EIANYAK		1	1	1	QDY55668.1	0	808.42	High	0.002514	0.01721	24	0.0201419	0.00219247
	High	FPPYAGAGFEVGYK		1	1	2	QDY55668.1	1	1502.73	High	0.001032	1.968e-05	64	2.3436e-05	0.000245541
	High	GYTLQADVR		1	1	1	QDY55668.1	1	1022.53	High	0.001032	8.443e-05	45	0.000100483	0.000245541
	High	HNSLELGIK		1	1	1	QDY55668.1	1	1010.56	High	0.001288	0.004807	40	0.00564356	0.000851878
	High	MVNDNGLQKPLIK	1xOxidation [M1]	1	1	1	QDY55668.1	2	1485.81	High	0.001288	0.002518	36	0.00296728	0.000851878
	High	VPTITHQLFSLTNEK		1	1	1	QDY55668.1	1	1727.93	High	0.001032	1.551e-05	31	1.85132e-05	0.000245541
High	Master Protein	QDY55919.1	chromosome partitioning protein ParB	0	24.951	32	10	10	10	290	33.4	7.14	242	10	1
	Confidence	Sequence	Modifications	# Protein Groups	# Proteins	# PSMs	Master Protein Accessions	# Missed Cleavages	Theo. MH+ [Da]	Confidence (by Search Engine): A Mascot	Percolator q-Value (by Search Engine): A Mascot	Percolator PEP (by Search Engine): A Mascot	Ions Score (by Search Engine): A Mascot	Qvality PEP	Qvality q-value
	High	AHVANIMR		1	1	1	QDY55919.1	0	911.488	High	0.001288	0.0166	34	0.0194465	0.000851878
	High	EDLNPLELAR		1	1	1	QDY55919.1	2	1169.62	High	0.001032	0.001796	59	0.00211763	0.000245541
	High	EHGLLQPVLVVSENGR		1	1	1	QDY55919.1	1	1746.95	High	0.001032	7.271e-05	48	8.61608e-05	0.000245541
	High	EVALIENIQR		1	1	1	QDY55919.1	1	1184.66	High	0.001032	8.924e-05	51	0.000105767	0.000245541
	High	LLTLSSK		1	1	1	QDY55919.1	0	761.477	High	0.005119	0.02994	30	0.0349697	0.00505892
	High	INANFENKK		1	1	1	QDY55919.1	2	1077.57	High	0.00472	0.02592	32	0.0303094	0.00505892
	High	LNQSLWDHYK		1	1	1	QDY55919.1	1	1303.64	High	0.001032	0.0003601	28	0.000426354	0.000245541
	High	QTEDLAR		1	1	1	QDY55919.1	2	832.416	High	0.005467	0.03578	28	0.0417127	0.00545283
	High	VQNALLEEK		1	1	1	QDY55919.1	2	1043.57	High	0.001032	0.001568	57	0.00184447	0.000245541
	High	YHLIAGER		1	1	1	QDY55919.1	1	958.51	High	0.005467	0.03695	27	0.0431604	0.00545283
	Confidence	Sequence	Modifications	# Protein Groups	# Proteins	# PSMs	Master Protein Accessions	# Missed Cleavages	Theo. MH+ [Da]	Confidence (by Search Engine): A Mascot	Percolator q-Value (by Search Engine): A Mascot	Percolator PEP (by Search Engine): A Mascot	Ions Score (by Search Engine): A Mascot	Qvality PEP	Qvality q-value
	High	DAEEWFFTK		1	3	1	P02533	2	1172.53	High	0.001032	0.0001036	65	0.000122717	0.000245541
	High	EVATNSELVQSGK		1	4	1	P02533	1	1361.69	High	0.001032	0.0006886	77	0.000813066	0.000245541
	High	LASYLDK		4	17	1	P02533; P13645; P35527; P08779	1	809.44	High	0.007677	0.05357	34	0.0625535	0.00788289
	High	LASYLDKVR		3	14	2	P02533; P13645; P08779	2	1064.61	High	0.001288	0.007145	39	0.00839481	0.000851878
	High	LEQEIATYR		2	19	1	P02533; P08779	2	1122.58	High	0.001288	0.005341	38	0.00628085	0.000851878
	High	ILNEMR		2	7	1	P02533; P08779	1	775.413	High	0.005467	0.03352	36	0.039146	0.00545283
	High	ILTATVDNANVLLQIDNAR		1	2	1	P02533	2	2054.12	High	0.001032	0.001891	41	0.00222873	0.000245541
	High	TIEDLR		2	5	1	P02533; P08779	2	746.404	High	0.007231	0.05217	34	0.0607892	0.00739829
	High	VLDELTLAR		2	10	1	P02533; P08779	2	1029.59	High	0.001032	9.027e-06	70	1.08078e-05	0.000245541
High	Master Protein	QDY56609.1	outer membrane protein HorF	0	23.831	21	4	7	4	270	30.4	9.03	237	4	1
	Confidence	Sequence	Modifications	# Protein Groups	# Proteins	# PSMs	Master Protein Accessions	# Missed Cleavages	Theo. MH+ [Da]	Confidence (by Search Engine): A Mascot	Percolator q-Value (by Search Engine): A Mascot	Percolator PEP (by Search Engine): A Mascot	Ions Score (by Search Engine): A Mascot	Qvality PEP	Qvality q-value
	High	GEQNAWYLGISYQVGQASQSVK		1	1	2	QDY56609.1	1	2413.18	High	0.001032	0.000485	16	0.0005739	0.000245541
	High	QYSLYVGYR		1	1	1	QDY56609.1	0	1148.57	High	0.001032	0.001477	32	0.00174353	0.000245541
	High	SSEFNYPK		1	1	1	QDY56609.1	1	971.447	High	0.001288	0.01079	50	0.0126642	0.000851878
	High	TDYLAVMQGLGLTVGYK		1	1	2	QDY56609.1	1	1828.95	High	0.001032	2.195e-06	96	2.63969e-06	0.000245541
	High	TDYLAVMQGLGLTVGYK	1xOxidation [M7]	1	1	1	QDY56609.1	1	1844.95	High	0.001032	2.553e-05	67	3.04379e-05	0.000245541
High	Master Protein	QDY55938.1	gamma-glutamyltransferase	0	23.738	16	8	8	8	567	61	9.28	250	8	1
	Confidence	Sequence	Modifications	# Protein Groups	# Proteins	# PSMs	Master Protein Accessions	# Missed Cleavages	Theo. MH+ [Da]	Confidence (by Search Engine): A Mascot	Percolator q-Value (by Search Engine): A Mascot	Percolator PEP (by Search Engine): A Mascot	Ions Score (by Search Engine): A Mascot	Qvality PEP	Qvality q-value
	High	EDLASYNVK		1	1	1	QDY55938.1	1	1038.51	High	0.005119	0.03036	21	0.0354893	0.00505892
	High	GFYQGQVADLIEK		1	1	1	QDY55938.1	2	1467.75	High	0.001032	1.924e-05	77	2.29603e-05	0.000245541
	High	GSVFYGSTDPR		1	1	1	QDY55938.1	1	1185.55	High	0.001032	0.00091	56	0.0010721	0.000245541
	High	KPVVGSYR		1	1	1	QDY55938.1	1	905.52	High	0.005467	0.03248	27	0.037827	0.00545283
	High	LAENGYAISQR		1	1	1	QDY55938.1	1	1221.62	High	0.001032	3.566e-06	74	4.27375e-06	0.000245541
	High	LSQLIDPAIK		1	1	1	QDY55938.1	1	1097.66	High	0.001032	0.0005414	50	0.00063909	0.000245541
	High	MGYQIVTKPVMGDVNAIQVLPK	2xOxidation [M1; M11]	1	1	1	QDY55938.1	2	2433.29	High	0.001032	0.001115	38	0.00131577	0.000245541
	High	TLNQIK		1	1	1	QDY55938.1	0	716.43	High	0.006771	0.04919	37	0.057399	0.00690437
High	Master Protein	EEC25265.1	hypothetical protein HPB128_21g27	0	23.397	13	6	7	6	510	56	9.2	234	6	1
	Confidence	Sequence	Modifications	# Protein Groups	# Proteins	# PSMs	Master Protein Accessions	# Missed Cleavages	Theo. MH+ [Da]	Confidence (by Search Engine): A Mascot	Percolator q-Value (by Search Engine): A Mascot	Percolator PEP (by Search Engine): A Mascot	Ions Score (by Search Engine): A Mascot	Qvality PEP	Qvality q-value
	High	DYQSASMNGFGAK		1	2	1	EEC25265.1	0	1375.59	High	0.001032	0.0003024	52	0.000358181	0.000245541
	High	DYQSASMNGFGAK	1xOxidation [M7]	1	2	1	EEC25265.1	0	1391.59	High	0.001032	0.0006048	53	0.000715334	0.000245541
	High	ETLGLGSFIEK		1	2	1	EEC25265.1	1	1193.64	High	0.001032	0.0001532	46	0.000181166	0.000245541
	High	LDQGIEFGVK		1	2	1	EEC25265.1	2	1105.59	High	0.001032	3.613e-05	60	4.29105e-05	0.000245541
	High	ILLSESLK		1	2	1	EEC25265.1	1	902.556	High	0.005119	0.02684	35	0.0313765	0.00505892
	High	ISYIPNLFSLK		1	2	1	EEC25265.1	0	1294.74	High	0.001032	0.002187	44	0.00257172	0.000245541
	High	NPGFTQAQELK		1	2	1	EEC25265.1	1	1232.63	High	0.001032	6.752e-05	53	8.01946e-05	0.000245541
High	Master Protein	QDY56189.1	phosphate acetyltransferase PlsX	0	22.143	19	6	8	6	338	36.4	7.08	129	6	1
	Confidence	Sequence	Modifications	# Protein Groups	# Proteins	# PSMs	Master Protein Accessions	# Missed Cleavages	Theo. MH+ [Da]	Confidence (by Search Engine): A Mascot	Percolator q-Value (by Search Engine): A Mascot	Percolator PEP (by Search Engine): A Mascot	Ions Score (by Search Engine): A Mascot	Qvality PEP	Qvality q-value
	High	ESSIYLGMDILK		1	2	1	QDY56189.1	1	1368.71	High	0.001288	0.008798	11	0.0102868	0.000851878
	High	ESSIYLGMDILK	1xOxidation [M8]	1	2	1	QDY56189.1	1	1384.7	High	0.001288	0.004461	33	0.00522818	0.000851878
	High	NAFGILK		1	2	1	QDY56189.1	0	762.451	High	0.001288	0.01087	32	0.0127285	0.000851878
	High	SFSAVLVGDKDK		1	2	2	QDY56189.1	2	1265.67	High	0.001032	1.043e-05	55	1.24758e-05	0.000245541
	High	SVLHYDSPK		1	2	1	QDY56189.1	1	1045.53	High	0.005119	0.02911	16	0.0339525	0.00505892
	High	SVIISHGK		1	2	1	QDY56189.1	0	840.494	High	0.001288	0.003731	27	0.00437361	0.000851878
	High	TDYAEYGGAPLLGVNK		1	2	1	QDY56189.1	2	1667.83	High	0.001032	1.257e-05	54	1.50041e-05	0.000245541
High	Master Protein	QDW68008.1	50S ribosomal protein L25/general stress protein Ctc	0	21.94	40	7	7	7	178	19.9	9.39	235	7	1
	Confidence	Sequence	Modifications	# Protein Groups	# Proteins	# PSMs	Master Protein Accessions	# Missed Cleavages	Theo. MH+ [Da]	Confidence (by Search Engine): A Mascot	Percolator q-Value (by Search Engine): A Mascot	Percolator PEP (by Search Engine): A Mascot	Ions Score (by Search Engine): A Mascot	Qvality PEP	Qvality q-value
	High	DGYLIANVYGK		1	2	1	QDW68008.1	0	1212.63	High	0.001032	0.0003907	74	0.000462782	0.000245541
	High	FKVPVK		1	2	1	QDW68008.1	1	717.466	High	0.008	0.06184	32	0.072108	0.0082542
	High	GIENVNGAFK		1	2	1	QDW68008.1	1	1048.54	High	0.001032	6.997e-05	59	8.31242e-05	0.000245541
	High	HQGTPVGLK		1	2	1	QDW68008.1	0	936.526	High	0.001288	0.002932	26	0.00344093	0.000851878
	High	MLEGVIR		1	2	1	QDW68008.1	1	817.46	High	0.001032	0.002209	41	0.00259814	0.000245541
	High	NPVTNELIHVDLLAVTK		1	2	1	QDW68008.1	2	1876.05	High	0.001032	0.0002358	31	0.000278642	0.000245541
	High	TFEVVVQEYQK		1	2	1	QDW68008.1	2	1369.7	High	0.001032	4.449e-05	84	5.2946e-05	0.000245541
High	Master Protein	QDY55761.1	50S ribosomal protein L6	0	21.611	39	6	7	6	178	19.5	9.83	234	6	1
	Confidence	Sequence	Modifications	# Protein Groups	# Proteins	# PSMs	Master Protein Accessions	# Missed Cleavages	Theo. MH+ [Da]	Confidence (by Search Engine): A Mascot	Percolator q-Value (by Search Engine): A Mascot	Percolator PEP (by Search Engine): A Mascot	Ions Score (by Search Engine): A Mascot	Qvality PEP	Qvality q-value
	High	IIEIPSSVQASVEGSK		1	1	1	QDY55761.1	2	1643.89	High	0.001032	2.284e-07	97	2.75314e-07	0.000245541
	High	TLDLSLGFSHPVK		1	1	1	QDY55761.1	1	1413.77	High	0.001032	0.001853	36	0.00218361	0.000245541
	High	TLEVNGVGYK		1	1	1	QDY55761.1	1	1079.57	High	0.001288	0.00264	50	0.00310687	0.000851878
	High	VGQVAAEIR		1	1	1	QDY55761.1	1	942.537	High	0.001032	0.0008389	68	0.000987758	0.000245541
	High	YPIPAGIEMVVEK		1	1	1	QDY55761.1	2	1445.77	High	0.001288	0.004465	33	0.0052549	0.000851878
	High	YPIPAGIEMVVEK	1xOxidation [M9]	1	1	1	QDY55761.1	2	1461.77	High	0.001288	0.00665	18	0.00777814	0.000851878
	High	YSNEVIIR		1	1	1	QDY55761.1	1	993.536	High	0.001288	0.0088	46	0.0102868	0.000851878
High	Master Protein	QDY55867.1	30S ribosomal protein S7	0	21.35	39	8	9	8	155	18	10.24	177	8	1
	Confidence	Sequence	Modifications	# Protein Groups	# Proteins	# PSMs	Master Protein Accessions	# Missed Cleavages	Theo. MH+ [Da]	Confidence (by Search Engine): A Mascot	Percolator q-Value (by Search Engine): A Mascot	Percolator PEP (by Search Engine): A Mascot	Ions Score (by Search Engine): A Mascot	Qvality PEP	Qvality q-value
	High	AFAHYR		1	1	1	QDY55867.1	0	764.384	High	0.001032	0.002431	32	0.00286304	0.000851878
	High	EVLGDPVYGNK		1	1	1	QDY55867.1	1	1190.61	High	0.001288	0.006451	41	0.00758275	0.000851878
	High	GIEVFEK		1	1	1	QDY55867.1	2	821.44	High	0.001032	0.002288	39	0.00269277	0.000245541
	High	QQSLSIR		1	1	1	QDY55867.1	0	831.468	High	0.007677	0.05543	33	0.0646717	0.00788289
	High	RVGGATYQVPVEVR		1	1	1	QDY55867.1	2	1530.84	High	0.001032	0.0009308	24	0.0010999	0.000245541
	High	VGGATYQVPVEVR		1	1	1	QDY55867.1	1	1374.74	High	0.001032	0.0004961	53	0.000585783	0.000245541
	High	VRPLVEVR		1	1	2	QDY55867.1	2	967.605	High	0.001032	0.002176	40	0.00255861	0.000245541
	High	WILEATR		1	1	1	QDY55867.1	1	888.494	High	0.001923	0.01692	37	0.0197416	0.00154325
High	Master Protein	QDY55769.1	30S ribosomal protein S13	0	20.872	39	5	7	5	120	13.6	10.23	209	5	1
	Confidence	Sequence	Modifications	# Protein Groups	# Proteins	# PSMs	Master Protein Accessions	# Missed Cleavages	Theo. MH+ [Da]	Confidence (by Search Engine): A Mascot	Percolator q-Value (by Search Engine): A Mascot	Percolator PEP (by Search Engine): A Mascot	Ions Score (by Search Engine): A Mascot	Qvality PEP	Qvality q-value
	High	EILEAVGISFDK		1	1	1	QDY55769.1	2	1320.7	High	0.001032	0.002365	48	0.00277661	0.000245541
	High	IAGVDLPK		1	1	1	QDY55769.1	1	812.488	High	0.001288	0.01244	33	0.0145915	0.000851878
	High	IQQSYLVEGDLR		1	1	1	QDY55769.1	2	1420.74	High	0.001032	6.606e-07	80	7.95496e-07	0.000245541
	High	SLMDLGNYR		1	1	1	QDY55769.1	1	1068.51	High	0.001032	0.0002089	60	0.000247659	0.000245541
	High	SLMDLGNYR	1xOxidation [M3]	1	1	1	QDY55769.1	1	1084.51	High	0.001032	0.0002329	46	0.0002758	0.000245541
	High	VQMDIK		1	1	1	QDY55769.1	1	733.391	High	0.00472	0.02513	24	0.0294226	0.00461684
	High	VQMDIK	1xOxidation [M3]	1	1	1	QDY55769.1	1	749.386	High	0.007677	0.05654	32	0.0659119	0.0082542
High	Master Protein	QDY55751.1	50S ribosomal protein L22	0	20.821	34	3	5	3	122	13.1	11.08	205	3	1
	Confidence	Sequence	Modifications	# Protein Groups	# Proteins	# PSMs	Master Protein Accessions	# Missed Cleavages	Theo. MH+ [Da]	Confidence (by Search Engine): A Mascot	Percolator q-Value (by Search Engine): A Mascot	Percolator PEP (by Search Engine): A Mascot	Ions Score (by Search Engine): A Mascot	Qvality PEP	Qvality q-value
	High	QIQGMNAELAIASLEFTPNK		1	2	1	QDY55751.1	2	2175.11	High	0.001032	0.001194	28	0.00140631	0.000245541
	High	QIQGMNAELAIASLEFTPNK	1xOxidation [M5]	1	2	2	QDY55751.1	2	2191.11	High	0.001032	1.826e-07	96	2.20854e-07	0.000245541
	High	VDAGPVLR		1	2	1	QDY55751.1	1	826.478	High	0.001288	0.009555	33	0.0112136	0.000851878
	High	VVASAVANGSLDAK		1	2	1	QDY55751.1	1	1301.71	High	0.001032	2.703e-08	97	3.28083e-08	0.000245541
High	Master Protein	QDY55747.1	50S ribosomal protein L4	0	20.218	30	6	8	6	215	24	9.41	174	6	1
	Confidence	Sequence	Modifications	# Protein Groups	# Proteins	# PSMs	Master Protein Accessions	# Missed Cleavages	Theo. MH+ [Da]	Confidence (by Search Engine): A Mascot	Percolator q-Value (by Search Engine): A Mascot	Percolator PEP (by Search Engine): A Mascot	Ions Score (by Search Engine): A Mascot	Qvality PEP	Qvality q-value
	High	AEVSGGGR		1	1	1	QDY55747.1	1	732.363	High	0.006771	0.04967	30	0.0579515	0.00690437
	High	AGSITSPVFVGGGVSHGATNNR		1	1	1	QDY55747.1	0	2085.05	High	0.001288	0.005993	15	0.0070254	0.000851878
	High	AIVLDSHLK		1	1	2	QDY55747.1	1	995.588	High	0.001032	0.0003252	48	0.000384823	0.000245541
	High	EANQMFQALEQR		1	1	1	QDY55747.1	1	1464.69	High	0.001032	0.0001591	58	0.000188749	0.000245541
	High	EANQMFQALEQR	1xOxidation [M5]	1	1	1	QDY55747.1	1	1480.68	High	0.001032	0.0001932	43	0.000229333	0.000245541
	High	GSVELPK		1	1	1	QDY55747.1	1	729.414	High	0.009583	0.08045	35	0.0935942	0.00998999
	High	HYLSSVR		1	1	1	QDY55747.1	0	861.458	High	0.001288	0.003768	27	0.00441846	0.000851878
High	Master Protein	QDY55648.1	hypothetical protein CV725_00200	0	19.91	22	7	7	7	329	36.2	8.91	220	7	1
	Confidence	Sequence	Modifications	# Protein Groups	# Proteins	# PSMs	Master Protein Accessions	# Missed Cleavages	Theo. MH+ [Da]	Confidence (by Search Engine): A Mascot	Percolator q-Value (by Search Engine): A Mascot	Percolator PEP (by Search Engine): A Mascot	Ions Score (by Search Engine): A Mascot	Qvality PEP	Qvality q-value
	High	AEVLQGFLEAR		1	1	1	QDY55648.1	2	1232.66	High	0.001032	0.0001021	79	0.000121466	0.000245541
	High	ESVALGQVNEVESYLK		1	1	1	QDY55648.1	2	1764.9	High	0.001032	0.0001897	68	0.00022468	0.000245541
	High	ISVPEK		1	1	1	QDY55648.1	1	672.393	High	0.005836	0.03968	25	0.0462002	0.00586388
	High	MALGGASSESK	1xOxidation [M1]	1	1	1	QDY55648.1	1	1053.49	High	0.001288	0.01173	37	0.0137325	0.000851878
	High	VQDLYDNGVASLQK		1	1	1	QDY55648.1	2	1549.79	High	0.001032	1.938e-05	68	2.30783e-05	0.000245541
	High	YLNEFK		1	1	1	QDY55648.1	1	813.414	High	0.009583	0.08031	15	0.0931647	0.00998999
	High	YNESAAYQK		1	1	1	QDY55648.1	1	1073.49	High	0.001032	0.0008773	36	0.00103435	0.000245541
High	Master Protein	QDY55903.1	outer membrane protein	0	19.839	11	7	7	7	694	76.4	8.87	197	7	1
	Confidence	Sequence	Modifications	# Protein Groups	# Proteins	# PSMs	Master Protein Accessions	# Missed Cleavages	Theo. MH+ [Da]	Confidence (by Search Engine): A Mascot	Percolator q-Value (by Search Engine): A Mascot	Percolator PEP (by Search Engine): A Mascot	Ions Score (by Search Engine): A Mascot	Qvality PEP	Qvality q-value
	High	AVIGGVIDEMQTK		1	2	1	QDY55903.1	2	1360.71	High	0.001032	1.676e-05	52	1.99928e-05	0.000245541
	High	FSQGIEFGLK		1	2	1	QDY55903.1	1	1125.59	High	0.001032	0.00117	55	0.00137781	0.000245541
	High	ILANPYSPTAK		1	2	1	QDY55903.1	0	1174.65	High	0.001288	0.003205	43	0.00377206	0.000851878
	High	LTQLIGETLIR		1	2	1	QDY55903.1	1	1256.76	High	0.001288	0.00415	42	0.00486802	0.000851878
	High	NDNTTQAPLK		1	2	1	QDY55903.1	1	1101.55	High	0.001032	0.0005367	55	0.000632575	0.000245541
	High	NPENLSNAK		1	2	1	QDY55903.1	1	986.49	High	0.005467	0.03459	14	0.0403114	0.00545283
	High	VNQVYQMGFAR	1xOxidation [M7]	1	2	1	QDY55903.1	0	1328.64	High	0.001288	0.002989	41	0.00351192	0.000851878
High	Master Protein	QDY56732.1	type I glutamate--ammonia ligase	0	19.807	16	6	6	6	481	54.3	6.13	219	6	1
	Confidence	Sequence	Modifications	# Protein Groups	# Proteins	# PSMs	Master Protein Accessions	# Missed Cleavages	Theo. MH+ [Da]	Confidence (by Search Engine): A Mascot	Percolator q-Value (by Search Engine): A Mascot	Percolator PEP (by Search Engine): A Mascot	Ions Score (by Search Engine): A Mascot	Qvality PEP	Qvality q-value
	High	EGQVFSEEFIQAYQSLK		1	2	1	QDY56732.1	2	2002.98	High	0.001032	0.0008341	63	0.000982713	0.000245541
	High	GLAAFTNASTNSYK		1	2	1	QDY56732.1	0	1444.71	High	0.001032	1.632e-06	88	1.96082e-06	0.000245541
	High	LIPGYEAPSILTYSANNR		1	2	1	QDY56732.1	1	1979.02	High	0.001032	0.0005864	41	0.000693681	0.000245541
	High	IPYGISK		1	2	1	QDY56732.1	0	777.451	High	0.00472	0.02559	32	0.0298628	0.00461684
	High	NNENLFSGETYK		1	2	1	QDY56732.1	2	1415.64	High	0.001032	1.346e-05	65	1.6038e-05	0.000245541
	High	TATFMPK		1	2	1	QDY56732.1	0	795.407	High	0.007677	0.05668	16	0.0659119	0.0082542
High	Master Protein	QDY56409.1	outer membrane beta-barrel protein	0	19.322	38	6	8	6	186	20.9	9.13	220	6	1
	Confidence	Sequence	Modifications	# Protein Groups	# Proteins	# PSMs	Master Protein Accessions	# Missed Cleavages	Theo. MH+ [Da]	Confidence (by Search Engine): A Mascot	Percolator q-Value (by Search Engine): A Mascot	Percolator PEP (by Search Engine): A Mascot	Ions Score (by Search Engine): A Mascot	Qvality PEP	Qvality q-value
	High	FPMVNQGSK		1	1	1	QDY56409.1	0	1007.5	High	0.001288	0.002888	41	0.00338863	0.000851878
	High	FPMVNQGSK	1xOxidation [M3]	1	1	1	QDY56409.1	0	1023.49	High	0.001288	0.01497	47	0.0174976	0.000851878
	High	HGNDLYGLNFK		1	1	2	QDY56409.1	1	1277.63	High	0.001032	4.421e-05	71	5.26753e-05	0.000245541
	High	LGFVGFANK		1	1	1	QDY56409.1	0	952.525	High	0.001288	0.003092	42	0.00363967	0.000851878
	High	SAFEAGVK		1	1	1	QDY56409.1	1	808.42	High	0.006306	0.04816	27	0.0560391	0.00637905
	High	TNLLTYGGGGDLIVNLIPLDK		1	1	1	QDY56409.1	2	2186.21	High	0.005836	0.04565	9	0.053153	0.00586388
	High	YGPYNSNYSDWR		1	1	1	QDY56409.1	1	1521.64	High	0.001032	0.0005154	65	0.000610291	0.000245541
High	Master Protein	QDY56824.1	hypothetical protein CV725_06850	0	19.279	12	6	6	6	668	73.8	8.1	201	6	1
	Confidence	Sequence	Modifications	# Protein Groups	# Proteins	# PSMs	Master Protein Accessions	# Missed Cleavages	Theo. MH+ [Da]	Confidence (by Search Engine): A Mascot	Percolator q-Value (by Search Engine): A Mascot	Percolator PEP (by Search Engine): A Mascot	Ions Score (by Search Engine): A Mascot	Qvality PEP	Qvality q-value
	High	AANLFTNAEAISK		1	1	1	QDY56824.1	1	1349.71	High	0.001032	0.0002367	57	0.000280073	0.000245541
	High	GSGNLDVATGLNYR		1	1	1	QDY56824.1	1	1436.71	High	0.001032	6.192e-05	52	7.35025e-05	0.000245541
	High	IEATSTSISDTNTQR		1	1	1	QDY56824.1	2	1623.78	High	0.001032	0.001715	51	0.00202236	0.000245541
	High	IVLPGEAFDSLK		1	1	1	QDY56824.1	2	1288.71	High	0.005836	0.03998	21	0.0466506	0.00586388
	High	NTYATYNYLPTDTILK		1	1	1	QDY56824.1	1	1890.95	High	0.001032	7.355e-05	41	8.74959e-05	0.000245541
	High	YSVGISIPLIQK		1	1	1	QDY56824.1	0	1317.78	High	0.001032	0.000711	56	0.000838441	0.000245541
High	Master Protein	QDY55760.1	30S ribosomal protein S8	0	19.26	40	5	6	5	131	15.2	9.77	305	5	1
	Confidence	Sequence	Modifications	# Protein Groups	# Proteins	# PSMs	Master Protein Accessions	# Missed Cleavages	Theo. MH+ [Da]	Confidence (by Search Engine): A Mascot	Percolator q-Value (by Search Engine): A Mascot	Percolator PEP (by Search Engine): A Mascot	Ions Score (by Search Engine): A Mascot	Qvality PEP	Qvality q-value
	High	GFIKDFNVK		1	1	1	QDY55760.1	1	1067.59	High	0.003018	0.01925	21	0.0224883	0.00275865
	High	LEFTQLYYAK		1	1	1	QDY55760.1	1	1275.66	High	0.001288	0.002709	47	0.00318722	0.000851878
	High	IVVSILEIFK		1	1	1	QDY55760.1	1	1160.73	High	0.001288	0.003439	51	0.00405141	0.000851878
	High	MVNDIIADSLTR		1	1	1	QDY55760.1	2	1347.69	High	0.001032	0.0001666	87	0.000197659	0.000245541
	High	MVNDIIADSLTR	1xOxidation [M1]	1	1	1	QDY55760.1	2	1363.69	High	0.001032	7.689e-06	98	9.1728e-06	0.000245541
	High	QSVYVQLAYDEK		1	1	1	QDY55760.1	2	1442.72	High	0.001032	0.0002391	88	0.000282959	0.000245541
High	Master Protein	QDY56181.1	fumarate reductase flavoprotein subunit	0	19.169	7	5	6	5	714	80.1	7.21	214	5	1
	Confidence	Sequence	Modifications	# Protein Groups	# Proteins	# PSMs	Master Protein Accessions	# Missed Cleavages	Theo. MH+ [Da]	Confidence (by Search Engine): A Mascot	Percolator q-Value (by Search Engine): A Mascot	Percolator PEP (by Search Engine): A Mascot	Ions Score (by Search Engine): A Mascot	Qvality PEP	Qvality q-value
	High	DLITGEISAYVSK		1	1	1	QDY56181.1	1	1395.74	High	0.001032	3.551e-08	106	4.30496e-08	0.000245541
	High	GLNTIVLSLVPVR		1	1	1	QDY56181.1	0	1380.86	High	0.001032	0.0001374	55	0.00016268	0.000245541
	High	GTLLATGGYGR		1	1	1	QDY56181.1	0	1065.57	High	0.001032	0.001222	54	0.00144276	0.000245541
	High	MFVTTAPK		1	1	1	QDY56181.1	0	894.475	High	0.003619	0.02306	34	0.0269091	0.00340335
	High	MFVTTAPK	1xOxidation [M1]	1	1	1	QDY56181.1	0	910.47	High	0.001288	0.009508	42	0.0111569	0.000851878
	High	TILELEK		1	1	1	QDY56181.1	2	845.498	High	0.007231	0.05181	23	0.0604997	0.00739829
High	Master Protein	QDY55770.1	30S ribosomal protein S11	0	19.024	26	4	5	4	131	14	10.33	182	4	1
	Confidence	Sequence	Modifications	# Protein Groups	# Proteins	# PSMs	Master Protein Accessions	# Missed Cleavages	Theo. MH+ [Da]	Confidence (by Search Engine): A Mascot	Percolator q-Value (by Search Engine): A Mascot	Percolator PEP (by Search Engine): A Mascot	Ions Score (by Search Engine): A Mascot	Qvality PEP	Qvality q-value
	High	KSTPYAAQQAVESALSK		1	1	1	QDY55770.1	2	1778.93	High	0.001032	2.818e-08	66	3.41817e-08	0.000245541
	High	STPYAAQQAVESALSK		1	1	2	QDY55770.1	1	1650.83	High	0.001032	3.763e-05	76	4.47067e-05	0.000245541
	High	SVGATEGVK		1	1	1	QDY55770.1	1	847.452	High	0.009273	0.06941	34	0.0806979	0.00965082
	High	VQGPGSGR		1	1	1	QDY55770.1	0	757.395	High	0.00472	0.02526	35	0.0295686	0.00461684
High	Master Protein	QDY55673.1	hypothetical protein CV725_00330	0	19.006	29	8	8	8	225	24.9	8.94	164	8	1
	Confidence	Sequence	Modifications	# Protein Groups	# Proteins	# PSMs	Master Protein Accessions	# Missed Cleavages	Theo. MH+ [Da]	Confidence (by Search Engine): A Mascot	Percolator q-Value (by Search Engine): A Mascot	Percolator PEP (by Search Engine): A Mascot	Ions Score (by Search Engine): A Mascot	Qvality PEP	Qvality q-value
	High	AEFALGYDISVK		1	1	1	QDY55673.1	2	1312.68	High	0.001032	0.001784	43	0.00209608	0.000245541
	High	AIEAQSVSPLKK		1	1	1	QDY55673.1	2	1270.74	High	0.008	0.06405	12	0.0745227	0.00879173
	High	EAQSVSPLKK		1	1	1	QDY55673.1	1	1086.62	High	0.005467	0.03536	8	0.0413077	0.00545283
	High	HENISSLENK		1	1	1	QDY55673.1	2	1170.57	High	0.001288	0.003854	45	0.00453259	0.000851878
	High	LISILSADLFNTK		1	1	1	QDY55673.1	1	1434.82	High	0.001032	3.417e-07	80	4.12756e-07	0.000245541
	High	PLTEVR		1	1	1	QDY55673.1	1	714.414	High	0.005467	0.03388	29	0.0395308	0.00545283
	High	QMLPEIR	1xOxidation [M2]	1	1	1	QDY55673.1	1	902.476	High	0.004177	0.02343	30	0.0273132	0.00401079
	High	WIDLPR		1	1	1	QDY55673.1	1	799.446	High	0.004177	0.02334	29	0.0273132	0.00401079
	Confidence	Sequence	Modifications	# Protein Groups	# Proteins	# PSMs	Master Protein Accessions	# Missed Cleavages	Theo. MH+ [Da]	Confidence (by Search Engine): A Mascot	Percolator q-Value (by Search Engine): A Mascot	Percolator PEP (by Search Engine): A Mascot	Ions Score (by Search Engine): A Mascot	Qvality PEP	Qvality q-value
	High	DAETWFLSK		1	1	1	P08779	1	1096.53	High	0.001032	0.00026	47	0.000307139	0.000245541
	High	LASYLDK		4	17	1	P02533; P13645; P35527; P08779	1	809.44	High	0.007677	0.05357	34	0.0625535	0.00788289
	High	LASYLDKVR		3	14	2	P02533; P13645; P08779	2	1064.61	High	0.001288	0.007145	39	0.00839481	0.000851878
	High	LEQEIATYR		2	19	1	P02533; P08779	2	1122.58	High	0.001288	0.005341	38	0.00628085	0.000851878
	High	ILNEMR		2	7	1	P02533; P08779	1	775.413	High	0.005467	0.03352	36	0.039146	0.00545283
	High	TIEDLR		2	5	1	P02533; P08779	2	746.404	High	0.007231	0.05217	34	0.0607892	0.00739829
	High	VLDELTLAR		2	10	1	P02533; P08779	2	1029.59	High	0.001032	9.027e-06	70	1.08078e-05	0.000245541
High	Master Protein	QDY55912.1	50S ribosomal protein L19	0	18.54	42	6	6	6	118	13.6	10.14	232	6	1
	Confidence	Sequence	Modifications	# Protein Groups	# Proteins	# PSMs	Master Protein Accessions	# Missed Cleavages	Theo. MH+ [Da]	Confidence (by Search Engine): A Mascot	Percolator q-Value (by Search Engine): A Mascot	Percolator PEP (by Search Engine): A Mascot	Ions Score (by Search Engine): A Mascot	Qvality PEP	Qvality q-value
	High	AGDTLR		1	1	1	QDY55912.1	1	632.336	High	0.006771	0.04964	35	0.0579515	0.00690437
	High	KIGANNIGVEK		1	1	1	QDY55912.1	2	1142.65	High	0.001288	0.008707	55	0.0101829	0.000851878
	High	IFPFYSESLASVEVLR		1	1	1	QDY55912.1	2	1856.98	High	0.001032	0.0005735	62	0.000676139	0.000245541
	High	IGANNIGVEK		1	1	1	QDY55912.1	1	1014.56	High	0.001032	0.0001086	62	0.000129171	0.000245541
	High	LGITIK		1	2	2	QDY55912.1	0	644.434	High	0.001032	0.002151	47	0.00253259	0.000245541
	High	YIQQFEDTQLK		1	1	1	QDY55912.1	2	1412.71	High	0.001032	4.982e-06	62	5.96358e-06	0.000245541
High	Master Protein	AVG73111.1	energy transducer TonB	0	18.474	23	6	7	6	291	32.2	9.51	188	6	1
	Confidence	Sequence	Modifications	# Protein Groups	# Proteins	# PSMs	Master Protein Accessions	# Missed Cleavages	Theo. MH+ [Da]	Confidence (by Search Engine): A Mascot	Percolator q-Value (by Search Engine): A Mascot	Percolator PEP (by Search Engine): A Mascot	Ions Score (by Search Engine): A Mascot	Qvality PEP	Qvality q-value
	High	EDAPEPLAQAGTTK		1	4	1	AVG73111.1	2	1427.7	High	0.001032	0.002289	40	0.00269277	0.000245541
	High	IPIAYSLKED		1	4	1	AVG73111.1	2	1148.62	High	0.001032	7.301e-05	38	8.66036e-05	0.000245541
	High	ISPSPR		1	4	1	AVG73111.1	0	656.373	High	0.005836	0.04579	21	0.0534095	0.00586388
	High	SNTTDILNHAALEAIK		1	4	1	AVG73111.1	2	1710.9	High	0.001288	0.007056	24	0.00826771	0.000851878
	High	TNAESAKPK		1	4	1	AVG73111.1	2	945.5	High	0.001288	0.006421	28	0.00754427	0.000851878
	High	VTMSLASINTNSK		1	4	1	AVG73111.1	0	1365.7	High	0.001032	0.0007075	86	0.000834158	0.000245541
	High	VTMSLASINTNSK	1xOxidation [M3]	1	4	1	AVG73111.1	0	1381.7	High	0.001032	0.001369	49	0.00161471	0.000245541
High	Master Protein	QDY56435.1	flagellar hook protein FlgE	0	18.227	11	6	6	6	718	76.2	5.25	153	6	1
	Confidence	Sequence	Modifications	# Protein Groups	# Proteins	# PSMs	Master Protein Accessions	# Missed Cleavages	Theo. MH+ [Da]	Confidence (by Search Engine): A Mascot	Percolator q-Value (by Search Engine): A Mascot	Percolator PEP (by Search Engine): A Mascot	Ions Score (by Search Engine): A Mascot	Qvality PEP	Qvality q-value
	High	AVTTSDQILNTLLNLKQ		1	1	1	QDY56435.1	2	1872.04	High	0.005119	0.02636	27	0.0307624	0.00505892
	High	DILPSAENSTLELNGVK		1	1	1	QDY56435.1	2	1799.94	High	0.001032	0.002097	18	0.00246868	0.000245541
	High	FDSDGVLLGAFSNGR		1	1	1	QDY56435.1	2	1554.75	High	0.001032	0.001359	46	0.00159827	0.000245541
	High	IFSQGNIQNTDVK		1	1	1	QDY56435.1	1	1463.75	High	0.001032	6.254e-07	83	7.51883e-07	0.000245541
	High	NAINAVK		1	1	1	QDY56435.1	0	729.425	High	0.005836	0.04484	14	0.0523905	0.00586388
	High	SQTGIEAYLDGK		1	1	1	QDY56435.1	2	1281.63	High	0.001032	0.0002816	46	0.000333384	0.000245541
High	Master Protein	QDY56670.1	efflux transporter periplasmic adaptor subunit	0	17.908	24	5	5	5	234	26	8.84	215	5	1
	Confidence	Sequence	Modifications	# Protein Groups	# Proteins	# PSMs	Master Protein Accessions	# Missed Cleavages	Theo. MH+ [Da]	Confidence (by Search Engine): A Mascot	Percolator q-Value (by Search Engine): A Mascot	Percolator PEP (by Search Engine): A Mascot	Ions Score (by Search Engine): A Mascot	Qvality PEP	Qvality q-value
	High	APFDGVIASK		1	2	1	QDY56670.1	1	1004.54	High	0.001032	0.0006133	56	0.000722701	0.000245541
	High	LTLDSTGIVDSIK		1	2	1	QDY56670.1	2	1361.75	High	0.001032	2.678e-06	88	3.20734e-06	0.000245541
	High	IYPTVDENTR		1	2	1	QDY56670.1	2	1207.6	High	0.001032	0.002331	33	0.00274838	0.000245541
	High	QAQSDSTEQQLIFAK		1	2	1	QDY56670.1	2	1693.84	High	0.001032	0.0003351	74	0.000396838	0.000245541
	High	VYAIFNVK		1	2	1	QDY56670.1	0	953.545	High	0.001032	0.0009643	36	0.00114004	0.000245541
High	Master Protein	QDY57093.1	peptidylprolyl isomerase	0	17.867	11	5	6	5	487	56.4	8.91	204	5	1
	Confidence	Sequence	Modifications	# Protein Groups	# Proteins	# PSMs	Master Protein Accessions	# Missed Cleavages	Theo. MH+ [Da]	Confidence (by Search Engine): A Mascot	Percolator q-Value (by Search Engine): A Mascot	Percolator PEP (by Search Engine): A Mascot	Ions Score (by Search Engine): A Mascot	Qvality PEP	Qvality q-value
	High	FINTLFNR		1	1	1	QDY57093.1	0	1024.56	High	0.001288	0.006131	17	0.0072065	0.000851878
	High	NLALDLGLGATK		1	1	1	QDY57093.1	1	1185.68	High	0.001032	1.95e-05	94	2.31969e-05	0.000245541
	High	SALDSLINQALLR		1	1	1	QDY57093.1	1	1413.81	High	0.001032	4.88e-06	80	5.84256e-06	0.000245541
	High	TLMALQALAK		1	1	1	QDY57093.1	0	1059.62	High	0.001288	0.01638	45	0.0191556	0.000851878
	High	TLMALQALAK	1xOxidation [M3]	1	1	1	QDY57093.1	0	1075.62	High	0.001032	0.002427	38	0.00284845	0.000245541
	High	VSYLDKEGK		1	1	1	QDY57093.1	2	1038.55	High	0.008	0.05853	10	0.0681351	0.0082542
High	Master Protein	QDW69233.1	methyl-accepting chemotaxis protein	0	17.795	7	3	4	2	673	75.2	6.9	220	3	1
	Confidence	Sequence	Modifications	# Protein Groups	# Proteins	# PSMs	Master Protein Accessions	# Missed Cleavages	Theo. MH+ [Da]	Confidence (by Search Engine): A Mascot	Percolator q-Value (by Search Engine): A Mascot	Percolator PEP (by Search Engine): A Mascot	Ions Score (by Search Engine): A Mascot	Qvality PEP	Qvality q-value
	High	DIADQTNLLALNAAIEAAR		3	5	2	QDW69212.1; QDY56093.1; QDW69233.1	2	1983.05	High	0.001032	5.027e-06	53	6.02504e-06	0.000245541
	High	IFIGANTLEK		1	2	1	QDW69233.1	1	1105.63	High	0.001288	0.01183	32	0.0138721	0.000851878
	High	VNNTLNDFFNLLNNPK		1	1	1	QDW69233.1	1	1876.96	High	0.001032	4.28e-06	100	5.11356e-06	0.000245541
High	Master Protein	QDY56274.1	50S ribosomal protein L21	0	17.622	34	5	6	5	104	11.8	10.26	234	5	1
	Confidence	Sequence	Modifications	# Protein Groups	# Proteins	# PSMs	Master Protein Accessions	# Missed Cleavages	Theo. MH+ [Da]	Confidence (by Search Engine): A Mascot	Percolator q-Value (by Search Engine): A Mascot	Percolator PEP (by Search Engine): A Mascot	Ions Score (by Search Engine): A Mascot	Qvality PEP	Qvality q-value
	High	ALVELVEVLAVSK		1	1	2	QDY56274.1	2	1369.83	High	0.001032	4.026e-06	102	4.83321e-06	0.000245541
	High	EGDIVLLDK		1	1	1	QDY56274.1	2	1001.55	High	0.001288	0.01015	44	0.0118568	0.000851878
	High	KVITFK		1	1	1	QDY56274.1	1	735.476	High	0.005119	0.029	34	0.0337857	0.00505892
	High	MSYAIFK	1xOxidation [M1]	1	1	1	QDY56274.1	0	875.433	High	0.001032	0.0005271	38	0.000622927	0.000245541
	High	SYAIFK		1	1	1	QDY56274.1	0	728.398	High	0.005836	0.0436	43	0.0508961	0.00586388
High	Master Protein	QDY55866.1	30S ribosomal protein S12	0	17.289	24	7	7	7	135	15.1	10.7	178	7	1
	Confidence	Sequence	Modifications	# Protein Groups	# Proteins	# PSMs	Master Protein Accessions	# Missed Cleavages	Theo. MH+ [Da]	Confidence (by Search Engine): A Mascot	Percolator q-Value (by Search Engine): A Mascot	Percolator PEP (by Search Engine): A Mascot	Ions Score (by Search Engine): A Mascot	Qvality PEP	Qvality q-value
	High	DTAGVNK		1	1	1	QDY55866.1	0	704.357	High	0.005119	0.02831	52	0.0331264	0.00505892
	High	DTAGVNKR		1	1	1	QDY55866.1	1	860.458	High	0.003018	0.02177	23	0.0254762	0.00275865
	High	GALDTAGVNK		1	1	1	QDY55866.1	1	945.5	High	0.001032	0.0007035	57	0.000829896	0.000245541
	High	GALDTAGVNKR		1	1	1	QDY55866.1	2	1101.6	High	0.001032	0.001016	52	0.00119993	0.000245541
	High	KPNSALR		1	1	1	QDY55866.1	1	785.463	High	0.001032	0.001904	39	0.00224016	0.000245541
	High	PTINQLIR		1	1	1	QDY55866.1	0	954.573	High	0.001032	0.0003766	49	0.000444195	0.000245541
	High	VYTTTPK		1	1	1	QDY55866.1	0	809.44	High	0.001288	0.01627	26	0.0190596	0.000851878
High	Master Protein	QDY56291.1	HugZ family heme oxygenase	0	17.198	31	7	7	7	251	28.5	7.68	217	7	1
	Confidence	Sequence	Modifications	# Protein Groups	# Proteins	# PSMs	Master Protein Accessions	# Missed Cleavages	Theo. MH+ [Da]	Confidence (by Search Engine): A Mascot	Percolator q-Value (by Search Engine): A Mascot	Percolator PEP (by Search Engine): A Mascot	Ions Score (by Search Engine): A Mascot	Qvality PEP	Qvality q-value
	High	AFDSFIEK		1	2	1	QDY56291.1	2	956.472	High	0.001032	0.0004821	53	0.000570967	0.000245541
	High	GFGQAYDILGDK		1	2	1	QDY56291.1	2	1283.63	High	0.001032	0.0003009	73	0.000356351	0.000245541
	High	IAYVGDK		1	2	1	QDY56291.1	1	765.414	High	0.008	0.05729	31	0.0668563	0.0082542
	High	NAIIELCQSVEK	1xPropionamide [C7]	1	2	1	QDY56291.1	2	1417.74	High	0.001032	0.0007999	70	0.000943264	0.000245541
	High	SVDSQGIVIGYNNNQTLR		1	2	1	QDY56291.1	1	1978	High	0.001288	0.004372	41	0.00512265	0.000851878
	High	TGGAGGIK		1	2	1	QDY56291.1	0	660.368	High	0.001288	0.005616	35	0.00657544	0.000851878
	High	TMQDFHLIALDFK	1xOxidation [M2]	1	2	1	QDY56291.1	2	1594.79	High	0.005467	0.03886	16	0.0453116	0.00545283
High	Master Protein	QDY56121.1	hypothetical protein CV725_02910	0	17.142	19	6	6	6	286	32.7	9.36	187	6	1
	Confidence	Sequence	Modifications	# Protein Groups	# Proteins	# PSMs	Master Protein Accessions	# Missed Cleavages	Theo. MH+ [Da]	Confidence (by Search Engine): A Mascot	Percolator q-Value (by Search Engine): A Mascot	Percolator PEP (by Search Engine): A Mascot	Ions Score (by Search Engine): A Mascot	Qvality PEP	Qvality q-value
	High	GDLSAFGAFFK		1	2	1	QDY56121.1	1	1159.58	High	0.001032	2.462e-05	51	2.93651e-05	0.000245541
	High	KLDAITLK		1	2	1	QDY56121.1	2	901.572	High	0.001288	0.005745	49	0.00674501	0.000851878
	High	NFNQYSETK		1	2	1	QDY56121.1	1	1130.51	High	0.001288	0.005645	38	0.00660901	0.000851878
	High	QQQALQQEFEK		1	2	1	QDY56121.1	2	1376.68	High	0.001288	0.008308	58	0.00972794	0.000851878
	High	VSFVVNDR		1	2	1	QDY56121.1	1	935.495	High	0.001032	0.001744	47	0.00205363	0.000245541
	High	YLISMVR	1xOxidation [M5]	1	2	1	QDY56121.1	0	897.486	High	0.001032	0.0006229	48	0.000733893	0.000245541
High	Master Protein	QDY56034.1	rod shape-determining protein	0	17.003	19	5	5	5	347	37.3	5.53	222	5	1
	Confidence	Sequence	Modifications	# Protein Groups	# Proteins	# PSMs	Master Protein Accessions	# Missed Cleavages	Theo. MH+ [Da]	Confidence (by Search Engine): A Mascot	Percolator q-Value (by Search Engine): A Mascot	Percolator PEP (by Search Engine): A Mascot	Ions Score (by Search Engine): A Mascot	Qvality PEP	Qvality q-value
	High	DGVIADYDITAK		1	2	1	QDY56034.1	2	1280.64	High	0.001032	2.864e-05	74	3.40713e-05	0.000245541
	High	DIVQNGVVLTGGGALIK		1	2	1	QDY56034.1	0	1653.95	High	0.001032	0.0007295	75	0.000860191	0.000245541
	High	GQGIIINEPSIVAVR		1	2	1	QDY56034.1	1	1565.9	High	0.001032	0.0007367	53	0.000869048	0.000245541
	High	LPVYVGDEPLLAVAK		1	1	1	QDY56034.1	2	1583.9	High	0.001032	0.0002649	65	0.0003135	0.000245541
	High	MGLFDSK		1	2	1	QDY56034.1	1	797.386	High	0.001032	0.002435	29	0.00286304	0.000851878
High	Master Protein	QDY56129.1	iron-sulfur cluster-binding protein	0	16.85	11	6	7	6	481	54.2	7.03	162	6	1
	Confidence	Sequence	Modifications	# Protein Groups	# Proteins	# PSMs	Master Protein Accessions	# Missed Cleavages	Theo. MH+ [Da]	Confidence (by Search Engine): A Mascot	Percolator q-Value (by Search Engine): A Mascot	Percolator PEP (by Search Engine): A Mascot	Ions Score (by Search Engine): A Mascot	Qvality PEP	Qvality q-value
	High	LLAPILPLVK		1	1	1	QDY56129.1	0	1076.74	High	0.001288	0.01057	28	0.0123474	0.000851878
	High	MAQFFSPLGK		1	1	1	QDY56129.1	0	1125.58	High	0.001032	9.856e-05	54	0.000117185	0.000245541
	High	MAQFFSPLGK	1xOxidation [M1]	1	1	1	QDY56129.1	0	1141.57	High	0.001032	0.0001236	48	0.00014683	0.000245541
	High	SAMDTLR		1	1	1	QDY56129.1	1	793.387	High	0.005836	0.04105	25	0.0477951	0.00586388
	High	SNILADEK		1	1	1	QDY56129.1	2	889.463	High	0.001288	0.00803	42	0.00938808	0.000851878
	High	VQHLEGVIYE		1	1	1	QDY56129.1	2	1186.61	High	0.006306	0.04864	27	0.0565794	0.00637905
	High	YSEWENLR		1	1	1	QDY56129.1	2	1096.51	High	0.001288	0.006848	32	0.00801921	0.000851878
High	Master Protein	QDY56227.1	DNA starvation/stationary phase protection protein	0	16.385	40	7	8	7	144	16.8	6.27	107	7	1
	Confidence	Sequence	Modifications	# Protein Groups	# Proteins	# PSMs	Master Protein Accessions	# Missed Cleavages	Theo. MH+ [Da]	Confidence (by Search Engine): A Mascot	Percolator q-Value (by Search Engine): A Mascot	Percolator PEP (by Search Engine): A Mascot	Ions Score (by Search Engine): A Mascot	Qvality PEP	Qvality q-value
	High	EILGDYK		1	1	1	QDY56227.1	1	837.435	High	0.009273	0.07131	22	0.0829862	0.00965082
[truncated: 1,119 more rows]

## Sheet: Table S3e
S3E Table. Proteins identified from first replicate of the co-immunoprecipitation assay with FlgP-Myc protein.
[truncated: 872 more rows]

[truncated: 2 more sheets: Table S3f, Table S3g]
