# Supplementary material for: A Helicobacter pylori flagellar motor accessory is needed to maintain the barrier function of the outer membrane during flagellar rotation
Source: PLoS Pathog. 2025 Jan 10;21(1):e1012860. doi: 10.1371/journal.ppat.1012860 (PMC11756786; doi:10.1371/journal.ppat.1012860)
Supplement: S4 Table — (XLSX) [file ppat.1012860.s013.xlsx]

## Sheet: Sheet1
S4 Table. Strains and plasmids used in study.
H. pylori strains	Relevant genotype	Source
B128 Wild type (lab strain H2)	H. pylori B128 wild-type	Richard M. Peek, Jr.
pflA::kanR-sacB (lab strain H3)	H. pylori B128 pflA::kanR-sacB	Current study
ΔpflA (lab strain H7)	H. pylori B128 ΔpflA	Current study
flgP::kanR-sacB ( lab strain H5)	H. pylori B128 flgP::kanR-sacB	Current study
fapH::kanR-sacB (lab strain H6)	H. pylori B128 hp0838::kanR-sacB	Current study
ΔflgP (lab strain H14)	H. pylori B128 ΔflgP fliP261; fliP in "off" phase	Current study
ΔfapH pflAT (lab strain H16)	H. pylori B128 Δhp0838 pflA1429; single nucleotide insertion at position 1429 in pflA	Current study
ΔfapH pflA* (lab strain H54)	motile variant of H16; Δhp0838 pflA1393; single nucleotide deletion at position 1393 and a single nucleotide insertion at position 1429 in pflA	Current study
ΔfapH pflA* ( lab strain H55)	motile variant of H16; Δhp0838 pflA1393; single nucleotide deletion at position 1393 and a single nucleotide insertion at position 1429 in pflA	Current study
ΔfapH pflA* (lab strain H70)	motile variant of H16; Δhp0838 pflA1393; single nucleotide deletion at position 1393 and a single nucleotide insertion at position 1429 in pflA	Current study
ΔfapH pflA* (lab strain H73)	motile variant of H16; Δhp0838 pflA1393; single nucleotide deletion at position 1393 and a single nucleotide insertion at position 1429 in pflA	Current study
FlgP-myc (lab strain H89)	H14 bearing plasmid pKR23; FlgP-myc fusion protein expressed from plasmid pKR23	Current study
ΔfapH pflAT/pPflA (lab strain H114)	H16 bearing plasmid pKR50; wild-type pflA allele expressed from plasmid pKR50	Current study
ΔfapH pflAT/pFapH (lab strain H115)	H16 bearing plasmid pKR54; hp0838 expressed from plasmid pKR54	Current study
FapH-myc (lab strain H116)	H16 bearing plasmid pKR55; HP0838-myc fusion protein expressed from plasmid pKR55	Current study
ΔfapH pflA*/pFapH (lab strain H122)	H54 bearing plasmid pKR54; hp0838 expressed from plasmid pKR54	Current study
ΔfapH (lab strain H180 -isolate 7)	H. pylori B128 hp0838::kanR-sacB	Current study
ΔfapH (lab strain H181 -isolate 4 and 9)	H. pylori B128 Dhp0838	Current study
hp1456::kanR-sacB( lab strain H143)	H. pylori B128 hp1456::kanR-sacB	Current study
Δhp1456 (lab strain H145)	H. pylori B128 Δhp1456	Current study
HP1456-myc (lab strain H170)	H145 bearing plasmid pKR119; HP1456-myc fusion protein expressed from plasmid pKR119
Plasmids	Description or genotype	Source
pKR5	pflA deletion, US, DS, pGEM, ampR. Primers 43, 44, 45, 46.	Current study
pRK7	pflA deletion, US, DS, pGEM, kanR-sacB, ampR. Primers 43, 44, 45, 46.	Current study
pKR4	flgP deletion, US, DS, pGEM, ampR. Primers 39, 40, 41, 42.	Current study
pKR9	flgP deletion, US, DS, Kan-sacB, pGEM, ampR. Primers 39, 40, 41, 42.	Current study
pKR10	hp0838 deletion, US, DS, pGEM, ampR. Primers 59, 60, 61, 62.	Current study
pKR11	hp0838 deletion, US, DS, Kan-sacB, pGEM, ampR. Primers 59, 60, 61, 62.	Current study
pKR23	flgP-myc, pGEM, ampR, 3.6kb, Primers 78 and 79.	Current study
pKR50	pflA complement in P49, kanR, 8.0kb, primers 159, 160	Current study
pKR54	hp0838 complement in P49, kanR, 6.1kb, primers 164, 169	Current study
pKR55	hp0838-myc (C-term) in P48, kanR, 6.1kb, primers 163, 169	Current study
pKR67	hp1456 deletion, US, DS, pGEM, ampR. Primers 195, 196, 197, 198	Current study
pKR77	hp1456 deletion, US, DS, Kan-sacB, pGEM, ampR. Primers 195, 196, 197, 198	Current study
pKR119	HP1456-myc, pGEM in P48, KanR, 6.1kb, Primers 234 and 236	Current study
BACTH Strains and Plasmids	Description or genotype	Source
E69	DHMI. F-, cya-854, recA1, endA1, gyrA96 (Nal r), thi1, hsdR17, spoT1, rfbD1, glnV44(AS).	Stéphane Benoit
E70	BTH101. F-, cya-99, araD139, galE15, galK16, rpsL1 (Str r), hsdR2, mcrA1, mcrB1.	Stéphane Benoit
pKR62	pKT25 (sequence w M13 F/R), KanR, 3442bp	Stéphane Benoit
pKR63	pKNT25 (sequence w M13 F/R), KanR, 3469bp	Stéphane Benoit
pKR64	pUT18 (sequence w M13 F/R), AmpR, 3023bp	Stéphane Benoit
pKR65	pUT18C (sequence w M13 F/R), AmpR, 3017bp	Stéphane Benoit
pKR69	hp1454 in p-GEM w BamHI and KpnI overhangs. AmpR, 3.9kb. Primers 208 and 209.	Current study
pKR70	hp1456 in p-GEM w BamHI and KpnI overhangs. AmpR, 3.5kb. Primers 210 and 211.	Current study
pKR71	hp0838 in p-GEM w BamHI and KpnI overhangs. AmpR, 3.6kb. Primers 212 and 213.	Current study
pKR72	flgP in p-GEM w BamHI and KpnI overhangs. AmpR, 3.6kb. Primers 214 and 215.	Current study
pKR96	hp0838 digested P71 + pKT25 P62 KanR	Current study
pKR97	hp0838 digested P71 + pKNT25 P63 KanR	Current study
pKR98	hp0838 digested P71 + pUT18 P64 AmpR	Current study
pKR99	hp0838 digested P71 + pUT18C P65 AmpR	Current study
pKR100	hp1456 digested P70 + pKT25 P62 KanR	Current study
pKR101	hp1456 digested P70 + pKNT25 P63 KanR	Current study
pKR102	hp1456 digested P70 + pUT18 P64 AmpR	Current study
pKR103	hp1456 digested P70 + pUT18C P65 AmpR	Current study
pKR104	Positive control pKT25.zip. KanR	Current study
pKR105	Positive control pUT18c.zip. AmpR	Current study
pKR106	flgP digested P72 + pKT25 P62 KanR	Current study
pKR107	flgP digested P72 + pKNT25 P63 KanR	Current study
pKR108	flgP digested P72 + pUT18 P64 AmpR	Current study
pKR109	flgP digested P72 + pUT18C P65 AmpR	Current study
pKR110	hp1454 digested P69 + pKT25 P62 KanR	Current study
pKR111	hp1454 digested P69 + pKNT25 P63 KanR	Current study
pKR112	hp1454 digested P69 + pUT18 P64 AmpR	Current study
pKR113	hp1454 digested P69 + pUT18C P65 AmpR	Current study
