# Supplementary material for: A Helicobacter pylori flagellar motor accessory is needed to maintain the barrier function of the outer membrane during flagellar rotation
Source: PLoS Pathog. 2025 Jan 10;21(1):e1012860. doi: 10.1371/journal.ppat.1012860 (PMC11756786; doi:10.1371/journal.ppat.1012860)
Supplement: S5 Table — (XLSX) [file ppat.1012860.s014.xlsx]

## Sheet: Sheet1
S5 Table. List of primers used in study.
Primer Name	Primer description	Primer sequence
Primer 35	pGEM-Kan-sacB R w ureIP OH	5'AATTTTTGTTTGGAAGGAAAAGGCACA3'
Primer 36	pGEM-Kan-sacB F w ureIP OH	5'TAAGGAGCGTTGCTCCTAAAAAATCGT3'
Primer 37	ureIP F w Kan-sacB OH	5'GCGATAGAGTTTGGCATGGTGTTTGTG3'
Primer 38	ureIP R w Kan-sacB OH	5'AAATTGGAGTGATAATGGTGGCCACGA3'
Primer 39	flgP US F	5'GCACTATTTTCACTATCATAGGGAT3'
Primer 40	flgP US R	5'GAATTCGATTATCCTCGAGGGCATTTTCCTTAAAATGAGTTCAT3'
Primer 41	flgP DS F	5'GATAATCGAATTCGCTAGCTTTTTTTTGTCTCTTGCTCCAAGCA3'
Primer 42	flgP DS R	5'AGGGTTCGATCCTAATAGCAATTTT3'
Primer 43	pflA US F	5’ATGTTTGTTTATTGGTTCATGTTCG3’
Primer 44	pflA US R	5’GAATTCGATTATCCTCGAGAGCCCATTAAAAGAAAGATTTTTGA3’
Primer 45	pflA DS F	5’GATAATCGAATTCGCTAGCGATCAAACAAACGCATGGCAAAATT3’
Primer 46	pflA DS R	5’ CTGATACGCTTCTAGGGCATTGACT3’
Primer 59	hp0838 US F	5'CCCATTTATCCCCCAACCAATTTCA3'
Primer 60	hp0838 US R w linker	5'GAATTCGATTATCCTCGAGTGCTTGGAGCAAGAGGCAAAAAAAA3'
Primer 61	hp0838 DS F w linker	5'GATAATCGAATTCGCTAGCAAGATAATGAAAACGCTGACAGCGA3'
Primer 62	hp0838 DS R	5'GAAGCGAGGGTTACGACTTTTTGAT3'
Primer 78	flgP US R for myc	5'ATTAAGTTTTTGTTCTCCTCTCGCTCCGCTCAAAATGCGA3'
Primer 79	flgP DS F for pHel3-myc	5'AGTGAAGAAGATCTTTAAACTCTCTTACTCTATAATCATGCGG3'
Primer 159	pflA F w BspQI OH	5'CCGCTCTTCCATGTGGCTTAAGTCAAAAATCTTTC3'
Primer 160	pflA R w BspQI OH	5'CCGCTCTTCCGTTATGACTCCTTGTTTTTCAATAAA3'
Primer 162	hp0838 F w BspQI OH	5'AAGCTCTTCCATGCGGTATTTTAGAAGTG3'
Primer 163	hp0838 R w BspQI OH for pHel3-myc	5'AAGCTCTTCAACCTTGGAGCTCGCTGTC3'
Primer 169	hp0838 F w BspQI OH	5'AAGCTCTTCCATGCGGTATTTTAGAAGTGCTTTT3'
Primer 171	hp0838 R w BspQI OH	5'AAGCTCTTCTTTATTGGAGCTCGCTGTCAGCGT3'
Primer 195	hp1456 US F	5'TCAGATGTTATTAATGACACCACGC3'
Primer 196	hp1456 US R	5'GAATTCGATTATCCTCGAGGCTGCTATCACACTCATTCCTAAAA3'
Primer 197	hp1456 DS F	5'GATAATCGAATTCGCTAGCAAGAGTTGGGCATGGTTAAAAAGTA3'
Primer 198	hp1456 DS R	5'TATAGGCCTTGCTATACCACTTAGG3'
Primer 200	pHel3 F	5’ CTCGGTATAATCTTACCTATCACCT 3’
Primer 201	pHel3 R	5’CCTTTGAGTGAGCTGATACGAATTA3’
Primer 208	hp1454 BACTH F	5’GAGGATCCCGAGCCTAAGTGGTATAGCAA3’
Primer 209	hp1454 BACTH R	5’CGGTACCCGTAGCCCCGTATTGCCTT3’
Primer 210	hp1456 BACTH F	5’GAGGATCCCTGCAGCCATGCCCCAAAATCAG3’
Primer 211	hp1456 BACTH R	5’CGGTACCCGCTTTTTAACCATGCCCAACTCTTCGCG3’
Primer 212	hp0838 BACTH F	5’GAGGATCCCTGCTCCAAGCACCCTTTTTCTAAGC3’
Primer 213	hp0838 BACTH R	5’CGGTACCCGTTGGAGCTCGCTGTCAGCGT3’
Primer 214	hp0837 BACTH F	5’GAGGATCCCTGCAGTCTCTTTAAAAAGCGTAACACT3’
Primer 215	hp0837 BACTH R	5’CGGTACCCGTCCTCTCGCTCCGCTCAAAA3’
Primer 234	hp1456 US R for myc	5'aagctcttcaATGAAAAATCAAGTTAAAAAAATTT3'
Primer 236	hp1456 DS F for pHel3-myc	5'aagctcttcaaccCTTTTTAACCATGCCCAA3'
