# Supplementary material for: A Helicobacter pylori flagellar motor accessory is needed to maintain the barrier function of the outer membrane during flagellar rotation
Source: PLoS Pathog. 2025 Jan 10;21(1):e1012860. doi: 10.1371/journal.ppat.1012860 (PMC11756786; doi:10.1371/journal.ppat.1012860)
Supplement: S6 Table — (XLSX) [file ppat.1012860.s015.xlsx]

## Sheet: Sheet1
S6 Table. Raw data used to generate graphs.
Figure 3A	(values below are the diameters of the swim halos in mm)
B128 Wild type	ΔfapH pflAT	ΔfapH pflA*	ΔfapH pflAT/ppflA	ΔfapH pflA*/pfapH
30	5	32	23	35
25	5	35	22	35
28	5	34	22	36
28	5	38	21	41
28		37		34
		42		34
				35
				35
Figure 3D	(values below are the diameters of the swim halos in mm)
Wild type	Wild type + 100 ug/ml bac	Wild type + 200 ug/ml bac	ΔfapH pflA*	ΔfapH pflA* + 100 ug/ml bac	ΔfapH pflA* + 200 ug/ml bac	ΔfapH pflA*/pfapH	ΔfapH pflA*/pfapH + 100 ug/ml bac	ΔfapH pflA*/pfapH + 200 ug/ml bac
22	24	23	34	28	5	29	33	26
27	17	22	31	23	5	29	32	25
21	20	20	27	20	5	28	26	27
22	19	25	28	19	4	25
24	19	21	23	21		25
Figure 5B	(values below are β-galactosidase activities(mU/ mg dry weight) for strains with various combinations of BACTH vectors)
E171	E172	E173	E266	E233	E179	E185	E271	E274	E236	E188	E192	E193	E224	E234	E216	E218	E219	E267	E270	E235	E196	E197	E203	E204	-	+
1019	2999	720	145	126	1924	3556	163	131	92	3494	989	3429	2958	83	3247	3220	3197	494	580	92	160	277	952	107	49	3523
978	2264	797	186	122	1654	3155	221	159	89	2529	803	2309	3340	88	3098	2780	3254	466	580	95	117	243	884	110	63	3557
1193	3218	974	289	107	1500	3848	177	144	110	2814	758	2821	3174	84	3042	2296	3037	599	496	96	112	169	1562	114	58	3977
				117			149	174	89	2746	710	2967	2859	79	2981	2729	3667	582	369	94		179	1467			3964
											887		2945
Figure S2A	(number of flagella per cell)			Figure S2B	(length of flagellar filament in μm)			Figure S2C	(doubling times for strains in h)
Wild type	ΔfapH pflAT	ΔfapH pflA*		Wild type	ΔfapH pflAT	ΔfapH pflA*		Wild type	ΔfapH pflAT	ΔfapH pflA*	ΔfapH pflA*/pfapH
1	0	0		3.65	3.66	4.2		5.04	4.61	20.2	5.7
1	0	0		3.65	3.72	4.24		8.85	7.29	23.52	4.37
1	0	0		4.3	3.62	5.51		7.62	8.07	10.91	11
1	0	0		4.3	3.95	4.83		7.05	6.36	9.77	7.02
1	0	0		3.9	4.78	4.45		7.14	6.58	12.24	7.51
1	0	0		4.56	4.77	4.21				13.13
1	0	0		4.1	4.06	3.48
1	0	0		4.39	4.08	3.71
1	0	0		4.25	3.24	4.97
1	0	0		4.24	4.52	4.84
1	0	0		3.17	3.79	4.74
1	0	0		3.79	3.99	4.1
1	0	0		4	3.93	4.94
0	0	0		4.23	3.92	4.89
0	0	0		3.82	4.06	3.87
0	0	0		3.81	4.14	3.51
0	1	0		4.38	3.74	3.55
0	1	0		4.35	3.55	3.98
0	1	0		4.31	3.63	3.56
0	1	0		4.58	4.04	4.51
0	1	0		4.24		4.99
0	1	1		4.53		3.92
0	1	1		4.14		3.91
0	1	1		4.4		4.24
0	1	1		3.15		3.98
0	1	1				4.71
0	1	1				4.57
0	1	1				5.64
0	1	1				5.7
0	1	1				4.86
0	1	1				4.75
0	1	1				5.38
0	1	1				4.92
0	1	2				4.09
0	1	2				4.66
0	1	2				4.65
2	1	2				5.36
2	1	2				4.24
2	2	2				4.74
2	2	2				3.53
2	2	2				4.84
2	2	2				5.8
2	2	2				4.27
2	2	2				4.36
3	2	2				5.39
3	2	2				4.52
3	2	2
3	2	2
3	2	2
3	2	2
3	2	2
3	2	2
3	2	2
3	2	2
3	2	2
3	2	2
3	2	2
3	2	3
3	2	3
3	2	3
3	2	3
3	2	3
3	3	3
3	3	3
3	3	3
3	3	3
4	3	3
4	3	3
4	3	3
4	3	3
4	3	3
4	3	3
4	3	3
4	3	3
4	3	3
4	3	3
4	3	3
4	4	3
4	4	3
4	4	3
4	4	3
4	4	3
4	4	3
4	4	3
5	4	4
5	4	4
5	4	4
5	4	4
5	5	4
5	5	4
5	5	4
5	5	4
5	5	4
5	5	4
5	5	5
5	5	5
6	5	5
6	5	6
6	5	6
	5
	6
	6
	6
Figure S3A	(values below are the diameters of the swim halos in mm)
Wild type	Wild type + bac	ΔfapH pflA*	ΔfapH pflA* + bac	ΔfapH pflA*/pfapH	ΔfapH pflA*/pfapH + bac	fapH::kanSacB 7	fapH::kanSacB 7 + bac	ΔfapH 4	ΔfapH 4 + bac	ΔfapH 9	ΔfapH 9 + bac
23	23	32	5	29	26	13	4	21	5	21	0
22	22	35	5	29	25	13	4	18	5	21	3
23	20	34	5	28	20	12	4	20	4	24	2
23	25	38	4	25	27	10	4	19	5	23	3
22	21	37	2	25	22	12	5	18	3	16	0
		42				19		24		16	1
						18		22		30	0
						15		23		16	1
								27			1
								26			1
								27			1
Figure S7B	(number of flagella per cell)		Figure S7C	(values below are the diameters of the swim halos in mm)
B128 Wild type	Δhp1456		B128 Wild type	Δhp1456	B128 Wild type + bac	Δhp1456 + bac
0	0		22	22	18	20
1	0		20	23	23	18
1	1		23	24	22	16
1	1		22	23	20	17
1	1		23	23	25	17
2	1				21	17
2	1					18
2	1					16
2	2
2	2
2	2
2	2
2	2
2	2
2	2
2	2
2	2
2	2
2	2
2	2
2	2
2	2
2	2
3	2
3	2
3	2
3	2
3	2
3	2
3	2
3	2
3	2
3	2
3	2
3	2
3	3
3	3
3	3
3	3
3	3
3	3
3	3
3	3
3	3
3	3
3	3
3	3
3	3
3	3
3	3
3	3
3	3
3	3
3	3
4	3
4	3
4	3
4	3
4	3
4	3
4	3
4	3
4	3
4	3
4	3
4	3
4	3
4	3
4	3
4	3
5	3
5	3
5	3
6	3
6	4
6	4
6	4
7	4
7	4
7	4
	4
	4
	4
	4
	4
	4
	4
	4
	4
	4
	4
	4
	4
	4
	4
	4
	4
	4
	4
	4
	4
	4
	4
	5
	5
	5
	5
	5
	5
	5
	5
	5
	5
	5
	5
	5
	5
	5
	5
	5
	5
	5
	6
	6
	6
	6
	6
	7
	8
